# Supplementary material for: Promoter DNA Methylation in GWAS-Identified Genes as Potential Functional Elements for Blood Pressure: An Observational and Mendelian Randomization Study
Source: Front Genet. 2022 Jan 11;12:791146. doi: 10.3389/fgene.2021.791146 (PMC8787193; doi:10.3389/fgene.2021.791146)
Supplement: Supplementary file 2 [file DataSheet1.XLSX]

## Sheet: Sheet1
ID	sex	age	smoke	drink	BMI	SBP	DBP	HTN	GLU	TC	TG	HDL	LDL	AMH_3_220	AMH_3_218	AMH_3_206	AMH_3_194	AMH_3_184	AMH_3_181	AMH_3_176	AMH_3_171	AMH_3_139	AMH_3_136	AMH_3_122	AMH_3_114	AMH_3_110	AMH_3_97	AMH_3_95	AMH_3_83	AMH_3_65	AMH_3_52	AMH_3_47	AMH_3_29	AMH_3_27	C17orf82_2_172	C17orf82_2_162	C17orf82_2_154	C17orf82_2_135	C17orf82_2_111	C17orf82_2_102	C17orf82_2_100	C17orf82_2_86	C17orf82_2_71	C17orf82_2_48	C17orf82_2_45	C17orf82_2_43	C17orf82_2_37	C17orf82_2_32	C17orf82_2_30
221196	1	75	1	1	21.3	79	52	0	4.09	4.05	2.17	1.19	1.87	6.97837	9.00209	5.09066	7.058	2.88529	6.28931	3.3543	4.13165	2.64993	2.30126	1.18632	1.25874	3.0007	7.1777	1.39276	2.51221	1.18964	4.26872	1.95531	3.21678	2.38095	8.15603	3.18584	2.87102	1.45695	1.06148	2.25265	1.45889	1.67845	1.99203	6.8414	3.06258	1.86335	3.5461	1.86916	3.82222
222377	1	55	1	1	27.4	137	84	1	6.45	4.47	1.44	1.25	2.57	5	6.65045	2.442	6.83483	2.44399	2.35772	3.17202	2.3974	3.78049	4.95532	2.06897	2.02922	2.11468	5.63895	3.12627	3.29268	2.33224	3.50591	1.71079	3.25203	2.51726	8.80048	3.30132	3.18989	1.35095	1.23123	1.02133	1.17188	2.25158	1.32251	5.36953	2.5641	0.724419	1.71894	0.938257	1.92713
230007	2	67	0	0	21.6	132	82	0	5.07	4.91	1.09	1.28	3.13	13.1469	18.0064	8.81498	11.0429	4.36328	5.29032	4.39135	3.2967	7.19332	7.55141	2.09407	2.83049	3.27658	7.10154	1.93112	6.24598	1.81054	5.29032	7.50403	4.34923	5.18185	7.30908	4.28385	3.59712	1.99281	1.17647	1.60761	1.373	3.39536	3.56209	8.17466	4.50362	1.54809	5.61024	1.42102	6.13316
222361	1	78	0	0	18	122	78	0	5.67	4.4	1.1	1.06	2.84	8.14621	7.628	3.71922	6.59686	2.61917	3.14795	3.04143	1.8858	2.97806	3.07773	1.98226	1.77453	3.02714	4.75941	2.29645	3.61446	0.997375	3.50052	1.14703	3.49869	1.98849	7.13609	4.15225	3.84373	1.50896	1.79471	1.60529	1.32159	1.94846	2.45129	5.61337	3.2197	1.83428	3.05608	1.33038	3.37433
222340	1	79	1	1	20.1	147	84	1	4.48	3.76	0.6	2.17	1.32	4.86111	6.55359	3.56866	4.01544	2.85494	4.16667	3.94432	1.77743	4.54196	3.85208	1.61787	1.77196	2.1555	4.54545	1.23077	2.92984	1.38782	2.9321	0.308404	3.08166	1.69492	6.98381	3.0349	1.8191	1.0142	1.06275	0.959112	1.26326	1.81726	1.46613	4.76915	2.83544	1.71978	2.23011	0.660234	2.43038
215316	1	69	0	0	22.5	134	79	1	5.16	5.52	0.89	1.72	3.4	4.73404	4.36635	2.94118	5.01333	1.91591	3.68	1.65157	1.6	4.25306	5.30786	1.2766	1.70213	2.60777	5.95428	2.07337	2.87693	1.49573	2.82215	1.75532	3.7234	2.24	7.70434	4.33424	3.01134	1.99219	1.01841	1.32916	0.664842	0.78125	1.32916	5.17647	3.21947	1.80534	2.78322	1.77375	1.92383
212098	2	78	0	0	16	149	94	1	4.75	3.51	0.88	1.39	1.72	4.34357	4.89876	2.81506	5.17354	2.84686	2.48935	2.09561	1.7377	3.32681	2.8385	1.76413	2.74151	2.61438	6.56219	3.20366	2.98165	1.93063	2.845	1.14529	3.63815	3.82603	9.51515	3.69249	1.93705	0.755972	0.906892	1.39057	1.42295	1.72257	1.96553	5.65178	3.48168	1.3054	2.51744	1.51791	2.88316
212693	1	74	1	0	26.7	139	83	1	6.03	5.95	1.12	1.7	3.74	5.94595	9.11361	3.68047	7.02048	3.30959	3.57737	3.70988	2.50313	4.32612	6.07069	2.41164	1.99584	2.82627	6.15641	2.07727	2.9608	1.29436	3.91667	1.41608	4.15455	2.78702	7.71553	2.94906	2.00938	1.03714	0.8364	1.57401	1.57138	1.60481	1.8407	5.12906	2.08895	1.44199	1.57718	1.51771	2.54863
212571	1	87	0	0	16.3	136	80	1	4.05	5.21	1	1.77	2.99	6.61084	7.23104	4.50928	8.49558	3.57774	2.68841	3.52578	2.91134	5.69285	5.6338	2.20167	3.16762	2.8647	5.15192	1.89261	2.34306	1.90097	3.57143	1.71882	4.75981	2.7361	7.9658	3.27942	3.32286	0.898069	1.3022	1.21294	1.39263	1.48181	2.06556	4.41441	2.5641	1.57587	2.42806	1.13533	3.06583
220061	1	62	0	0	16.4	113	67	0	4.23	3.64	0.84	1.21	2.05	12.1272	17.1657	7.15706	11.5308	6.95825	7.56972	5.55556	6.3745	9.3254	14.7117	4.56349	1	3.19361	9.72222	2.98805	4.59082	1.98807	4.57256	1.19048	3.4	1.79641	8.35979	4.01833	4.72997	1.30558	1.73023	1.69252	2.15168	1.72596	2.677	6.06916	4.45387	1.69432	3.24401	1.52212	2.54237
213973	1	57	0	1	19.2	130	78	0	3.79	4.2	0.83	1.57	2.25	7.10059	10.3346	4.24063	8.13492	4.96032	4.1502	3.85757	3.35637	6.2069	6.40394	3.83481	3.06022	3.53982	7.77559	2.55654	3.84615	1.67818	2.56917	1.3834	5.91133	4.33925	6.91643	5.112	2.23752	0.516055	1.37852	1.83908	1.20413	2.29358	2.40826	5.62895	2.75704	1.43843	1.60827	1.7311	2.47126
230950	2	44	0	0	21.2	118	78	0	4.93	3.41	0.96	1.44	1.53	4.93976	7.32293	3.02297	5.54885	1.3285	2.53012	2.39521	1.80288	4.31138	6.10778	1.55689	1.80505	2.75449	4.91018	2.28365	3.48558	0.840336	2.40385	1.68067	4.91607	3.23741	5.39295	4.00922	2.09533	1.05942	1.61105	1.77338	1.35788	1.74994	2.44015	5.11521	2.49077	1.47465	3.45383	1.38632	2.55996
222487	1	79	0	0	19	129	74	0	3.94	3.09	1.19	1	1.55	8.55856	9.22385	5.79955	6.80272	5.00844	3.94366	4.06321	3.26577	5.36117	4.38695	2.41845	2.8781	3.3202	6.19021	2.53236	3.61378	1.98188	5.24239	2.25479	4.85876	3.32207	7.93905	3.75699	2.55489	1.87925	0.798722	1.79784	1.67866	1.83559	1.83706	4.45068	2.84683	1.08216	1.59808	1.28669	1.72138
230050	2	67	0	0	22.4	114	73	0	4.67	4.49	1.29	1.22	2.68	5.15759	6.4	2.64216	4.70453	1.60458	3.61653	2.58176	1.60643	3.25714	3.14286	1.25642	1.48656	2.68571	3.20183	0.915332	2.98165	1.32641	2.34822	0.916905	2.12156	2.06304	6.49878	2.95069	3.31447	1.13223	1.49435	1.69903	1.61616	2.30303	1.73808	6.59919	3.11867	1.05648	1.74655	1.30559	2.26904
214058	1	89	0	1	16.9	140	78	1	4.44	4.3	0.83	1.7	2.22	7.85441	7.94639	4.56731	7.09152	3.36538	3.70727	3.64683	3.44828	6.17816	6.55502	2.63284	2.6341	3.25359	6.74319	2.5371	2.68328	1.92215	4.84645	1.43885	4.98084	2.97362	6.19392	3.26401	3.14847	1.12749	0.981524	1.6436	0.837424	1.61476	1.53046	4.84761	2.72464	1.42318	1.88297	1.53846	2.86541
214057	2	82	0	0	18.9	120	63	0	4.75	4.2	1.41	1.11	2.45	5.13347	7.59754	3.11203	6.55738	1.02881	2.47423	3.30579	2.46407	3.06748	3.08008	2.65849	1.23203	2.65849	3.07377	1.84049	2.6694	1.23457	3.27198	1.63934	2.87474	1.84805	6.37899	3.00752	0.938086	0.938086	0.187617	0.37594	0.562852	2.06767	1.1257	3.56473	2.25564	0.564972	1.69173	1.69173	1.88324
220110	2	61	0	0	17.1	117	72	0	5.03	2.49	0.39	1.38	0.93	13.617	13.0496	8.78187	8.35694	5.68182	6.12536	7.39687	6.09065	5.8156	7.93201	2.13371	4.24929	4.39716	10.8262	4.24929	6.65722	1.56028	5.25568	1.99147	3.84615	2.26629	13.4917	9.37249	8.52433	1.56627	2.17042	3.30113	3.25301	4.33561	3.25301	7.76348	3.95002	2.77443	4.22026	2.09256	4.34084
211584	1	54	1	0	25.5	117	81	0	4.35	2.97	0.98	1.02	1.5	9.11846	11.1325	4.82759	7.7008	3.9194	3.95028	3.2882	3.5596	5.72372	6.74745	2.34612	2.97685	3.8292	6.3068	2.94685	3.45877	2.65267	4.92257	1.7094	5.44049	3.56452	8.21226	5.78931	2.77953	1.42495	1.38977	2.24399	1.67509	3.22581	2.56086	6.31345	4.06091	2.47619	3.39037	2.6098	3.61675
212466	2	74	0	0	22.7	155	97	1	4.73	6.24	1.26	1.66	4.01	9.01481	10.5602	3.03814	5.44041	3.11486	4.99028	2.64516	2.51775	3.5461	4.70058	1.22502	2.38556	1.61186	3.80891	2.25952	1.80879	2.13731	4.00258	2.06186	6.64516	4.25532	11.9625	8.09471	7.70501	1.5427	1.54525	1.54867	1.32159	1.81718	1.59692	6.35359	4.09066	1.32817	3.75483	1.88053	3.25787
213409	1	46	1	0	26	134	88	0	3.91	5.5	1.56	1.38	3.41	6.65336	8.72752	3.47361	5.13676	2.39521	2.06254	2.86858	1.93205	3.92027	5.17928	2.19415	3.19361	2.32558	5.12309	2.45684	2.4	1.60428	4.2028	2.20294	4.39707	4.31607	6.69621	3.88397	3.54505	1.27701	1.72159	1.32613	1.12967	2.11198	1.67241	4.58128	3.34975	1.33399	2.31185	1.23762	2.66798
230010	2	70	0	1	26.4	153	86	1	4.26	6.71	1.78	1.25	4.65	6.67414	7.8046	4.39684	7.35542	3.5513	2.8169	4.04722	2.82167	4.72707	6.00112	1.96078	3.14254	4.20404	7.13483	2.46499	4.66817	1.63196	4.65769	1.40449	5.3281	4.14798	7.32966	3.67571	3.02406	1.13285	1.13246	1.51411	1.47817	2.02471	1.40942	6.77263	3.03658	1.89459	2.68595	1.5939	1.82381
222014	2	50	0	0	19.6	130	60	0	4.25	3.27	0.82	1.37	1.53	6.00775	7.96632	2.14564	6.08414	1.94553	2.07523	1.87581	2.84974	3.94312	4	1.94175	0.970874	1.42303	6.19755	2.19355	1.93924	1.03829	3.5668	0.645578	2.79766	1.8746	4.66295	2.93671	2.68354	1.06329	0.962513	0.861196	1.21766	1.51745	1.62272	5.02793	2.74251	0.967906	1.47059	1.17888	1.47508
214741	1	75	0	1	23.9	169	101	1	4.78	3.73	0.83	1.36	1.99	8.2483	11.3191	6.67808	5.72161	3.76712	4.00682	4.26257	2.22032	5.54135	5.87734	1.87394	4.01024	3.92827	8.03419	2.04082	4.00341	2.13493	3.84944	2.47229	5.48885	5.11945	9.57655	6.38021	4.03383	1.10605	1.56148	2.0156	2.0235	1.10461	2.60247	5.09138	4.24837	1.83007	1.89048	1.31148	2.74151
222514	2	87	0	0	19.1	134	78	1	4.38	4.53	1.13	1.38	2.64	4.71698	6.3148	3.12057	6.5659	2.59802	2.64525	2.74102	1.51086	3.58491	3.67405	2.44936	1.60453	2.30914	5.19358	2.82752	2.21907	1.22931	3.21361	0.755787	2.73973	2.26415	8.23199	2.77259	2.77951	1.06051	1.30841	1.40187	1.55715	1.77404	1.18343	4.38459	2.90898	1.28285	2.34229	0.9431	2.21736
212517	2	73	0	0	18.8	142	88	1	5.17	7.48	2.57	1.25	5.06	7.43802	6.50801	4.39239	11.306	4.06067	4.13424	2.96982	2.72506	7.56914	5.63654	2.57782	4.13424	2.71977	5.3424	1.26336	2.14321	1.80576	3.99027	2.09246	5.68513	4.81752	8.60511	2.46672	3.13972	1.41066	1.37201	2.58925	2.07436	2.93772	1.99922	6.64047	4.16994	2.40726	3.33333	1.85478	3.65135
212846	2	60	0	0	24.6	130	87	1	6.94	5.68	2.01	1.53	3.24	7.91191	9.46939	6.05565	8.59247	4.25532	4.08497	5.46939	2.95082	4.07498	6.45425	1.95759	2.45098	3.59477	6.44372	4.15987	4.09165	2.87356	4.98774	1.87908	5.88235	4.15987	6.84998	2.98795	2.40964	0.674699	1.20308	1.78142	1.49254	2.11742	1.44439	4.38977	2.36258	1.93237	2.26944	1.59497	2.70401
212097	1	57	1	1	19.9	179	110	1	5.38	4.36	0.96	1.75	2.17	7.54527	9.56055	4.74268	7.16689	3.16285	2.99865	3.59422	3.26599	5.84285	6.70466	2.44802	2.51509	3.25613	6.8815	2.71539	4.27034	2.29497	4.13863	1.98586	4.83384	2.54948	8.07453	5.05176	2.77088	1.69632	0.869205	1.4913	1.07794	2.02731	1.94456	5.39643	3.36938	2.20833	2.6556	1.08424	3.44541
214461	1	47	1	1	24.6	110	75	0	7.03	5.71	3.54	1.19	2.91	8.67257	11.8235	4.94991	8.33333	4.53742	4.30425	4.00471	4.96747	7.18916	6.95345	2.65018	2.4735	2.82353	6.05882	3.59882	4.01417	1.18273	4.90834	1.47493	5.7715	4.77032	8.91089	3.50719	2.2973	1.12259	0.675068	1.48582	1.21457	1.39201	2.29523	6.5944	3.4296	2.21419	2.93454	1.49932	3.02756
214429	2	67	0	0	27.3	140	95	1	12.69	5.62	2.67	1.14	3.27	6.23324	7.64588	2.96496	4.91252	2.89953	3.22581	2.83019	2.82448	4.36828	4.75871	1.54674	1.14017	1.67673	4.36828	1.34138	1.88679	1.34499	1.74849	1.07889	3.30189	2.88397	9.00196	3.61858	2.34949	0.685267	0.977995	1.0779	0.636008	2.00587	1.27326	4.62598	2.46063	1.27513	2.25601	1.18402	2.01474
214078	2	76		0	23.7	158	85	1	4.26	4.41	0.98	1.31	2.65	5.27763	6.93833	3.5872	6.5374	3.0854	2.36915	2.80682	2.26895	4.73829	4.51293	2.09366	1.87638	3.90754	6.28099	2.97357	2.21852	1.32597	3.14917	1.43646	3.8674	2.30896	7.40145	2.40192	2.00562	0.681909	0.841683	1.64263	1.40562	1.64329	2.36284	4.18175	2.01288	1.12812	1.56501	1.16888	1.88983
214266	2	49	0	0	33.8	157	90	1	5.69	6.54	3.49	1.14	3.81	8.62745	9.18367	4.87421	8.21485	5.03145	3.84918	4.16994	2.60047	5.64263	4.78056	2.66667	3.68339	3.99374	6.82353	3.37785	2.76243	2.8436	5.98897	3.45098	5.21739	3.14218	9.6463	4.65241	3.0563	3.42429	1.44695	6.10605	2.19369	3.58864	2.35294	7.5188	3.65199	2.09452	3.53887	1.28894	3.27605
214524	2	73	0	0	22.3	134	83	1	5.54	4.65	1.2	1.61	2.49	4.48393	6.35593	2.20713	4.83871	2.72572	2.20152	2.12044	1.01781	3.89171	4.06091	2.79661	1.95578	2.37087	6.10687	2.54669	2.62935	1.6129	2.8109	1.27226	5.00849	3.05085	6.86334	3.4296	4.34258	1.92423	0.602047	2.70921	1.08303	1.50331	0.603136	4.96068	1.50966	0.788357	1.75333	1.33172	1.44928
211536	1	57	1	0	19.9	127	74	0	4.55	4.62	0.47	1.4	3.01	7.9663	8.81564	4.90986	5.91171	3.76344	3.49462	1.88028	2.41843	3.67253	5.0536	2.3773	1.76043	2.95132	7.04711	3.10226	2.95926	2.57891	4.45127	1.95402	5.0404	2.64267	6.92675	4.91673	2.58449	1.62569	0.833664	1.23065	1.07058	2.06431	1.90401	7.80255	3.90905	1.98965	3.50737	2.27001	3.50877
215025	1	72	1	0	16.5	112	67	0	4.41	3.67	0.65	1.63	1.74	7.11131	7.11131	4.25155	6.25	3.75774	2.93073	2.82935	2.39362	4.72198	4.27878	2.1164	1.98676	3.04636	5.87196	2.03001	3.05445	1.42222	3.04636	1.23894	3.31858	2.29581	9.28487	2.80522	3.75197	0.948242	1.46072	0.948992	0.909091	1.26382	1.42292	5.31535	2.6619	1.98334	2.64717	1.86582	2.8197
212603	1	77	1	1	16.7	146	71	1	5.41	4.09	1.7	1.32	2	10.0727	10.6962	5.97668	13.8333	5.49491	5.09647	5.65075	3.06234	6.60857	7.21276	4.09717	4.20595	4.16818	8.89938	2.86336	4.21818	1.60408	4.86919	1.81818	4.42992	2.86855	8.24776	4.57408	3.14361	1.1889	1.65125	2.08264	2.17966	2.57681	1.51915	6.69317	3.68526	2.12131	3.04535	1.96013	3.40608
211885	2	61	0	0	23.6	126	74	1	5.44	5.41	7.33	1.16	2.67	5.26929	5.50539	3.32944	4.29448	2.50802	2.42124	2.79802	2.15492	3.10956	4.47544	1.48385	1.71761	2.23902	5.4683	2.35465	2.73654	1.31425	3.32071	1.10755	3.29062	2.32761	9.1151	3.32889	2.02927	1.59521	0.99734	1.09635	1.42905	1.46131	1.12957	4.34202	3.19574	1.46765	1.83089	1.10147	1.86418
222491	2	83	0	0	24.4	159	102	1	3.93	4.95	1.99	1.13	2.92	8.29585	10.3139	4.75714	5.94703	3.30496	3.00451	2.3976	3.84808	6.85	5.62749	1.84263	1.89526	2.29198	5.1346	2.49501	3	1.90859	4.09795	1.89621	4.6953	3.19043	7.53728	4.78104	2.73532	1.44753	1.8065	2.24719	1.92771	1.48535	2.16867	6.54281	4.77153	2.06394	4.5675	1.90438	2.86406
230156	2	65	0	0	27.5	124	68	0	4.76	5.15	1.67	1.18	3.21	4.33509	3.62998	1.88346	3.99061	1.75953	1.9918	1.11568	1.17027	3.68421	3.97661	1.05386	1.98947	2.05399	2.9877	0.878735	1.29336	2.16882	2.40187	0.995316	3.0445	2.57762	9.63235	3.00366	3.37615	1.86813	1.02564	1.57509	1.20968	1.61172	1.0993	4.85116	2.72459	1.28724	2.56881	1.51515	2.20264
250603	1	55	1	0	19.1	121	62	0	4.52	5	1.07	1.63	2.88	7.88382	7.85124	4.95868	5.39419	4.95868	1.65975	5.41667	0.826446	5.78512	2.06612	2.48963	1.65289	1.65289	4.54545	2.89256	2.48963	0.826446	2.07469	1.25	6.61157	3.36134	12.1123	4.49853	3.76384	1.47601	0.884304	1.69867	1.47493	2.58112	2.06795	5.8997	2.58303	1.4771	2.94985	0.664207	2.95203
220312	2	71	0	0	24.4	142	73	1	4.19	3.56	0.85	0.95	2.22	6.8268	8.42839	5.26984	6.59062	2.03175	2.98223	1.90235	1.97578	3.86565	4.87342	2.40964	2.09125	2.34326	5.12334	2.97092	4.62025	2.92063	4.57433	2.34474	3.36294	1.96078	7.91624	3.97554	3.32651	1.32585	2.54972	3.98162	2.54842	3.41314	1.42712	5.26854	3.42186	1.53374	3.32481	0.768837	2.91262
230030	2	71	0	0	19.2	139	78	0	4.86	5.09	1.04	1.54	3.08	13.6319	15.2145	8.38838	10.3232	6.83845	7.61873	6.56982	6.01454	6.2253	7.34277	3.06425	3.19921	4.48105	7.50741	4.11726	5.74637	1.91672	3.69271	1.77924	5.31353	3.69881	9.11561	4.32751	4.16359	1.57403	1.4771	2.16802	1.37897	2.45761	1.96754	6.10479	3.82433	1.55479	3.27506	1.68067	3.0773
220644	2	51	0	0	25.2	162	102	1	4.92	5.49	1.75	1.34	3.35	5.49398	7.28413	4.0678	6.18656	2.81144	1.68756	1.64331	1.59729	4.19884	3.66089	1.59036	1.68756	1.20366	4.39826	1.78399	3.19613	2.0783	3.2882	1.30309	4.10628	2.70531	9.33722	3.53137	2.78355	1.57676	1.3278	1.45288	2.40664	2.15857	1.45228	4.40932	2.08333	1.62636	2.04082	1.75953	2.58765
214154	2	79	0	0	25.8	147	79	1	4.94	4.84	1.52	1.19	2.96	8.0163	10.211	5.04775	7.62423	4.27989	4.1384	3.34243	2.79292	3.6635	6.10169	1.56356	2.65306	1.76271	6.86141	2.31293	2.52905	1.29604	4.21196	1.29252	3.34015	2.71924	8.03196	3.35711	2.30705	0.838926	0.838574	1.29979	1.34285	1.63728	1.30034	4.50906	2.52419	1.34623	1.85185	0.632911	2.14556
214300	2	52	0	0	19	118	70	0	4.75	4.68	1.29	1.36	2.73	7.07965	8.77466	3.70177	6.65967	3.54721	2.44283	3.12663	2.65349	5.61915	6.49351	2.81104	3.22749	2.70552	7.28029	2.60688	3.64583	2.45816	2.39958	1.35417	3.64773	1.50963	9.56522	3.79747	2.82814	1.01193	0.541907	1.37681	1.0846	1.04882	2.09841	3.73459	2.25045	0.980036	1.41202	0.873999	2.64685
220072	2	61	0	0	23.4	134	75	0	4.61	4.63	1.36	1.27	2.74	5.93824	7.38095	3.33333	5.70071	1.66271	2.15311	2.14797	1.43541	3.32542	5.26316	1.18765	2.15827	1.18765	7.12589	2.85036	2.87081	0.476191	3.09524	1.19332	3.86473	2.14797	11.537	3.97351	2.98343	1.72858	1.50791	2.09482	1.76406	2.68284	1.76535	6.07287	2.72861	1.43488	2.17552	0.479528	2.0611
213342	1	56	1	0	24.6	154	93	1	5.94	5.11	2.43	0.97	3.04	7.24907	6.27032	3.15985	5.53746	1.58213	2.32234	2.60223	1.72333	3.90335	4.12801	1.71694	1.43918	1.62413	5.52204	2.08914	2.18401	1.39991	1.95804	1.76662	3.40009	3.01764	7.96686	4.64968	2.39234	0.986319	1.75103	1.65658	1.3049	1.52769	1.65552	5.19936	2.1093	1.14759	3.12799	1.12108	2.01085
214987	2	60	0	0	18.3	134	71	0	5.45	5.41	0.93	2	2.99	3.6869	4.70788	3.00965	7.09019	2.55537	2.61364	1.64773	1.5864	2.83286	3.00113	1.47392	1.98413	1.81818	3.40136	0.679502	1.93512	0.795907	2.5	0.965361	3.8025	1.86969	8.23417	2.46096	2.18216	1.04216	0.804543	1.65641	1.51803	1.13583	1.37636	3.75119	3.32542	0.381315	1.9496	1.10101	2.04567
215266	1	54	0	0	18.8	106	70	0	5.03	3.36	0.79	1.39	1.61	5.71081	7.33333	4.70085	6.32603	2.19914	2.12766	2.30723	2.00486	4.30564	5.15777	1.33253	2.12766	1.93939	5.27273	1.82149	2.60922	1.46163	3.8835	1.58055	4.00729	2.547	5.90692	3.0321	2.0202	1.0107	1.30797	2.13904	1.24703	1.18835	1.54394	5.17857	3.2316	1.85629	2.43613	1.19976	3.28358
215211	2	60	0	0	16.4	131	73	0	4.18	4.72	0.94	1.57	2.72	4.88565	7.5	3.60861	5.74513	2.78164	3.04604	1.70139	1.56142	2.94321	4.39598	1.93906	2.3272	2.63067	5.57866	2.28374	4.96011	1.21781	2.84426	1.62799	3.32756	2.46186	12.059	4.59002	1.82709	1.11508	1.96341	1.33809	1.20321	1.73797	1.02496	5.66964	3.26768	2.5492	2.18945	1.57587	2.63982
230163	1	70	1	0	18	126	81	1	6.6	6.56	0.89	2.24	3.92	5.94369	5.95197	3.28442	5.4742	1.53417	2.40334	2.61506	2.7894	3.58136	4.45372	2.08623	2.36934	2.85217	4.97391	2.12248	2.40922	1.47059	2.16859	0.731452	2.36934	1.60335	5.48611	3.19889	2.15577	1.18179	0.833912	1.8043	1.42312	1.73551	1.28428	4.63092	2.60779	1.04457	1.88022	1.08543	2.4067
214483	1	54	1	0	22.7	107	63	0	4.36	3.55	1.34	0.93	2.01	12.0722	16.1751	5.82617	8.89101	4.02299	3.90476	4.77099	2.58126	3.43184	4.94297	1.52381	3.52046	3.14286	7.34032	1.9084	3.4384	1.81298	3.42857	2.28789	4.65779	5.04282	13.948	5.73899	5.66483	2.5177	1.41732	2.20126	2.04242	2.98507	1.73092	6.23028	4.66403	1.346	3.00158	1.26984	2.04724
210283	1	66	1	1	20.5	107	61	0	4.72	3.62	0.77	1.24	2.03	19.7802	19.2308	13.2597	18.3333	11.0193	10	10.1648	8.24176	11.2637	14.011	4.12088	8.79121	8.79121	18.1319	3.0303	9.91736	4.41989	4.67033	3.02198	4.41989	4.3956	15.1802	4.46623	4.42992	1.09091	2.18023	1.77858	1.85118	2.90592	1.85118	7.2	3.96076	2.43725	3.48584	2.48175	3.56883
212482	1	54	1	0	24.5	149	96	1	4.43	5.36	0.99	1.69	3.22	7.92031	11.0733	4.13625	5.95412	3.26829	3.59747	3.06569	2.72374	4.2233	4.70417	1.79786	2.71977	2.66861	5.49077	2.47934	3.60273	1.89504	4.13424	1.50485	4.37105	3.49684	8.90499	3.61395	2.63493	1.18896	1.57046	2.37994	1.40187	1.74024	2.08156	4.90196	2.12947	1.70358	2.98126	2.01544	2.26013
213785	1	52	0	1	29.3	119	80	0	4.14	6.35	1.76	1.15	4.4	16.2791	18.0085	12.7389	14.6186	11.0169	9.8081	10.1695	8.05085	10.9937	12.7119	8.66808	9.34183	8.68644	12.8964	8.89831	11.9149	7.44681	6.99153	6.58174	9.11017	8.66808	7.56014	4.43686	1.36054	1.53061	1.02041	1.87075	1.19048	2.72109	2.21088	5.47009	2.56849	2.55537	2.04778	2.39726	2.72572
213705	1	53	0	0	26	108	67	0	12.53	5.65	9.45	0.78	2.95	5.9322	7.19831	4.03969	7.21868	3.25088	3.52858	2.47175	2.4735	5.43402	5.64573	2.04658	1.55148	2.18464	7.11769	2.26148	2.9703	2.26148	3.5461	1.91218	3.54359	3.53107	7.69594	3.54442	2.78696	1.22873	0.756144	2.02926	1.41911	1.60453	1.60756	5.02132	3.54442	1.47268	2.32448	1.28388	2.89237
213491	1	55	0	0	23.7	136	90	1	3.96	6.15	2.07	1.63	3.58	5.85326	8.80658	3.83822	5.03508	3.05155	3.84139	2.55776	2.51962	3.79069	4.03624	2.38978	1.97612	3.00907	4.81878	2.71717	2.10657	2.15232	4.66557	0.823723	3.34572	1.771	9.45365	3.76492	2.6936	1.25421	1.13184	1.40802	0.856531	1.98838	1.52999	5.02913	2.81949	1.44083	2.64128	1.38632	2.26855
214066	1	55	0	1	26	128	80	0	4.35	4.83	1.27	1.68	2.57	8.19009	12.3108	6.26896	9.07258	5.56117	5.46559	4.84359	4.04449	6.06673	6.25	2.42424	2.62097	2.82543	6.45161	3.12815	2.63158	2.03459	5.45455	1.41557	6.5723	2.72727	5.54076	3.24468	2.29333	1.06496	1.11762	1.49573	1.01118	2.13106	1.70576	4.17783	1.60428	1.07009	2.72145	1.23391	2.77333
212530	1	53	0	1	20.9	141	99	1	4.73	4.33	0.75	1.94	2.05	8.86838	8.99237	4.95568	6.95617	4.06602	3.69775	4.23558	3.2998	4.69314	5.73606	2.04737	3.00722	3.08989	5.54217	2.36473	2.36948	1.85484	3.66345	2.37425	3.97431	3.57	6.59413	3.06122	4.31063	1.28416	1.38386	2.33706	1.48026	2.79697	1.38158	5.55005	3.4995	1.32057	2.50412	1.62899	3.69637
214349	1	51	1	1	22.5	130	93	1	4.64	5.03	4.79	1.33	2.48	4.9795	5.68581	3.87324	6.51791	2.28873	2.40469	2.46914	1.34977	4.80094	3.0445	1.87354	2.45902	1.52225	5.26624	1.75747	2.05761	1.40598	3.46447	0.936768	3.81455	2.87728	6.4741	3.03181	1.89055	1.68986	1.04322	1.68902	0.993049	1.34062	1.54229	5.32074	3.09073	1.34663	2.29198	0.950475	1.79194
210175	2	62	0	0	21.8	105	62	0	5.39	3.97	1.05	1.53	1.96	5.01475	8.60534	1.49254	3.24484	0.297619	2.07715	2.0649	1.77515	2.65487	3.53982	0.884956	1.80723	0.294985	5.6213	0	1.77515	0.295858	2.65487	0.297619	4.12979	1.47493	8.01105	3.125	2.57827	0.275735	1.10396	2.02392	0.459982	1.47059	1.46924	5.60662	2.30203	0.643382	1.5625	1.38504	2.11592
230161	1	69	1	0	21.6	130	82	0	4.74	4.48	1.23	1.55	2.37	7.1464	7.98611	4.23729	6.47088	3.23062	3.33002	2.29084	2.29426	4.11706	5.56384	2.13294	1.63772	2.63289	6.1569	3.03332	3.04239	1.6024	3.33499	1.04426	4.97512	2.67857	7.52266	3.58218	2.92433	1.26506	1.41566	1.38263	1.56297	1.6226	1.59398	5.80411	3.47117	1.36116	2.56333	1.27389	1.74751
213026	1	54	0	0	27.3	157	103	1	9.41	4.8	2.51	0.93	2.73	5.00849	7.81648	3.75747	5.53191	2.82051	1.69924	3.92491	2.21088	4.07816	3.31633	0.849618	1.44435	1.53061	3.74787	2.38298	3.41297	1.79181	3.41006	1.70213	3.83959	3.32198	7.42414	3.4749	4.18814	1.02894	1.15756	1.87339	1.22186	1.22344	1.73633	3.16947	1.6785	1.29282	1.87097	1.2945	2.45637
213581	1	46	0	1	20.9	110	71	0	4.95	4.21	2.12	1.38	1.87	4.93827	6.17284	4.93827	3.7037	2.46914	1.23457	3.7037	3.7037	4.93827	2.46914	4.93827	1.23457	4.93827	1.23457	5	0	0	1.23457	1.25	0	0	5.90219	2.53093	1.57569	0.674157	0.618325	1.06922	1.18044	1.5748	1.40528	3.99775	2.02703	1.07223	1.80282	0.788732	1.46396
222452	2	60	0	0	27.2	147	95	1	4.23	4.57	1.26	1.17	2.83	2.51938	3.55297	2.39482	5.37217	1.94301	1.35834	2.20065	1.0989	1.42211	3.80645	1.1643	2.00258	3.68217	4.00258	1.03359	1.87946	0.648508	3.04404	1.22739	1.87702	1.93924	6.39033	2.6513	1.67147	1.38329	0.977573	1.95515	1.5562	2.41518	2.76339	5.0202	2.43196	0.462428	1.03866	1.22022	2.77617
213965	1	55	1	1	24	158	99	1	4.56	6.01	1.66	1.99	3.27	6.36908	7.56668	4.36205	5.72831	3.27154	3.31882	3.63933	1.90528	4.19162	4.34546	2.82149	2.44432	2.6616	4.13268	2.23433	2.72035	1.96507	3.32244	1.79445	4.08497	3.14875	8.43334	5.05837	3.99351	1.26582	0.907912	2.10902	1.55592	2.81918	2.10834	5.3316	3.08943	1.55996	2.79766	1.44168	3.05294
212403	1	44	1	0	17.1	113	74	0	5.04	3.75	1.05	1.38	1.89	5.9633	6.91244	2.30415	10.1852	2.75229	1.38249	5.5814	0.917431	6.42202	3.66972	1.37615	1.37615	0	8.83721	3.66972	2.29358	1.83486	3.66972	1.38249	2.29358	0	9.94126	2.88548	2.66366	2.07301	1.0365	1.22061	1.21896	1.80343	1.89531	4.91877	3.615	1.66968	2.2553	1.49186	2.75519
212605	1	55	0	0	22	118	76	0	5.31	5.67	1.73	1.24	3.64	9.20514	10.6371	5.02732	7.31908	4.73324	4.35616	4.07661	3.55969	5.05188	5.97707	3.25225	3.7401	3.822	5.67376	2.51092	4.21571	1.5052	4.21456	2.24473	4.7046	3.11561	8.75374	3.824	3.72928	0.805709	1.21867	2.09244	1.08046	2.09147	1.79517	5.31546	2.98266	1.31609	2.63158	1.39082	2.97715
250730	1	38	0	1	23.6	126	79	0	4.8	2.84	1.55	1.07	1.07	6.64207	7.32601	1.8315	7.69231	0.740741	1.0989	1.83824	0.367647	1.0989	3.663	0.369004	0.37037	0.367647	2.5641	2.5641	2.20588	0.367647	1.0989	0.735294	5.49451	1.8315	10.2436	2.36051	1.50322	1.64403	0.286123	1.43472	0.572246	0.857756	1.50107	4.22636	2.08034	0.857756	1.00143	0.787966	2.14746
214605	1	72	1	0	25.8	169	91	1	5.8	4.92	2.41	0.69	3.13	10.5338	13.3713	6.05845	13.1805	9.42184	5.49215	6.34355	4.63623	5.84462	8.81935	3.56633	2.06406	4.34473	9.49322	2.56593	5.13919	3.21888	7.30136	3.21429	7.79685	4.98931	10.4781	4.46701	4.11376	1.01523	1.36986	2.03459	1.3198	1.77575	1.57281	6.84372	3.98366	1.37755	2.03562	1.33265	2.80326
211056	1	45	0	1	20.1	116	67	0	4.68	3.33	2.98	1.03	0.95	5.45718	6.81752	3.46434	6.10998	2.29785	2.49927	2.55591	2.23707	3.50826	4.17755	1.80023	1.71312	2.00523	3.68864	1.85776	2.67753	1.19603	2.76323	0.992411	2.44755	2.26612	6.96751	3.64489	2.27766	0.866426	0.975081	1.11913	1.01083	1.84116	1.15482	5.75878	2.97209	1.48712	2.71248	1.56137	2.60304
211864	2	63	0	0	23.1	117	65	0	4.55	6.61	1.55	1.72	4.19	4.59437	6.09453	2.40964	5.56478	3.73754	2.15768	2.57368	2.82392	4.5172	7.53623	4.85075	3.56255	4.47205	6.49834	3.11203	5.52096	2.67	4.48319	1.49502	4.48505	3.4797	10.3195	6.82505	3.79965	1.59689	1.51253	1.81347	1.55306	2.15703	2.20017	7.77874	5.67345	2.42739	3.50498	1.43229	3.94965
212450	1	48	0	0	19.6	114	71	0	5.22	4.16	2.13	1.21	1.98	6.12128	6.70487	4.64716	6.52921	3.61446	3.95869	3.09456	2.76498	4.00229	4.91429	2.28833	2.56996	4.34038	7.08571	2.34286	3.26274	1.32108	3.78007	1.72018	4.06877	3.14465	5.98065	3.19895	3.15513	1.66157	1.31234	1.18162	1.83727	2.09882	2.10158	6.38204	3.20175	1.66886	2.76437	1.19311	2.32558
210141	1	68	0	0	19	109	60	0	6.2	4.55	2.51	1	2.41	11.4667	13.6	7.46667	8.02139	3.2	5.88235	2.13333	1.87166	4.83871	7.73333	1.6	3.2	4.02145	4.26667	2.4	1.6	1.6	3.47594	1.86667	4.81283	3.73333	5.85586	3.78549	3.15173	0.94552	1.62089	1.4395	1.88934	2.33813	2.96763	5.76058	4.5045	1.71017	3.28681	1.48582	3.15031
210903	1	67	1	0	15.8	130	82	0	5.47	4.6	1.15	1.64	2.44	8.06045	10.8586	7.55668	8.81612	6.03015	4.54545	6.58228	5.28967	7.55668	7.78894	1.25628	2.0202	5.06329	9.59596	2.26131	5.02513	1.76322	4.28212	2.51889	3.27456	1.76322	7.7621	4.35657	3.99597	1.27431	1.44295	1.3763	1.17489	2.58043	3.15119	6.94165	4.46758	2.14693	3.95973	2.15343	3.25176
214652	2	75	0	0	22.1	169	97	1	5.07	6.36	0.88	1.86	4.1	3.01418	3.85809	2.08611	4.60789	0.979519	2.30803	1.37778	1.73026	2.26465	3.45745	1.46147	1.72796	1.94863	4.34205	1.59504	1.95469	0.890472	2.3142	1.24279	2.08518	1.46212	13.6992	4.01786	2.76198	0.812348	0.892133	1.09845	0.852273	1.29765	1.37875	4.51403	2.3606	0.976006	1.70732	1.14332	1.83374
212134	2	63	0	0	22.5	129	82	0	4.68	4.21	0.87	1.26	2.55	6.39694	8.03718	4.18719	5.40763	3.17895	4.41096	3.31416	2.79759	4.37637	4.94265	2.84153	2.87356	3.28228	6.25341	3.33424	4.14039	1.83612	3.56653	2.13699	3.83037	2.84153	8.15642	3.62218	3.59933	1.47838	1.05879	1.78472	1.42101	2.00669	2.20424	6.28843	3.82788	2.13064	2.74279	2.52242	2.62643
210041	1	63	0	1	23.1	125	81	0	4.65	4.35	1.28	1.35	2.42	13.3603	14.6586	7.66129	6.69371	5.44355	4.82897	5.24194	4.83871	5.22088	5.82329	1.00402	1.81087	1.40562	4.61847	2.82258	2.00803	1.81087	3.82294	2.21774	8.04829	5.22088	15.7078	8.2605	5.13254	1.82995	1.32394	2.11268	1.1841	1.97183	2.08333	5.77953	3.354	2.19966	3.86678	1.83512	2.96359
212487	1	56	1	1	24.1	122	79	0	4.33	5.1	1.94	1.5	2.72	9.74504	11.678	4.31083	10.5622	4.561	4.30595	3.97501	3.88794	6.85941	5.94564	3.1728	3.18544	4.42679	7.08215	2.26501	3.24786	1.25356	3.58158	1.81818	4.20455	2.32426	10.9709	4.54765	4.02327	1.01744	1.30687	2.46973	1.50194	2.42014	1.50194	7.3894	3.40136	2.3369	3.39476	1.95217	4.03108
214260	1	54	1	0	23.9	127	81	0	5.16	4.48	1.66	1.1	2.63	8.0534	10.1935	4.91591	9.46413	4.31593	5.33793	4.52391	2.80535	7.65262	9.20034	6.50301	6.28227	7.05984	10.0732	4.99354	6.81328	2.32859	4.31406	2.66781	6.55172	4.08778	8.51299	3.861	4.16322	1.46167	0.716253	1.32377	1.07408	2.17871	1.87534	6.18071	2.93223	1.35696	3.23383	1.69303	2.87293
220323	2	71	0	0	19.5	98	64	0	9.96	5.82	1.53	1.61	3.51	9.39553	10.9796	5.33597	7.22733	3.75989	4.53053	4.34783	2.69737	3.94218	6.56599	1.83727	2.42942	3.67454	6.77632	1.84575	2.64201	2.05162	3.56436	1.31406	2.76498	2.10943	6.62005	4.50953	2.55102	1.30233	1.15902	1.66898	1.76498	2.92072	2.22635	7.8972	5.20204	2.32666	3.85151	2.0979	4.18994
212135	2	48	0	0	27.3	120	82	1	5.42	5.27	0.9	1.77	3.09	6.49455	8.47458	3.41047	5.58252	4.90474	2.18094	2.66774	2.47364	5.28439	5.96774	1.69355	2.5796	2.21595	6.04595	2.09847	3.68869	1.54096	4.12788	1.4569	4.19524	3.1945	4.61477	2.84	3.40408	1.0008	1.04042	1.32	1.92077	1.68067	0.959616	5.00601	2.89622	1.48893	2.44685	1.29189	2.57338
214227	1	56	0	0	18	136	82	0	6.56	3.75	0.84	1.63	1.74	5.34125	7.17987	3.85471	5.47742	3.40993	3.40993	2.88889	2.36862	4.50185	5.74797	1.33333	1.84775	2.73063	6.36566	2.06338	2.44264	1.40741	3.62963	0.961538	4.37685	2.58303	6.63105	2.75258	2.47571	1.19048	1.09615	1.47151	1.31497	1.72036	1.8159	4.64095	2.63819	1.3191	1.85243	1.32576	2.04724
213492	1	54	1	1	19.8	119	81	0	5.3	4.19	0.71	1.9	1.97	11.2428	12.6573	6.46272	10.5042	5.04587	5.18886	4.81836	3.89908	4.95994	6.55738	2.06028	3.01527	3.08689	6.21426	2.8615	3.3652	1.75908	3.9801	1.72018	5.16252	3.44168	6.58969	4.64396	3.88404	1.51984	1.12676	2.08392	1.26654	1.15331	1.43622	6.30122	2.57135	1.78016	2.20277	1.55675	2.85311
220069	2	67	0	0	21.6	120	67	0	4.81	6.55	0.99	2.19	3.91	6.03675	8.13648	4.19948	6.03675	2.36842	1.31926	3.67454	1.5748	3.97878	6.61376	1.04987	3.94737	0.789474	4.19948	1.83727	2.63852	1.31579	3.15789	0.795756	1.57895	1.58311	7.40879	3.70782	2.82004	1.41002	1.44766	1.15113	1.3016	1.74203	2.67062	8.16327	4.23949	2.11581	3.15165	1.86498	2.5307
220791	2	63	0	0	26.8	107	61	0	5.36	4.06	0.75	1.14	2.58	5.55556	6.4	4.7619	4.8	3.2	4	3.96825	3.1746	2.38095	5.55556	0.8	1.5873	1.5873	3.2	3.1746	3.96825	0	6.34921	0.8	1.5873	0	5.56274	1.55642	2.71669	1.1643	1.03627	1.81113	0.777202	1.68394	3.11284	8.27943	4.92228	1.56047	4.01035	1.03761	2.46433
210228	1	62	0	1	18.8	108	71	0	5.1	4.78	0.86	1.65	2.74	8.2153	10.7955	4.54545	6.79887	3.7037	3.9886	3.1339	1.42045	4.81586	4.81586	1.983	0.283286	5.39773	3.68272	2.54958	1.13314	1.70455	1.98864	0.852273	4.81586	1.41643	5.90868	5.55307	3.13901	1.52398	1.9678	0.805369	1.79131	1.43049	1.92308	4.61263	3.18243	0.985222	2.72565	2.28392	1.566
222363	2	53	0	0	25.4	143	78	1	4.38	3.2	1.5	0.99	1.53	8.1723	9.14585	5.09503	7.17742	2.826	3.50524	2.66344	2.06061	3.95161	4.54911	1.20919	2.21506	2.49397	4.90551	2.13451	2.45968	1.41414	3.75	1.53041	3.02419	2.13882	7.96392	4.11311	3.26814	1.33607	0.952136	1.49215	1.4668	2.4666	1.56772	5.41377	2.40124	1.23807	3.12017	1.78849	2.60444
221191	1	48	1	1	23.7	145	94	1	4.71	4.13	1	1.08	2.6	5.2795	6.46364	2.36908	5.23364	2.05736	2.49066	2.54817	1.80685	3.41827	4.72343	2.10918	2.91563	3.1677	6.14144	2.67579	2.1118	1.5586	4.22886	1.80124	5.3383	4.03727	7.24704	2.96128	2.41788	0.683994	1.09489	1.14051	1.00411	1.50273	1.18505	4.97717	2.88991	1.18993	1.73993	1.38122	1.69027
221154	1	41	1	0	24.3	121	79	0	4.55	4.36	1.12	1.4	2.45	4.86618	6.56934	4.37956	7.80488	2.92683	2.93399	1.95599	2.19512	2.6764	5.59611	1.21654	3.18627	2.6764	7.05596	2.68293	3.90244	1.21951	5.83942	1.70316	2.92683	1.94647	5.12528	2.61661	3.40522	0.681818	1.02389	1.02157	1.13636	2.72418	3.63224	7.04545	3.63636	2.04313	3.63224	0.455063	2.15664
214253	2	51	0	0	22.5	130	77	0	5.25	5.3	1.38	1.46	3.21	17.6826	18.1219	10.4741	15.0467	8.09026	8.2282	8.73147	6.56733	7.1899	9.48985	4.54795	4.33828	5.3209	10.5437	4.50549	5.59824	2.47389	5.94386	3.13704	7.14286	3.79329	8.5536	3.81371	4.94687	2.60073	1.39296	1.4652	1.86882	2.71062	2.85819	6.50257	3.75276	1.14054	4.03966	1.77449	3.74449
214575	1	76	0	0	20.3	163	77	1	5.72	4.9	1.72	1.59	2.53	8.77419	9.93548	3.95847	6.52455	3.95078	4.20168	2.77778	3.29884	6.39122	6.89877	2.31809	3.41495	3.43264	6.8299	2.77062	4.25806	1.88434	4.32537	1.74306	6.59341	5.03551	9.55025	3.1544	3.26147	1.71082	1.54525	1.43646	1.04857	1.71082	1.93263	5.66352	3.49612	2.00222	2.71769	1.71936	2.22469
214124	2	79	0	0	24.6	166	87	1	4.82	4.36	2.03	1.07	2.37	7.93283	9.72785	5.04933	5.80383	3.13953	3.89309	3.71445	2.72464	4.64037	5.61668	1.62319	1.85185	2.25694	5.60694	2.08454	2.61021	1.68703	3.95119	0.927536	4.06268	2.9531	7.9646	4.00372	2.88775	1.62866	1.11628	1.11888	1.25698	1.9544	2.00279	4.90654	3.60487	1.67832	2.61194	1.31271	2.8972
214020	2	80	0	0	16.7	138	70	0	5.38	4.55	1.17	1.31	2.71	8.20755	10.0896	4.37055	10.3921	3.88626	2.8828	2.73585	2.55803	6.09353	6.41812	2.40907	3.1574	3.06315	6.26472	3.11174	3.74585	1.84484	4.68972	1.46919	5.19849	1.98113	8.51574	4.58084	2.99222	1.40676	0.897397	1.19725	1.31618	1.7948	1.7948	4.35697	2.93853	1.38512	2.31162	0.93599	2.491
222181	1	46	1	0	18.9	111	75	0	3.78	3.09	0.89	1.07	1.62	8.51781	8.86747	4.11224	5.34167	3.71981	3.28502	3.09029	1.78658	5.15414	4.81	1.06024	2.16659	2.98364	6.44851	2.0683	3.23047	1.40097	3.3269	1.20424	4.09639	3.948	7.4452	3.69393	2.03697	0.565185	2.11002	3.46777	3.39111	2.86037	2.26244	5.79545	2.0794	1.43667	1.96005	1.17647	2.04236
212611	1	74	1	1	17.3	132	85	1	3.96	4.96	0.95	1.77	2.76	6.74357	8.78438	4.58797	6.7706	3.29035	3.06258	2.93725	3.02491	4.53535	5.23514	2.44011	2.26667	3.32742	5.94499	2.92943	3.83586	1.52125	3.6032	1.78094	3.46205	2.84571	20.7366	4.41826	3.27086	1.58146	1.13929	2.09482	1.54355	3.45715	1.80147	10.5652	4.24668	2.21402	3.42668	1.48588	2.25342
242662	2	40	0	0	21.2	113	80	0	5.25	3.4	0.97	1.65	1.31	3.30579	4.3299	2.68041	4.75207	2.27273	1.44628	1.4433	0.618557	3.90946	4.53608	1.03093	2.05761	5.56701	7.81893	0.823045	2.46914	1.24224	1.64609	0.411523	1.23967	2.05761	7.65501	3.5221	2.80471	0.726141	0.518135	1.2474	0.8981	0.966851	1.31261	5.0173	2.70645	1.6609	2.42047	1.00555	1.90972
222520	1	57	1	1	22.2	134	79	0	4.6	4.93	0.94	1.21	3.29	7.36377	8.28402	2.67062	4.42478	2.21239	1.77253	2.79001	1.7673	2.79412	5.16224	0.735294	1.62242	3.0837	6.02941	1.92308	6.19469	1.17474	4.41176	1.17474	2.94985	2.49633	7.41621	3.86714	3.39748	1.20939	0.78422	1.06635	1.23545	1.61137	1.28053	6.19511	3.22734	1.47129	3.105	1.54321	1.9943
210497	2	64	0	0	21	159	82	1	7.67	6.36	2.82	1.43	3.65	12.1701	12.7566	4.53216	10.2639	3.96476	4.41826	5.12445	3.94737	5.16224	8.63836	1.75953	2.94118	5.27859	5.84795	2.48902	3.3675	2.06186	7.02782	2.19941	5.7101	4.82456	10.1543	5.76398	5.77402	2.01342	2.13665	2.8607	2.41114	2.85572	2.70673	6.6451	3.55545	1.96517	4.17703	1.27182	3.11023
214758	1	56	0	1	21.5	117	74	0	5.17	3.6	1.14	1.27	1.81	7.08333	6.65627	3.85819	5.58455	2.97495	2.60688	3.96246	2.81984	4.58095	4.26417	1.61039	2.75611	2.96412	6.34096	2.44664	3.59375	1.4652	2.9672	1.82197	3.64773	3.32986	6.45046	2.88564	3.4495	1.71001	1.06686	1.56306	1.06572	2.13447	1.70758	5.93883	2.60435	1.28617	1.74688	1.71429	1.63993
215251	2	59	0	0	25.8	138	84	1	4.59	4.55	1.05	1.2	2.87	6.55155	5.89132	3.82848	7.18288	3.92857	3.36563	2.54453	2.24834	2.89487	4.81989	1.21704	1.57922	1.87817	5.03049	1.72589	1.57922	1.78299	4.42748	1.47283	3.91459	2.74669	9.07298	4.05991	3.18898	1.53846	1.26332	1.5748	1.419	2.75591	1.892	5.18401	3.365	1.309	2.49307	1.5507	2.96092
212545	2	38	0	0	21.1	148	104	1	4.93	3.93	3.64	1.13	1.15	11.4646	12.6235	6.54565	9.13594	5.89532	3.95387	4.79075	3.18506	6.97802	7.72603	3.12329	3.40099	3.78705	6.85683	1.53593	1.92308	2.42424	5.09589	2.14404	5.82098	3.78497	8.72986	3.96707	3.52192	0.860456	1.15888	1.15888	1.3463	1.79506	1.12191	5.32433	3.15789	1.3915	2.62566	1.46782	2.77778
212813	2	47	0	0	18.7	107	75	0	4.56	5.07	0.93	1.63	3.02	6.08008	6.72601	3.17146	5.95238	3.32341	4.01189	2.92224	1.79015	3.6085	4.0099	1.48515	2.81481	3.75309	6.47233	2.61728	3.91477	0.99108	5.20833	0.992556	2.27948	2.87271	8.55746	4.43281	2.97099	1.39958	1.57068	2.20049	2.79427	3.14246	1.53792	5.24292	3.36488	1.68539	2.97411	1.79894	2.27591
220665	2	51	0	0	23	133	83	0	5.68	4.62	0.93	1.59	2.61	6.50271	9.19301	4.54735	8.66834	3.80276	2.63378	3.42809	2.50627	6.28905	6.53078	2.20374	1.9567	3.1198	5.77963	2.62172	3.58632	1.5873	4.83736	1.875	4.57571	3.28619	6.06547	3.07397	3.17104	1.08835	1.21717	1.76226	1.05803	2.20871	1.79545	5.80873	3.0888	1.25281	2.34049	0.966184	1.48005
212047	2	77	0	0	23.6	138	81	1	4.05	5.53	0.88	1.6	3.53	3.43008	6.07501	2.70701	5.77025	2.64271	2.01058	1.5352	1.5873	3.53749	3.64693	1.58228	1.74051	2.37467	4.32946	1.74234	1.69223	1.64894	3.33686	1.16156	2.63852	2.16473	5.46245	2.30099	2.67247	1.0559	1.36816	2.17662	1.49254	0.68323	1.67806	4.79452	2.48293	2.18069	2.18204	1.06051	2.42991
212850	1	55	1	0	28.4	124	81	0	7.25	5.44	2.12	1.19	3.29	8.31947	9.22693	5.00835	6.68338	2.24813	2.91424	3.75626	2.41868	4.5	4.74604	1.66667	2.41265	2.49377	4.99584	1.74564	2.8357	1.25523	5.66667	1.25104	3.91341	3.91667	6.61692	2.88414	2.19124	1.09453	0.845351	1.4435	1.93837	1.73956	1.79194	4.95992	3.33665	1.6	2.78884	0.953815	2.59093
212588	1	41	1	0	25.7	112	62	0	4.45	6.8	10.33	0.71	3.84	5.15464	5.34979	3.7037	5.16529	1.43737	3.31263	3.90144	1.84805	2.86885	5.53279	2.05339	1.64609	3.48361	7.78689	2.04918	1.02669	0	3.29897	1.02669	3.49076	3.49076	7.14454	3.419	2.59618	1.88457	0.849057	0.894749	0.942729	1.76595	1.72089	3.98115	2.40396	0.848256	2.02735	1.48901	2.17186
214582	2	44	0	0	21.9	122	79	0	4.19	5.62	1.33	2.3	2.72	9.05861	9.31198	4.38648	7.20614	3.86215	4.51306	3.31557	2.95858	5.21018	6.73361	3.01597	2.18935	2.71868	5.20402	2.60047	3.73223	2.19715	4.62085	2.5489	5.99051	3.6052	7.06357	4.03226	3.6962	1.51286	1.61535	2.31972	1.15927	2.72315	2.21886	7.74291	3.39584	2.52781	4.55927	1.37545	2.72865
250613	2	42	0	0	18.4	112	71	0	4.73	4.26	1.13	1.39	2.36	12.8302	17.6692	11.6981	14.2857	7.14286	5.68182	4.51128	5.26316	4.51128	10.1504	4.51128	5.6391	6.01504	8.77863	3.39623	4.15094	1.13208	3.38346	1.8797	6.81818	3.7594	7.46269	3.16067	2.99296	1.66667	2.01754	3.34213	2.36842	2.80702	1.84211	4.12643	2.8169	0.790167	2.3705	1.14437	2.01932
211812	2	52	0	0	21.7	119	68	0	5.15	4.43	1.4	1.74	2.05	7.12703	9.52733	3.55687	6.44444	3	3.47505	2.44989	3.3986	4.85185	4.94465	1.92166	3.13769	3.10307	5.02401	3.21152	3.55161	1.48148	2.74277	1.81213	4.84109	2.59355	7.68612	3.57861	3.02176	2.53215	1.36766	1.8526	1.36601	2.16955	2.0934	5.95813	3.63196	1.00806	3.3912	1.85934	2.78788
210515	2	67	0	0	24.9	150	89	1	5.96	5.95	3.8	1.25	2.97	6.37584	8.26816	2.90179	5.06187	2.34637	3.3557	1.57127	1.68161	3.23661	4.23634	1.11607	0.891862	2.34114	4.45931	1.56076	2.56983	1.00446	2.91807	2.24467	4.9217	2.12054	6.65661	2.04697	1.87298	1.63265	1.03248	1.54939	1.01141	1.86976	1.74156	5.5938	3.01399	1.44086	2.34509	0.884574	2.02238
214501	1	79	1	0	23.9	136	69	1	4.19	5.53	1.41	1.33	3.56	6.93703	9.72742	3.79273	6.63456	3.00913	2.66809	2.19486	1.92513	4.85592	5.9893	1.1212	2.24479	2.29701	7.58547	3.04487	3.26203	2.03535	4.09042	2.51606	5.34759	3.5848	7.15101	3.33966	2.08967	1.55716	0.759301	1.25237	2.12443	1.70843	1.48064	4.81467	2.63058	1.37247	2.13252	0.958957	2.25277
215133	1	39	0	0	19.2	123	79	0	4.37	4.49	0.96	1.45	2.6	7.46269	8.03571	4.16667	6.26866	2.97619	2.7027	3.86905	1.19403	3.57143	7.14286	1.4881	0.297619	1.4881	7.16418	2.08333	2.08333	1.78571	4.46429	1.4881	3.58209	2.38095	7.84229	3.55286	3.64742	1.90559	1.60521	1.43043	1.95397	1.77489	2.25108	8.75217	3.29718	1.51646	2.77778	1.77874	2.94627
210140	2	66	0	0	18.7	136	74	0	5.39	4.11	0.74	1.81	1.96	3.88601	5.98958	3.83632	4.89691	1.02564	1.03896	2.8133	0.769231	1.28205	4.09207	1.53453	1.79487	1.02302	2.5641	1.02302	3.58056	0.512821	2.57069	0.25641	2.55754	1.79028	12.7315	4.93446	6.05944	1.61975	1.57874	1.11883	1.92604	1.69492	2.77243	7.49903	3.04549	1.58301	2.8131	1.50696	2.65794
242367	2	50	0	0	22.2	100	64	0	5.39	5.84	1	1.88	3.51	5.78158	4.51613	3.21888	5.78158	0.854701	2.14133	2.34542	1.49893	4.47761	7.46269	2.56959	3.85439	2.7897	5.12821	1.06838	3.63248	2.14592	4.91453	1.28755	2.5641	1.06838	15.9617	4.32596	5.08048	1.76056	1.60723	1.80905	1.81452	2.10843	2.86432	8.99046	3.6272	1.96078	2.61569	1.81452	2.21551
251439	2	46	0	0	27.1	107	73	0	5.46	3.4	1.05	1.33	1.59	6.38978	8.65385	3.19489	6.16883	1.60772	2.24359	1.59744	1.92308	0.958466	4.79233	2.89389	2.23642	1.92926	2.55591	1.27796	3.52564	0.638978	4.47284	0.958466	5.43131	3.20513	8.27423	5.80737	2.45631	1.61061	1.74858	1.56028	1.55881	3.20755	2.88144	6.70761	3.49551	1.79669	2.78565	1.08953	2.12867
214352	2	81	0	0	25.1	149	84	1	5.07	3.6	1.38	1.25	1.72	9.25831	10.572	5.72305	8.80696	4.57819	3.94669	4.90798	3.28037	5.26854	5.67195	2.20174	3.11542	3.47826	8.38875	2.86006	4.05336	2.92608	5.11247	1.89744	5.31969	3.63357	7.36698	4.22631	3.30269	1.603	1.56676	1.94539	1.09029	1.97615	1.39598	5.53279	3.17623	2.26105	2.28825	1.30495	2.49317
215351	2	57	0	0	21.6	118	68	0	4.91	3.64	2.31	0.64	1.95	6.83168	8.06931	4.16873	6.71642	3.51833	2.6799	2.37859	3.02279	3.21782	4.10891	1.43351	3.16518	3.11727	6.18506	3.77171	3.32506	2.23214	4.17288	2.27948	4.57484	3.86139	4.69509	2.96656	2.31307	1.45318	0.537634	1.50619	1.23722	1.88476	1.82992	4.9569	2.59881	1.2945	2.5378	1.94384	1.93861
222373	1	39	0	0	23.1	122	75	0	5.09	5.63	0.84	1.41	3.84	8.90538	11.3383	4.84171	10.1852	3.53817	4.81481	4.25926	3.15399	8.51852	8.55019	2.41636	4.45269	4.62963	9.62963	3.35196	4.25926	1.66976	3.8961	2.62172	6.87732	6.67904	8.33333	4.97673	2.83154	0.967395	1.46691	1.25313	1.14531	1.89557	3.04332	8.01718	7.31707	2.68528	4.65449	1.79469	2.25564
211580	1	50	0	0	20.9	118	72	0	4.26	4.41	0.83	1.36	2.67	6.16638	7.61185	3.67991	7.44619	3.67776	2.86382	2.96684	3.09579	4.2516	5.22648	1.91749	2.44186	2.61628	4.06977	2.32558	2.68065	1.22449	3.31781	1.04651	4.02802	2.62085	20.383	3.55434	2.53598	1.64159	0.410397	1.36893	1.23203	0.957592	2.05339	5.76527	2.75103	1.44529	2.46744	1.58511	1.85058
215000	1	75	1	1	17.2	159	75	1	4.87	4.75	1.01	1.88	2.41	7.27749	7.49083	2.99685	5.5176	2.1511	3.20884	2.62192	2.0451	3.66492	5.85774	2.6178	2.35602	3.66109	3.92259	2.61643	2.8826	1.15425	3.56581	1.15364	2.77923	2.19895	8.62637	4.54795	3.61248	2.1846	1.41999	2.18699	1.63845	1.5847	1.64024	6.89655	2.96866	1.97911	3.45016	1.70799	2.90411
250753	2	51	0	0	20.2	127	78	0	5.1	3.67	0.81	1.11	2.19	3.24074	4.60829	2.31481	2.76498	0.921659	2.31481	1.85185	2.30415	1.40187	4.60829	0	0.921659	1.38249	2.76498	1.84332	2.31481	0.921659	2.7907	2.31481	2.76498	2.31481	5.57594	3.60029	2.80029	1.1782	1.32353	1.76082	1.32256	3.37987	1.24725	6.10743	3.09278	2.20588	2.05279	0.881057	2.12766
212426	2	81	0	0	29.5	160	79	1	5.39	4.53	0.81	1.44	2.72	7.20663	8.03571	3.125	8.17369	3.95913	3.18878	2.48566	3.12102	4.90134	7.95165	3.18674	3.05344	3.05538	5.79987	1.40038	2.7476	1.47625	4.03071	0.636537	5.28999	1.85185	7.98442	3.89105	2.28377	0.776699	1.40777	1.11868	1.26214	1.3579	0.875061	4.97318	2.68162	1.21477	1.55718	1.95599	2.04579
214912	2	81	0	0	21.6	155	75	1	5.56	4.56	1.83	0.91	2.82	8.28242	9.23286	4.92139	7.69231	4.09277	3.60299	4.50205	4.88798	5.44588	5.57065	2.2449	3.3288	2.92517	6.45819	2.58152	3.41297	1.70765	3.95365	1.83549	6.56186	4.42177	7.34366	2.11429	2.17143	1.08696	1.54374	1.94619	1.08634	1.65714	1.31504	5.22388	4.01606	1.14877	1.54817	0.747986	1.78059
213532	1	52	1	1	25.1	122	77	0	4.25	4.73	2.41	1.23	2.4	6.97051	7.7957	2.41935	5.10753	2.68817	2.41287	3.75335	2.15054	3.75335	5.36193	2.14477	1.34048	4.02145	4.55764	1.07239	2.14477	1.34048	5.40541	3.21716	6.81199	3.21716	14.4681	9.01361	4.18625	1.83213	1.14845	0.808167	1.82979	1.82979	1.6617	6.56157	3.66894	1.27932	3.23818	1.62047	2.59906
220860	1	62	1	0	19.7	129	69	0	4.18	3.76	0.51	1.59	1.94	6.13208	7.7044	5.80848	7.40157	2.3511	2.8169	2.65211	3.2967	4.0625	5.77223	2.51177	0.9375	1.87207	5.30421	1.56006	1.71607	0.784929	1.25589	0.625978	3.74415	1.87793	7.8039	3.29424	2.4	1.3979	1.57264	1.49738	1.44602	1.76925	1.82	5.30265	2.29713	0.7996	2.4445	1.62907	2.12553
221729	1	55	1	1	21.2	140	87	1	4.02	3.74	0.53	1.99	1.51	6.97392	8.34846	2.67966	7.48175	3.09466	3.34957	3.7037	3.64742	3.27074	5.0303	1.87651	2.18182	3.45245	5.20581	3.27074	3.15534	2.18314	4.55097	1.57671	3.03767	2.79296	8.23997	2.31214	2.16763	1.55515	0.867365	1.33622	1.33622	1.15523	1.37631	3.51832	2.14078	0.802334	2.35507	1.38484	2.39304
213479	1	69	1	0	21.9	137	85	0	4.1	4.73	1.9	0.9	2.97	6.67986	7.55556	4.27011	5.55556	4.17495	3.16518	2.37741	2.02669	4.59259	4.49161	2.17177	1.77954	2.0277	4.59941	1.7284	2.22662	1.23701	4.15636	1.93069	3.65793	2.41856	7.21761	3.13853	3.06638	0.865489	1.08186	1.51679	1.37085	1.26126	1.66125	5.60173	3.1442	1.4477	2.6411	1.19609	2.34657
210038	1	71	0	0	24.1	141	88	1	5.64	4.92	1.56	1.26	2.95	13.7209	12.8205	8.85781	14.5199	5.81395	4.4289	3.7296	4.69484	4.65116	5.11628	3.4965	6.99301	6.51163	9.76744	4.8951	4.1958	3.48837	8.62471	2.331	6.04651	4.4186	12.3781	5.72605	5.16854	1.57421	1.68666	1.72414	2.35778	2.32297	3.63296	6.4117	3.63705	2.80794	3.74532	1.46617	2.66517
222312	2	54	0	0	20.7	130	86	0	4.42	4.35	1.5	1.27	2.4	5.52301	6.54362	4.03023	7.35786	2.68682	3.17726	2.17755	1.9263	3.92977	6.35452	1.92308	2.1721	2.68007	5.77406	1.33556	1.92308	2.17573	2.93624	1.50628	3.18258	2.6936	8.52713	4.09253	2.73484	2.07838	1.54486	1.18624	1.60047	1.65975	2.49406	5.42959	2.73973	1.3715	2.97089	1.01857	2.97089
240254	2	61	0	0	23.7	114	71	0	4.9	4.22	1.6	1.53	1.96	3.125	4.38871	1.875	3.77358	0.9375	0.940439	1.57729	1.5625	2.19436	4.375	0.625	1.25	2.20126	5.95611	4.0625	2.50784	2.19436	2.51572	2.1875	1.26183	0.31348	7.33411	3.02854	3.7405	1.9802	0.698893	2.44186	1.45433	2.67442	1.80233	6.06414	3.32362	1.57343	3.19767	1.63265	2.68378
220035	2	63	0	0	22.8	109	59	0	3.83	4.31	0.58	1.2	2.85	5.90062	5.55556	2.78638	3.39506	3.7037	3.38462	0.925926	1.55279	3.07692	3.38462	0.923077	1.875	2.16718	1.85185	3.7037	1.53846	0.925926	4.95356	1.85759	4	5.8642	5.6866	2.48212	2.23064	0.967199	0.758214	1.17944	1.97895	1.85107	1.72704	4.2123	3.28836	1.55855	1.43158	1.22208	1.39064
220863	1	40	1	0	20.1	111	67	0	3.97	4.02	0.66	1.15	2.57	6.32258	5.28351	3.35484	5.58442	3.63636	2.19922	4.5045	1.16129	4.63918	6.43501	2.06452	2.1879	3.35484	7.34536	1.54639	1.6731	1.03493	1.55844	0.517464	3.88601	2.32558	9.92481	3.60283	3.20017	1.46017	1.22502	1.09442	1.3319	1.47878	1.61013	5.48269	3.357	1.73969	2.63949	1.24973	2.34107
210482	2	61	0	0	23.1	131	78	1	4.7	4.74	2.27	1.27	2.44	6.30137	7.41758	3.01783	6.86813	2.06897	2.1978	3.15501	2.33196	4.53297	4.93151	2.32877	2.47253	2.60989	5.63961	1.78082	2.60274	1.51724	3.56653	0.687758	4.53297	2.60989	7.15592	3.04926	4.58214	1.8504	0.885186	1.1195	1.27571	2.08333	1.69139	5.72768	3.1746	1.56372	2.4974	1.30174	2.41935
211801	2	75	0	0	18.1	151	65	1	5.74	5.44	1.59	1.77	2.95	5.71892	6.19081	3.12935	6.06762	2.20622	1.85099	2.36002	1.78571	3.62754	5.06241	1.4784	2.52081	1.87283	5.13295	2.29114	2.71084	1.15875	2.61514	1.36574	3.31019	2.42831	6.73392	2.71835	2.44641	0.883392	0.679245	1.66205	1.13236	1.333	0.932225	4.24779	3.01037	1.21673	2.02327	0.913937	1.89155
210866	1	68	1	0	17.7	109	69	0	5.05	4.13	0.67	1.95	1.88	7.82313	8.16327	2.38908	7.50853	2.39726	1.36054	3.41297	1.70068	3.76712	4.7619	2.72109	2.72109	3.40136	6.46258	2.38095	2.72109	1.0274	1.70648	1.36519	5.10204	1.36054	9.31091	3.7674	2.78346	1.43384	1.47541	1.9648	1.10384	2.49591	2.17124	5.49405	3.94089	1.7623	4.29799	1.06732	3.31695
215268	1	50	1	1	26.4	167	103	1	4.35	4.06	2.44	1.1	1.85	6.08643	7.82821	3.72633	6.08749	3.66972	3.39242	2.61956	2.1978	3.93293	4.66179	2.25404	2.62275	2.95371	5.79622	2.70928	2.50458	1.92719	2.90431	1.10024	4.73716	2.95732	7.49117	3.40456	3.01035	0.893277	0.98661	1.90409	1.29169	2.16216	1.69054	5.28801	2.49882	1.55734	2.30805	1.91671	2.54958
220333	1	70	1	1	21	163	80	1	5.58	5.49	1.5	1.37	3.44	7.38083	8.0041	5.34704	7.65673	4.00616	3.7018	4.26297	2.93814	4.51514	4.76923	2.05128	2.20287	2.10041	5.3791	1.53846	3.90946	2.01031	3.24074	1.6444	4.10889	3.08008	8.61856	5.26532	3.46249	1.77028	1.48087	2.6738	1.64677	2.13904	2.38585	6.47957	3.63186	2.55565	2.43399	1.07705	2.97152
220195	2	65	0	0	16.2	100	57	0	5.15	5.09	2.47	1.51	2.46	5.04386	8.14978	3.49345	6.11354	3.51648	0.655022	3.07692	2.40175	3.26797	5.66449	0.655022	1.74672	3.05677	5.67686	2.83224	3.95604	2.40175	1.96937	1.08932	2.41228	3.50877	6.65564	3.26042	2.68373	1.31959	1.56766	1.65085	1.7732	2.96663	2.30738	6.03057	3.84139	2.35052	3.46535	1.5722	3.38005
212614	1	52	1	1	24	149	97	1	6.13	6.41	1.47	1.4	4.34	6.38298	7.53749	3.56718	6.30915	3.99683	3.39652	4.71474	2.28978	4.1502	4.61721	2.24675	2.20907	2.48521	6.974	3.23344	2.76134	1.74257	3.20411	1.46187	3.20919	1.97239	8.80968	4.69169	2.64568	1.07095	1.03887	2.07636	0.603015	1.87479	1.20603	4.68171	2.83114	1.98386	1.74907	0.743997	2.08473
214336	1	56	1	0	28	114	79	0	4.39	4.55	1.51	1.04	2.82	8.4196	9.7443	3.4626	8.71369	3.40988	4.02219	3.79834	3.12283	4.27881	5.45204	1.86335	2.75862	3.03239	6.29758	2.06897	3.0492	2.41546	4.0774	1.3167	5.12111	2.69151	10.8205	5.11247	2.65849	0.716479	1.27812	1.53296	1.53374	1.78663	1.07362	5.70108	2.09826	1.12878	2.50639	1.54879	1.89162
241418	1	41	1	0	18.3	116	77	0	4.83	4.19	1.21	1.82	1.82	5.17241	5.86207	4.84429	8.36237	3.46021	3.10345	3.46021	4.15225	5.53633	4.13793	0.347222	1.37931	3.10345	8.62069	1.03448	2.06897	1.37931	2.75862	1.37931	3.13589	1.73611	8.28841	3.75839	3.01205	1.40562	0.870147	0.73776	1.07383	2.40964	2.14334	4.82574	3.28639	1.54156	2.41287	1.14247	2.68097
214412	1	73	1	1	17.6	144	76	1	3.69	5.8	0.97	2.91	2.45	3.18423	5.5345	2.73141	3.49544	2.05323	1.82232	2.2779	1.67046	3.79363	3.70931	2.04391	3.0303	2.80303	4.46631	2.12928	2.43161	1.0687	2.42792	1.21766	4.17933	2.04856	6.96486	2.93367	2.29738	0.829082	0.764818	0.701531	0.893997	3.57371	1.65711	7.05128	2.62652	1.6624	2.3612	1.15459	1.47059
222381	1	54	1	1	23.4	137	88	1	5.09	5.51	1.33	1.5	3.41	4.86957	5.254	2.75742	5.36772	2.33531	2.1284	2.08986	1.43457	3.83008	3.8649	0.97527	1.39179	1.74095	4.18556	2.12322	2.19589	1.08619	3.28098	0.836237	2.75645	2.43648	6.37312	2.80915	2.20226	0.926194	0.665702	1.07309	1.24493	1.21528	1.12945	3.69186	2.1815	0.638792	1.68458	0.932945	1.97388
210435	2	65	0	0	23.8	155	94	1	4.91	6.61	4.26	1.28	3.39	2.49633	5.51524	3.06122	3.93586	2.03785	0.869565	0.869565	1.74419	1.73913	3.91304	2.46377	2.17391	3.19767	4.36681	1.88406	2.90276	0.57971	1.31195	0.727802	3.21168	3.76812	7.20748	2.68072	2.2343	1.26582	1.14527	1.20518	0.934579	1.23457	2.22824	6.00121	3.34539	1.62896	2.58958	1.48171	2.53317
213727	1	50	1	1	25	133	88	0	4.25	4.18	1.84	1.06	2.28	10.5708	13.3249	6.48031	10.876	5.63559	5.12712	5.76515	4.4586	6.76247	8.06929	3.50655	4.09801	4.3956	8.65709	3.42495	4.84694	2.71532	5.21407	1.77966	6.26853	3.6802	9.58413	4.53569	3.79294	0.97852	1.43027	1.67025	1.71715	1.78784	2.55126	7.76048	4.10072	1.86603	3.63636	2.28201	3.13697
215170	1	75	1	0	20.8	130	72	0	4.6	4.55	1.07	1.23	2.83	4.81425	6.29981	4.32473	7.51138	2.35027	2.84954	2.99924	2.16237	3.8651	4.35441	1.40311	1.81887	2.76515	5.71537	2.91556	2.50855	1.74971	3.71775	1.21212	4.59552	3.51873	6.76563	3.3695	3.17597	1.17076	1.25571	1.54242	1.76991	1.68331	1.65431	4.80991	2.40895	1.20829	1.57323	1.37654	1.83171
213059	1	28	0	1	21.2	122	72	0	4.45	4.36	1.4	1.43	2.29	9.17674	10.3435	4.26898	6.34202	3.43915	2.94229	2.9434	2.49339	4.97362	6.43825	2.41236	3.09201	3.77074	5.1997	2.41236	3.24406	2.52735	3.77501	1.77292	4.22164	2.82592	7.05214	3.03738	3.20856	1.23416	2.1021	2.17101	1.5005	2.26818	1.56771	3.2754	2.21031	0.803751	1.87291	1.27602	2.78337
211872	1	53	1	0	21.4	119	71	0	5.13	5.23	0.9	1.57	3.25	6.6585	7.16626	2.94961	5.62397	3.11731	2.66284	3.23241	2.98691	4.29448	5.07781	2.53268	2.61438	3.67797	6.09656	3.31288	3.64455	1.92939	4.25706	1.64069	4.20924	2.8665	6.66987	2.68199	3.59023	0.814957	1.67625	1.53404	1.62835	2.24988	2.63284	7.21154	4.22874	1.39356	3.84986	1.30751	2.842
212028	1	43	1	1	23.3	120	75	0	5.36	4.64	1.04	1.31	2.86	3.84615	7.69231	1.44928	4.32692	5.76923	3.86473	2.40385	0.961538	4.80769	0.483092	1.93237	4.80769	2.40385	3.38164	1.92308	1.92308	0.966184	2.41546	1.46341	1.94175	3.39806	8.16235	2.77902	2.18848	0.669344	0.714605	1.52193	0.981705	1.25056	1.29349	4.33036	3.26914	2.14286	2.68456	1.65771	2.10009
212552	1	82	1	1	19.3	133	65	0	4.57	4.69	0.67	1.42	2.97	8.52273	9.97932	5.8001	7.30949	3.27103	3.82627	4.81616	3.41615	4.44444	5.42636	2.32799	2.84532	3.77847	7.65253	2.32799	6.05904	1.14345	4.9974	2.33161	5.70244	3.51421	7.78608	3.2613	1.88828	1.18017	1.53242	1.21664	2.12014	1.29615	1.80534	6.58517	4.01259	1.29921	4.22091	1.38013	2.48032
211493	1	73	1	0	22.1	214	109	1	5.18	4.07	0.59	1.92	1.88	10.0741	10.9912	4.39486	7.09459	3.84875	3.37382	4.58994	2.8088	4.61435	5.09275	1.92113	2.46206	2.59609	7.04415	3.50522	3.0426	1.65596	5.16892	1.21457	6.01961	3.87466	6.10505	3.50579	3.26864	1.22532	2.0068	1.50017	1.32743	1.53165	2.21314	6.26069	3.31511	2.18505	3.06748	1.37174	2.97945
212523	2	60	0	0	21	102	69	0	4.65	5.59	1.23	1.44	3.59	6.74157	7.86517	3.01887	4.86891	5.22388	1.49813	4.13534	0.374532	4.11985	7.86517	0.373134	2.61194	3.35821	2.62172	2.98507	1.86567	1.49254	1.1194	0.378788	3.37079	0.749064	8.47378	4.02433	3.37079	1.07527	1.30964	1.49603	1.02852	1.72978	1.54278	4.36006	2.9522	1.17041	2.43218	0.748713	2.06089
211588	1	78	1	0	17.4	122	69	0	4.14	2.75	0.41	1.15	1.41	4.75248	5.84872	3.1739	5.44653	2.83828	1.80378	2.75088	1.7594	4.86949	4.67515	1.84656	1.95347	2.45668	5.20422	2.25927	2.28924	1.17024	2.61826	1.29642	3.30396	1.73398	6.41197	2.74009	1.94252	1.2766	1.32979	1.56831	1.54132	1.3553	1.80851	4.48838	2.45203	1.65775	1.99893	1.57838	2.26667
210433	1	66	0	0	28.5	145	94	1	4.65	5.23	3.46	1.3	2.36	5.38574	6.67634	5.52326	5.96798	2.31884	3.34302	3.62845	1.31004	3.62319	3.91872	1.89229	1.30814	2.31884	5.37791	1.45349	3.18841	1.02041	2.47093	1.30814	3.62319	3.91872	6.88278	5.0047	4.68015	2.13715	1.19718	1.36278	1.47922	2.3938	1.9479	6.53503	4.42145	1.74036	3.47581	1.90993	3.52609
222446	1	55	1	1	21.6	121	82	0	5.06	4.07	1.01	1.21	2.4	5.97461	5.83832	2.76739	7.62332	1.94611	3.30579	1.64547	3.29588	2.38984	3.59013	1.79104	1.71898	0.822123	6.12397	1.04869	1.86846	0.523952	3.52588	0.898876	1.94611	1.94611	6.16007	2.95567	3.76344	0.986105	0.940439	0.985663	1.16383	1.2528	2.9991	4.52712	3.27942	1.75281	2.24719	1.57374	2.51121
215096	2	54	0	0	22.1	103	65	0	4.5	5.59	1.9	1.16	3.57	6.48424	9.7619	3.94265	7.096	2.80932	2.56257	3.2162	3.22004	4.8243	3.75223	1.60714	1.78678	2.19976	5.29132	2.14797	2.44776	1.61483	4.11695	1.25074	3.98572	2.25922	6.85508	4.44979	3.00481	1.92423	1.14458	2.05066	1.1432	1.32212	1.38221	5.60917	3.02115	1.38554	2.34234	0.906344	2.6538
214881	2	43	0	0	16.4	94	65	0	4.1	4.51	0.92	1.41	2.68	11.5631	13.4677	6.86185	10.0321	6.32737	5.36944	5.68026	4.16858	6.9863	7.57645	2.14808	3.60566	3.8866	8.71748	4.5683	6.32158	3.20954	6.81922	4.06764	8.05124	5.53016	9.88924	4.85016	4.25868	1.26133	1.69826	2.52765	1.97006	2.84024	2.00946	7.78656	3.20285	1.78642	3.58691	1.58604	4.98221
230164	2	69	0	0	15.8	104	64	0	4.75	4.51	1.02	1.35	2.7	5.16765	6.14899	2.88196	6.10477	2.8481	2.56613	2.05209	1.97472	2.88196	3.90379	0.987362	1.89424	3.1176	5.98661	2.36686	2.37342	0.873362	2.68881	1.49901	4.1123	2.76461	10.9672	5.18009	4.98177	1.05221	1.05221	1.2966	0.768608	1.41643	1.8631	5.63895	3.78665	1.95122	2.19601	1.76157	2.96387
210474	1	65	1	0	20	138	81	1	4.85	3.69	0.54	1.26	2.18	5.68928	3.72807	2.1978	3.28947	3.07018	2.84464	3.28228	1.32159	2.63158	1.96937	2.63158	2.19298	2.407	3.06346	2.407	3.93873	1.31291	5.9081	1.75439	5.04386	4.16667	6.2167	4.81989	3.67834	1.95035	1.11562	1.65017	1.69749	1.34109	2.05271	4.91637	3.78077	1.29343	3.34262	1.32013	3.62117
215150	1	43	1	0	23.3	121	68	0	4.37	4.04	3.01	0.9	1.77	6.89655	9.82801	3.95062	5.69307	2.9484	0.990099	1.72414	3.95062	5.91133	4.44444	3.94089	2.47525	2.7027	6.43564	3.1941	2.71605	0.982801	2.95567	0.738916	3.44828	1.2285	8.64246	2.68033	3.11514	2.28707	0.906225	1.97472	1.53907	2.43998	1.41677	5.7503	3.03388	1.88976	2.87628	1.46072	2.52068
222478	1	73	0	0	20.3	186	114	1	4.72	4.17	0.93	1.35	2.4	6.99739	8.29421	4.80167	7.94979	2.83316	3.12989	2.14211	2.6096	4.22095	4.89838	3.17874	3.54167	3.28296	5.31804	2.60417	2.55608	1.51436	2.9937	1.82482	4.39791	3.70177	5.33652	2.81411	2.65768	0.833664	1.42518	1.98334	1.15034	2.2187	2.45739	4.76758	3.74502	2.02864	2.23019	1.63347	1.75369
230032	1	71	0	0	32.2	149	82	1	4.75	7.34	4.43	1.17	4.16	9.36192	10.2041	5.3955	8.01467	4.14481	4.35696	5.25486	3.47186	6.32514	8.15047	2.19895	1.78291	3.71533	7.26607	3.87435	5.02881	2.20704	5.98425	2.04188	4.7744	3.87638	6.30882	2.99339	2.29485	1.56522	1.25392	1.49409	1.80556	2.3975	0.903405	4.4724	2.6848	1.87891	2.6848	1.39762	3.06513
210103	2	61	0	0	20.4	128	75	0	5.57	4.05	0.8	1.62	2.07	4.54545	5.06667	2.4	4.53333	1.34048	1.6	1.06952	2.40642	3.46667	1.86667	1.34048	0.8	0.26738	3.2	1.06667	1.6	0.804289	1.60428	0.534759	2.4	2.68817	12.2784	14.2202	18.0328	2.78597	1.17878	2.0963	1.99869	1.73657	2.75681	9.15655	5.73959	1.93379	3.53866	1.67433	3.02333
215223	1	79	0	0	24.9	105	70	0	5.05	4.13	1.67	1.45	1.92	6.75413	8.21186	4.2257	6.94444	4.09756	3.88255	3.13869	2.8217	5.78231	5.80379	3.42399	2.98689	3.34627	5.87949	1.99174	3.04062	1.50778	4.0856	1.45843	4.35417	2.57845	8.19209	4.33559	3.27129	1.40568	1.24014	2.19348	1.94257	1.71445	1.40647	4.83597	3.38792	1.38106	2.56772	1.16279	2.20152
212860	1	55	1	0	18.8	110	71	0	5.18	4.03	1.22	1.12	2.36	5.0738	7.20887	2.21402	5.29248	3.15107	2.6827	3.14815	2.12963	3.22581	4.88479	1.75115	1.19926	1.93906	4.33579	2.30627	2.67775	1.48148	2.5878	0.552995	2.21198	1.84672	8.28125	2.74295	2.96875	1.16913	1.24708	2.10608	1.4809	2.33827	2.02808	7.63835	5.15222	2.11765	3.67475	1.2549	2.18921
210540	1	71	0	1	33.7	154	97	1	5.83	3.75	2.28	0.9	1.81	5.91806	4.25532	1.52207	5.00759	3.81098	2.75651	1.51286	0.759878	2.43531	3.18182	1.66415	2.118	1.97568	4.84115	1.66667	2.26929	1.52905	3.19635	2.28659	2.91411	2.27273	5.81148	2.82686	3.99293	1.23675	1.16608	2.40283	2.22851	2.82287	1.30696	5.27247	2.9339	1.76616	2.86827	0.92068	3.21896
214432	1	55	1	0	25.5	127	80	0	5.32	4.49	0.93	1.06	3.01	9.2511	11.1504	3.44828	9.2511	3.9823	2.4735	4.42478	1.94004	5.28634	7.84141	3.07828	3.78188	4.31338	8.97887	3.78855	4.05286	2.03001	6.21118	2.2007	6.79612	4.57746	9.73007	6.21079	5.64972	1.38104	1.19197	1.75549	1.63112	2.13434	1.81932	5.23329	2.21379	1.7024	2.26131	1.83661	2.20403
214838	2	53	0	0	18.6	130	83	0	4.65	4.43	1.02	1.79	2.18	8.26563	9.68883	6.17021	9.5255	4.95926	4.36325	4.43262	3.05181	5.90523	6.07559	2.50883	2.9703	4.52297	7.91519	3.60297	4.6421	2.16619	4.0354	1.48725	5.55359	3.28854	9.43704	4.07056	3.39305	1.33008	2.38676	2.44167	2.06242	3.39121	2.49661	7.59804	3.83256	1.95972	2.82993	1.64114	3.26619
221143	2	74	0	0	22.1	151	84	1	4.48	4.97	1.91	1.27	2.83	8.56052	7.52044	3.66922	8.15098	3.77049	3.38798	3.65721	2.24044	4.36681	4.80612	2.1846	1.79935	2.72777	5.08475	2.23555	3.83982	1.91886	3.66922	1.69122	4.53304	2.78689	8.49558	4.56637	3.53482	1.02401	1.05932	1.87213	1.02401	1.90611	1.69611	6.31654	2.41563	1.52482	2.76694	1.24644	2.30333
214105	2	67	0	0	24.9	139	80	1	4.25	5.53	1.99	1.17	3.46	7.2679	9.17042	3.86255	6.45247	2.73791	2.8632	3.76259	2.25524	5.37037	5.10988	1.7753	1.96234	2.72631	7.51124	2.88436	6.64011	3.46205	6.42421	3.39433	7.96178	6.1457	6.60592	3.60401	2.00364	1.46052	0.591716	1.18613	1.04831	1.13843	1.32239	3.92694	2.19178	1.69725	1.87129	0.965961	2.19278
211910	1	50	1	0	25.3	120	82	0	3.64	5.09	1.33	1.05	3.44	8.16155	9.19831	5.11196	7.11262	2.66272	2.57275	4.17369	2.99452	4.16667	5.30303	2.18763	2.35988	3.62105	6.56013	2.14737	3.67399	1.01609	2.86799	1.0101	4.51286	3.24211	10.6199	4.8418	3.83693	1.68027	2.34899	2.44604	1.29434	2.82838	2.30105	7.06731	4.19682	2.21367	3.36054	1.87861	2.78445
213935	2	69	0	0	26.8	147	86	1	5.35	6.08	1.17	2	3.55	6.91906	8.87728	3.66492	6.33159	2.56074	2.61267	2.41988	2.35911	5.87851	6.06654	1.7601	1.95822	2.02482	7.11024	3.38983	3.20052	1.05402	4.25671	1.43603	4.17755	3.0739	7.16418	2.21371	2	1.53322	1.31971	1.19505	1.19149	1.91408	1.78876	4.7802	2.43278	1.06792	1.79487	1.62602	2.04953
214523	2	74	0	0	17.5	143	62	1	4.44	5.19	1.06	1.9	2.81	7.24421	9.69426	3.5206	6.19866	3.98197	3.21375	3.35821	2.77361	5.60538	4.85075	2.09268	2.68456	2.46637	5.00747	1.56716	2.69461	1.57421	3.28358	1.64425	3.00075	2.47191	6.80174	4.33526	1.87997	1.66065	0.867679	1.44718	1.51734	1.37482	2.02166	5.65217	2.1692	1.51844	2.38957	1.30719	3.27273
222343	1	75	0	0	22.7	123	66	1	4.73	5.58	2.35	0.9	3.61	5.29707	8.22016	3.93701	7.01503	2.51256	3.08465	2.29062	2.22222	4.94269	6.07577	1.93133	1.71429	2.00143	5.78571	3.00429	2.80172	1.29683	3.51254	2.22063	3.93983	3.51003	7.39687	4.40133	3.026	1.04167	0.851869	1.79669	1.23106	1.4678	1.70535	4.37262	2.99715	1.80351	3.41071	1.85714	2.13675
215140	1	51	0	0	28.5	159	102	1	4.36	5.61	1.27	1.12	3.91	9.07534	10.103	5.29631	7.97933	4.70588	4.15116	4.88571	4.40756	5.31732	6.19292	3.19817	3.09013	4.39498	8.57388	2.97058	4.34783	2.1527	3.80435	2.34688	5.26015	3.37047	7.27996	4.14132	2.99205	1.44928	1.65888	1.54531	1.23832	1.70601	1.91858	5.09868	3.98593	1.78404	2.9274	2.21437	3.14038
210150	2	63	0	0	24.7	128	74	0	5.06	4.52	0.55	1.76	2.51	8.48485	12.4242	5.47112	5.75758	1.51515	2.73556	3.63636	0.914634	3.93939	4.84848	0.606061	1.51515	1.81818	3.33333	1.82371	1.21212	2.76074	3.0303	0.607903	1.82927	1.81818	6.18876	2.93059	1.95373	1.18191	0.925926	1.49485	0.770812	1.33539	1.07858	4.73251	2.62076	1.90231	2.4666	0.979886	2.62346
230033	2	61	0	0	26.2	123	77	0	6.86	5.51	1.29	1.44	3.48	6.52504	7.84413	4.87062	5.33266	2.80183	3.5515	2.89487	2.19276	4.51547	4.65352	2.12658	2.74112	2.83688	5.7634	2.78199	2.89193	1.06599	2.83832	1.26582	5.1243	2.73418	9.88974	3.77295	3.84487	0.868984	1.70398	1.56876	1.20361	2.63685	2.50417	5.39725	3.45754	1.91211	3.28528	1.34409	3.28308
213025	2	60	0	0	22.7	109	71	0	4.74	4.89	0.54	2.09	2.55	4.49775	5.23169	3.66766	6.67166	2.77154	2.61976	2.69461	1.94757	3.97301	4.33483	1.34529	2.62566	2.84858	5.60538	2.54301	2.32558	1.27916	2.25225	1.34731	2.02855	2.24719	7.71381	4.30408	3.18258	0.836587	1.28205	1.50502	0.725851	2.2309	1.28348	6.17284	3.18436	1.23457	2.29435	1.29505	2.35294
230165	1	61	1	0	25.5	136	79	0	5.13	4.03	1.27	1.24	2.21	9.24658	11.3014	5.49828	8.96552	4.46735	5.84192	10.274	2.41379	2.73973	5.82192	1.71233	1.36986	3.76712	5.49828	2.39726	3.78007	1.36986	4.13793	2.4055	8.96552	6.50685	8.24176	5.44255	4.0637	2.581	1.15575	1.42857	1.64926	2.41891	1.53762	8.47085	4.72787	2.41891	5.07166	2.08906	4.12314
212068	2	57	0	0	21.2	201	105	1	5.39	6.21	2.01	1.71	3.59	5.57649	7.35257	3.50126	5.54017	2.59381	2.54216	2.61635	2.37015	3.79683	4.34346	2.10738	1.88395	3.33835	5.55137	2.38634	2.79316	1.7376	3.27291	1.28173	3.64688	2.56024	7.36901	4.53147	3.05579	1.17548	0.979569	1.99047	1.45577	1.76471	1.98713	6.67789	3.39601	1.4041	3.19686	1.46191	3.45215
214028	1	49	1	0	20	121	78	0	4.47	5.78	1.06	1.66	3.64	9.73671	11.393	4.93028	8.06773	3.43968	3.83848	3.48953	2.73904	5.2343	6.15385	1.99203	2.18797	2.88127	6.96171	1.78571	3.03785	1.89055	3.15	1.69745	3.38645	2.08644	7.65809	5.76862	3.27296	1.20558	0.856327	1.52333	1.1097	1.74271	1.42812	5.34862	2.49122	1.91327	2.23072	1.72634	2.13376
230162	2	66	0	0	24.5	150	87	1	8.39	4.84	0.96	1.57	2.83	4.94221	6.78191	4.01762	7.94728	3.61093	3.0847	2.49433	3.46805	3.93879	3.81193	2.68796	1.92717	4.40962	5.76591	2.73936	2.30237	1.1206	4.08843	1.30423	4.59571	2.33023	7.63158	3.28061	4.30202	1.22843	0.96463	1.6403	1.66764	2.01695	1.8134	5.38957	3.19648	2.02762	3.28157	1.29679	2.43045
214127	2	76	0	0	21.9	173	99	1	4.27	4.58	1.55	1.11	2.77	6.73661	8.78453	4.0533	5.86283	2.76396	2.48894	2.16426	2.59956	4.41989	4.41745	2.15589	1.54953	2.37307	4.64345	3.09392	2.27021	1.54696	3.32042	0.830105	3.0454	2.31788	6.70367	3.15028	2.68771	2.20901	1.44558	1.02041	1.31691	1.78496	1.53126	5.59112	2.95377	1.10969	2.5641	0.940573	2.5663
214156	1	79	1	1	22.1	133	81	1	6.14	5.72	1.29	1.7	3.43	7.22513	9.07184	4.56453	6.93277	3.25801	3.04462	3.20042	2.58166	4.55497	6.71211	2.6178	1.83631	4.25197	6.23363	3.20547	3.25801	1.89873	3.31056	2.25013	4.40252	2.98742	9.50209	5.30504	3.37505	1.02234	1.62879	1.93328	2.04545	2.27445	1.89538	6.35706	4.13662	2.39635	3.37633	1.98473	2.58065
214780	1	55	1	1	22.9	119	77	0	3.9	5.77	0.96	1.82	3.51	4.87051	6.74419	3.61305	7.24525	2.90585	2.51256	2.39845	2.12601	4.45046	3.82239	1.81678	1.9714	2.47391	4.84308	2.16551	2.71528	2.48254	2.86822	1.7795	4.1828	2.86489	6.66667	3.72912	2.84006	1.43155	1.46312	1.40257	1.49298	1.90874	1.19332	4.82469	4.01198	1.46575	2.36032	1.50195	3.08568
212788	2	52	0	0	23.2	119	73	0	5.12	6.44	2.79	1.52	3.65	6.57143	12.2159	4.5584	6.25	3.125	3.7037	3.125	1.70455	3.97727	5.12821	0.852273	2.849	2.5641	4.26136	2.5641	4.2735	1.4245	4.5584	3.125	3.69318	3.71429	8.67964	4.40714	3.2021	2.20241	1.62559	1.41732	1.67803	1.25984	1.62559	4.67192	2.67717	0.682773	2.46719	0.420389	2.09754
221833	2	72	0	0	21	149	77	1	3.58	4.87	1.31	1.23	3.04	5.89681	6.61765	3.08642	3.80835	0.982801	1.84502	2.09102	1.22699	2.57985	4.54545	0.859951	1.22699	1.10294	4.41176	1.59314	1.60296	0.865266	1.84049	1.23001	3.94089	1.84049	5.31287	2.48227	2.00946	1.41677	1.18064	1.18343	1.06383	2.71868	1.06257	3.21429	1.42349	1.07143	1.18343	1.18483	3.20665
231381	1	55	1	0	22.5	111	62	0	4.33	3.43	1.22	0.81	2.07	6.51685	9.39597	4.7191	6.08108	2.01794	1.34228	3.79464	2.45536	6.47321	3.79464	1.79372	0.448431	2.90179	9.15179	5.58036	2.69058	0.672646	2.67857	2.23714	6.74157	2.9148	6.55425	3.18167	2.22646	0.794913	1.36638	1.30407	1.3986	1.52575	1.65237	5.66879	3.14986	0.828025	2.66921	0.922979	1.74992
214173	1	52	1	0	23	156	94	1	4.2	6.42	5.76	1.25	3.56	6.63391	10.3194	3.94089	7.16049	1.9802	1.2285	2.457	4.4335	4.1769	6.38821	0.740741	1.4742	3.4398	3.6855	3.4398	2.95567	1.23762	3.21782	0.495049	4.4335	2.22222	9.48905	5.30146	3.7422	1.45379	2.28928	2.4974	1.45379	2.59605	1.6632	6.14583	2.91971	2.19436	3.86221	0.842105	3.7461
214710	2	44	0	0	22.2	110	73	0	3.93	3.98	1.07	1.08	2.41	7.18816	8.54822	4.62898	6.96359	3.28971	5.01235	3.32979	2.40283	4.31248	6.30282	2.71605	3.34861	3.59661	5.5673	2.47001	2.93701	2.0922	2.89855	1.65726	3.78895	2.85714	10.0133	3.85126	3.41965	1.75904	1.29525	1.79104	1.26078	1.52773	1.49402	5.62771	2.23036	0.834446	2.22888	1.3013	2.22739
222599	1	51	1	1	20.6	121	74	0	4.06	3.42	1.02	0.99	1.97	7.18954	8.93246	3.47826	5.43478	2.17865	2.63158	3.7037	1.30435	7.86026	3.92157	1.08932	3.26087	1.74292	4.78261	2.82609	1.73913	0.652174	4.56522	1.96507	6.76856	1.30719	7.96635	3.51833	3.56436	2.37624	1.48441	0.988142	0.642928	2.62246	1.63205	6.04559	4.02584	1.7813	2.81621	2.0854	2.91646
215295	1	53	1	0	23	118	79	1	5.73	4.12	0.86	1.22	2.51	5.01792	5.73705	3.08247	4.88978	1.79641	2.23553	2.35153	1.59744	2.82756	2.95174	1.19474	1.63477	2.19386	4.26975	1.75369	1.39721	1.20144	2.35623	0.836653	3.12751	2.51397	12.0495	5.01235	2.86523	1.62487	1.27074	1.87544	2.18927	2.22536	1.73023	5.70315	3.51687	1.66549	3.22238	1.96429	3.68142
213989	2	43	0	0	19.4	120	68	0	4.88	4.57	0.77	1.86	2.36	8.82883	8.65905	4.56731	8.05773	3.97112	3.06859	2.5286	1.98317	4.67626	4.91902	2.57948	2.63789	2.69946	5.7554	3.23935	2.81606	1.7407	4.27969	1.02102	4.77341	2.81437	9.31495	3.92648	2.54379	1.33333	0.999583	0.958333	1.33222	1.66597	1.75292	6.27615	3.38912	1.88363	3.25815	1.46874	2.71853
220191	1	71	0	0	16.7	100	58	0	4.75	3.92	0.49	1.53	2.17	9.38416	11.437	5.26316	9.91254	2.92398	4.37318	2.33918	3.50877	6.70554	4.37318	5.8651	6.41399	3.79009	6.70554	1.74927	4.08163	3.50877	5.24781	1.75439	6.19469	4.09357	7.80886	3.9466	2.4942	1.56794	0.754498	1.27684	1.56977	1.74014	1.9756	5.68775	4.06977	1.33643	2.90192	1.45349	2.85049
213450	1	57	1	0	33.7	150	105	1	4.22	4.7	1.61	1	2.97	6.87758	9.14102	5.14706	6.62069	2.80589	3.57962	2.80718	2.34483	4.08444	4.49129	1.64986	2.48504	2.38751	4.07883	2.15497	2.89922	1.74954	3.0833	1.14995	4.78601	2.70891	9.1763	4.1185	3.78925	1.8759	1.15357	1.84116	1.47961	2.12613	1.8044	4.34153	3.2223	1.55403	1.98341	1.5234	2.16685
214144	2	80	0	0	20.9	140	77	1	5.17	5.71	1.52	1.19	3.83	5.77778	7.11111	3.39286	6.69643	2.50671	2.84698	6.33363	2.23214	4.98664	4.09253	2.39787	3.37178	1.68739	4.10348	1.7762	2.67857	1.16487	3.38379	2.2242	4.7153	3.20285	9.17238	2.93501	3.56768	0.681699	1.20672	1.5748	0.682057	1.67627	1.36483	5.15518	2.69984	1.15729	1.84114	1.58479	1.57895
211831	1	50	1	0	32.8	113	67	0	4.55	5.28	2.73	1.14	2.9	4.13355	4.35335	2.58126	5.34691	2.41807	1.88018	1.91022	1.43495	3.81558	3.78378	1.42903	1.43175	2.67176	5.59085	1.94144	2.99173	1.75271	3.29706	1.52769	3.40764	2.63911	4.70169	2.8128	1.87581	0.678952	0.807754	1.77821	0.8088	2.16478	1.74531	4.44805	3.01752	1.55592	2.29922	1.46104	1.84705
210055	2	70	0	0	32.9	141	75	1	4.81	3.9	2.32	0.89	1.96	3.65297	2.28833	1.60183	6.46651	2.05479	2.30415	2.0595	1.13895	2.50569	3.41686	1.36674	2.2779	1.36986	6.16438	0.686499	3.43249	0.457666	2.51142	0.684932	2.05479	1.59453	6.15079	2.37624	2.89223	2.18081	1.38449	1.54578	1.54211	1.06804	1.0293	5.35289	3.64068	1.15125	2.05615	1.58228	3.09647
221810	2	81	0	0	29.7	137	84	1	9.38	5.46	2.98	0.93	3.18	8.32883	8.62999	4.91361	7.68398	3.45759	3.67766	2.91577	2.86641	3.62162	5.06739	1.24056	2.75378	2.69542	6.469	2.96976	3.45572	1.02981	4.50108	1.62075	4.15542	3.82956	5.99349	2.95647	3.80364	0.715913	1.26623	1.42996	1.00715	2.72816	2.43665	5.75163	2.48285	1.60183	2.05681	1.79974	2.31572
215033	2	60	0	0	20.9	137	71	0	6.2	6.46	0.91	1.54	4.51	8.58586	8.11182	4.13223	5.70377	3.91164	2.98713	3.85852	3.48944	5.27039	5.12821	1.56466	2.61348	2.79817	4.94279	1.97067	2.38971	2.2069	4.40569	1.42463	2.98576	2.38423	9.65267	5.57576	4.80226	1.1703	1.17219	0.888171	1.25151	2.54135	1.61878	5.64582	2.63264	1.6214	3.47756	1.50223	3.40357
213043	1	53	1	1	26.1	150	105	1	6.36	5.88	7.97	0.95	3.15	5.98985	7.29483	4.17091	7.49747	2.23577	2.43655	2.33978	2.03252	4.96454	5.26849	1.31712	2.2335	2.33266	6.28166	1.92698	3.5533	0.916497	3.45528	1.01729	3.03951	2.83976	9.34164	5.06217	2.48889	1.15453	0.8881	1.86999	1.59858	0.8881	0.976909	4.99109	3.11665	1.06952	2.94643	1.34048	2.58467
212515	1	75	1	1	15.8	123	81	0	5.4	4.75	0.79	1.91	2.48	7.76256	10.8434	5.625	7.34251	3.95668	3.57886	3.53872	3.4124	4.98753	5.39643	1.99253	3.44256	2.98755	6.35118	2.69821	3.16403	1.90951	5.12714	1.9975	6.51993	2.65891	8.04477	4.1449	2.99235	0.974591	1.18384	2.05217	1.25348	2.01809	2.22764	5.98949	3.42538	1.32404	2.37182	1.22207	1.70791
211454	2	57	0	0	24.9	118	83	0	5.53	4.17	1.18	1.51	2.12	6.50285	6.86451	3.06122	4.9639	2.19549	2.88635	2.491	2.37095	4.0504	4.22535	2.03898	2.30885	1.95019	4.52774	2.75449	2.46246	1.3261	2.34164	1.53015	4.55909	2.78944	6.18741	2.82648	2.11242	0.750268	1.14367	1.85913	1.50107	1.89353	1.11032	4.99282	3.77698	0.966356	1.57537	1.54732	2.75887
221435	1	40	1	1	19.1	118	68	0	4.06	4.79	0.89	1.56	2.83	4.41306	5.11464	2.12014	3.26567	1.59151	1.85512	3.44828	1.32392	2.99824	3.53357	1.94863	0.970874	2.64784	3.44523	1.85349	2.47788	1.06289	2.74336	1.42349	2.29277	2.0318	6.07581	3.89321	3.23661	1.16796	0.777778	0.444692	1.16732	2.22593	1.22222	4.08506	1.56076	1.22494	1.89732	1.00784	1.83946
220642	1	47	0	0	21.6	124	78	0	5.61	5.38	1.81	1.39	3.17	10.0732	11.6989	6.3067	9.83182	6.20957	6.46552	4.77214	4.4905	5.33563	6.36833	3.35628	2.62253	5.15685	9.32932	3.30756	6.76141	1.94217	4.95263	2.7515	6.70391	4.30849	6.99794	3.34605	3.05075	1.2034	1.52627	2.61304	2.23005	2.25806	2.20329	6.47249	3.61658	2.23661	2.93858	1.3893	2.65096
210196	2	65	0	0	27.9	121	70	0	5.79	6.51	1.35	1.76	4.14	4.16667	6.54762	5.05952	4.79042	2.37389	3.27381	1.18694	2.38095	3.2641	1.48368	0	1.18694	3.57143	6.82493	1.18694	1.78571	1.4881	4.7619	0.598802	3.2641	1.5015	6.83699	2.26456	3.99424	1.83519	0.86145	1.68883	1.11631	2.4399	1.75879	5.74506	2.94752	1.65171	3.37765	1.18662	2.98561
214267	2	52	0	0	28.3	147	93	1	6.38	4.63	3.66	1.12	1.85	7.58743	7.88849	3.68609	6.24257	2.79263	2.55042	3.32344	3.44623	3.74554	4.38129	1.95614	1.60237	2.54589	4.68009	2.43757	2.92363	1.42603	3.09156	1.54028	3.20285	3.09156	7.0619	3.21181	2.43584	1.38829	1.17238	1.69344	1.82529	1.95312	1.12994	4.3535	1.78727	0.39267	1.91304	1.39921	1.69787
220879	2	75	0	0	24.1	174	88	1	5.22	4	1	1.83	1.72	4.48718	5.30047	2.49916	4.96789	2.33503	2.16216	2.5693	2.16362	3.91627	4.6496	1.85435	2.63247	2.22372	3.87728	2.66173	2.73741	1.45713	2.7759	1.45467	3.28035	2.59521	8.86433	3.80014	3.97273	1.43125	1.14916	1.54821	1.03262	1.43092	1.57166	5.44041	2.85041	1.01176	2.33106	0.96858	2.28128
211445	1	55	0	0	23.6	124	80	1	5.19	2.89	1.67	1.03	1.1	8.14111	12.326	5.85034	7.63463	3.88416	4.61066	3.98095	3.19837	4.78778	4.82337	2.0339	2.20488	3.83701	8.67052	3.6079	4.18937	3.03547	3.26087	2.00272	6.88245	2.65216	8.74843	8.04357	4.27673	2.21572	1.00418	2.30029	1.29707	1.84023	2.50836	6.22634	3.27593	1.80672	3.31515	1.35078	2.43595
210137	1	62	1	1	19.6	113	63	0	5.91	3.91	0.99	1.45	2.01	5.47368	5.68421	2.95983	6.75105	1.69492	1.89873	1.68776	1.89474	4.42105	3.15789	1.2685	1.05263	1.27389	4.00844	0	1.89474	1.68776	5.06329	1.05708	4.21053	2.73684	11.3563	4.73258	4.37601	1.07073	1.13489	1.16732	1.52202	1.64995	2.33085	5.44924	4.27461	1.78282	3.08141	1.46484	3.57027
215093	2	77	0	0	16.2	118	63	0	4.36	4.02	0.63	1.87	1.86	6.06061	7.62091	4.27729	6.85602	4.61916	5.2554	3.18004	3.92542	5.96577	5.27601	3.08219	3.22423	3.0837	7.09046	2.09961	3.33007	1.27701	3.82166	1.76298	3.8254	2.06084	6.55864	2.76923	2.73498	0.922722	1.19093	1.46154	1.84332	1.61352	2.4587	6.85142	4.28903	1.81607	2.85604	1.591	2.73814
221063	2	59	0	0	27	137	87	1	4.92	6.27	2.93	1.28	3.66	5.61445	7.29412	2.47447	5.78512	3.4225	3.23344	2.91224	2.79308	4.12574	4.40252	1.4544	2.11848	1.92308	5.69969	2.31918	3.15085	2.00866	3.65854	1.72888	3.07571	2.1628	7.70964	3.34081	1.96958	1.54652	0.847669	1.54652	1.04634	1.46986	1.44566	4.69765	3.2016	1.27724	2.10053	1.71674	2.24944
215324	1	54	1	0	20.2	127	84	0	4.45	5.46	3.18	0.85	3.16	5.38674	7.83049	3.18854	4.94683	2.12864	1.57116	2.40074	1.47465	1.97883	3.53535	1.1976	1.83908	1.88419	3.86385	2.80977	2.58303	1.29151	2.99816	1.10396	3.31034	3.36251	5.94365	2.85164	2.11783	0.770416	1.3087	1.58057	1.15696	1.65512	1.65512	5.03291	2.47009	1.16234	2.27536	1.74825	2.24545
220775	2	73	0	0	25	163	95	1	5.81	6.4	3.17	1.41	3.55	7.33831	8.58743	4.93134	6.625	4.54829	2.67746	3.92035	2.3676	4.35053	4.35053	1.18086	1.98758	2.17256	5.22388	2.92289	2.86248	2.80374	3.67372	1.4944	3.35821	2.91925	7.13137	3.68787	2.72873	0.909577	1.17459	1.6551	1.60772	2.24239	1.60514	5.09657	2.25564	1.28617	2.45989	1.34698	2.51876
221963	1	43	1	1	20.6	118	72	0	4.01	2.12	0.82	0.67	1.08	2.64706	4.12979	2.07101	5	2.05882	1.17647	1.17647	0.588235	3.52941	2.94118	1.47493	0.882353	0.884956	2.35294	3.23529	0.882353	0.887574	1.76471	0.294985	2.64706	1.17994	9.32287	4.11765	1.86457	1.27451	0.979432	1.3739	1.27576	1.07738	0.979432	6.27451	3.03922	1.27326	1.66667	0.981354	1.17647
213716	2	73	0	0	25.3	123	74	0	5.86	5.62	2.09	1.18	3.49	7.48503	9.42173	4.45669	7.5962	3.75188	3.09381	2.84289	2.24888	3.74252	5.69146	2.04285	3.03785	3.29341	6.58683	3.09073	3.39152	1.8027	3.30993	1.90095	4.63378	2.74314	11.1833	3.15107	2.68643	0.880853	2.08623	1.39211	1.62187	1.34321	3.29619	6.93346	2.96846	1.5873	3.05981	1.68303	2.83063
210602	2	66	0	0	18.3	116	63	0	5.13	2.65	0.98	1.28	0.92	4.57516	5.22876	4.88599	7.28477	1.96078	2.94118	1.30293	2.28013	2.95082	2.28758	1.30293	1.62866	1.30293	1.96721	1.9544	1.63399	0.980392	2.60586	0.980392	3.26797	1.96078	6.23229	2.82486	2.05092	1.41543	0.495049	2.05237	0.918079	1.90948	1.27298	4.38163	2.34043	0.49435	2.47525	1.63468	2.47875
210045	1	62	0	1	21.6	140	87	1	5.13	5.04	1.6	1.38	2.93	8.49057	10.675	6.62461	7.55906	3.62205	3.61635	3.77358	3.45912	8.63422	7.06436	1.41509	3.14465	3.61068	6.59341	1.88679	3.2967	1.41956	3.77358	1.25984	4.57413	3.63349	7.18138	4.64063	4.32815	1.38692	1.33031	1.64306	1.55896	1.83772	2.23416	5.43601	3.23038	0.99094	3.64922	0.907801	2.49292
211552	2	79	0	0	21.5	155	71	1	4.73	3.44	1.76	0.83	1.81	6.25	7.91862	4.94832	7.84437	3.29877	2.75517	3.06442	2.04082	4.12242	5.15303	1.78125	2.0025	2.46875	5.08898	2.02935	2.1576	1.50612	3.69212	1.4402	3.69558	3.15724	7.99729	3.24983	3.00981	0.982052	0.91247	2.57453	0.980061	1.25042	1.18323	4.55782	2.13995	1.08548	2.40841	0.950119	2.60575
215359	1	69	1	1	25	106	67	0	4.95	3.64	1.31	1	2.04	6.42729	7.04023	3.4657	5.93098	2.84377	3.20029	3.28164	2.66667	4.20259	5.27449	2.98239	2.87253	2.08109	6.07258	1.4727	2.84377	1.69859	5.4297	2.12154	4.15462	2.5512	8.16488	3.56295	2.54069	1.14988	1.38669	2.22399	1.70365	1.78147	1.34921	4.93434	2.308	1.31213	2.06513	1.15538	2.97974
213067	2	76	0	0	19.8	164	86	1	5.23	5.63	1.58	1.24	3.67	8.97666	11.8919	7.55396	9.33573	6.48649	5.02693	3.05755	3.78378	6.64273	7.94224	2.87253	4.48833	2.87253	8.25853	4.3088	2.8777	2.1544	4.4964	1.62162	8.28829	3.05755	10.2773	2.61011	3.4202	1.63132	2.443	2.61011	2.11726	1.4658	1.30506	4.39739	2.96053	1.30506	1.96078	1.81219	3.10458
214225	2	76	0	0	20.2	174	82	1	4.66	5.2	0.71	1.69	3.19	5.53862	7.01933	2.4911	5.90331	3.87557	3.31126	3.6206	2.03355	3.40967	3.55691	1.37405	1.78026	2.2335	4.47382	2.08439	2.08758	1.37896	2.7551	1.37475	3.16488	2.64228	7.99675	2.95233	2.06186	1.16437	1.08254	1.11051	0.758602	1.70501	1.4367	4.7619	2.74457	1.38662	2.17332	1.22683	1.875
213022	1	57	1	1	26.1	172	104	1	4.98	4.05	2.53	0.97	1.93	7.70115	9.8163	5.98733	7.61246	4.89914	5.25404	3.27586	2.59366	4.88787	5.79793	3.4463	2.81124	4.02299	7.29466	3.21839	4.14269	2.42215	5.06038	1.61105	4.54284	4.08281	9.72949	5.18519	4.22474	1.13389	1.83007	2.04793	1.65433	1.87119	2.4369	6.37276	3.88646	1.31004	2.74629	1.57549	2.88084
240563	1	44	1	1	21.9	120	79	0	5.23	4.08	0.74	1.56	2.18	1.6	2.8	0.8	5.22088	0	2.00803	0.4	0.803213	4	1.2	2	0	1.6	3.6	2	0	0.401606	1.20482	0.8	0.401606	2.4	6.70391	2.58741	1.53739	0.837989	0.489511	1.18715	0.697837	0.697837	1.46546	3.42418	1.74581	1.18715	2.37762	1.47265	2.37596
210832	2	65	0	0	24.1	122	78	0	4.96	4.13	0.84	1.73	2.02	12.357	12.8736	8.77598	10.3448	7.30594	6.66667	7.97267	4.10959	7.97267	7.97267	4.5977	6.16438	6.16438	12.5285	2.52294	3.65297	1.60183	9.58904	3.18907	10.0457	9.58904	11.2459	4.49033	4.91803	2.68676	2.68676	2.98459	2.9797	4.38625	3.99345	9.85593	4.40066	3.40872	4.78062	2.72757	5.30452
212153	2	45	0	0	28.1	138	89	1	4.68	4.5	1.39	0.99	2.88	7.9764	8.94372	4.95612	6.32066	3.78378	3.47044	3.49794	2.39198	4.7729	5.74654	2.33633	2.6694	3.59159	6.62558	2.35897	3.23991	1.91066	3.56959	1.59588	3.77795	2.57003	9.21569	2.51748	2.28858	1.25663	1.42379	1.53546	1.50712	1.59085	1.14525	4.84458	3.13462	1.06472	2.76846	1.82893	2.07051
221072	1	54	1	1	22.9	118	78	0	4.58	4.3	0.63	1.72	2.29	9.58084	10.4948	6.36561	9.42779	5.28899	4.62208	4.08719	4.08274	6.30778	7.0185	3.04183	4.24144	4.40936	6.91345	3.31342	3.66521	2.45767	5.41279	2.67906	4.80612	3.93013	11.1067	4.8342	3.03393	1.87625	1.75509	1.39944	1.59681	2.55387	1.51818	7.73547	4.48898	1.92154	3.60721	2.40867	3.19616
214168	1	56	0	0	18.6	111	57	0	4.36	3.3	0.9	1.19	1.7	4.12141	5.78275	2.9525	5.28677	2.14606	2.04734	2.33899	2.1181	3.5418	3.99233	1.31074	2.04538	2.17044	3.9604	2.39387	2.30621	1.69926	2.98268	1.60102	3.13801	2.30179	6.62834	2.05803	2.36887	0.742491	1.14865	1.35089	0.878082	1.45123	1.79236	5.0882	3.15254	1.25381	2.16655	1.0218	2.30274
214369	2	60	0	0	26.6	151	90	1	5.82	5.26	1.22	1.76	2.95	6.99422	9.06467	4.74263	8.37666	2.73893	3.18841	2.95139	2.03134	4.68208	6.12717	3.4662	2.88684	3.23512	6.52802	3.06536	2.61021	2.02546	3.53623	1.21528	4.4586	2.89184	7.16895	3.01095	3.01232	1.59526	0.912825	1.23231	1.27737	2.00547	2.0073	6.08696	3.2066	1.69104	3.20513	1.33518	3.16079
214343	1	55	1	1	19.1	133	86	1	5.36	5.06	0.93	1.75	2.89	9.27318	9.57535	5.3467	8.02005	4.1806	4.08674	3.41667	2.75459	4.67056	5.91174	2.33333	2.76151	3.75313	5.83333	1.99833	2.26131	2.43697	3.85583	2.00167	4.34419	2.92398	8.73916	2.59136	3.45286	0.863214	0.532269	2.26214	1.19681	1.13107	1.39442	5	2.53333	1.19681	2.33023	1.00267	2.13904
213786	1	54	1	0	22.8	142	84	1	6.32	4.27	1.2	1.31	2.41	10.942	13.5076	5.5434	10.1238	5.78871	4.30657	4.93469	3.63901	5.65217	6.60377	2.31716	1.95511	3.0479	7.53077	2.89645	4.78955	1.23726	4.57516	2.03193	6.47744	4.87627	10.0992	4.14228	4.74041	2.43243	2.20621	2.07394	2.61144	2.61026	2.11998	7.94224	4.338	2.39494	4.02351	1.63117	2.97431
220083	1	61	1	0	20.4	109	60	0	5.02	3.93	0.41	1.52	2.22	6.77966	6.89655	5.08475	5.17241	1.69492	5.17241	3.44828	0	8.47458	3.38983	0	1.72414	5.08475	6.77966	1.69492	0	3.38983	5.08475	1.69492	0	0	6.41399	3.18841	2.31884	0	1.44928	1.73913	0.289855	0.869565	1.44928	4.36047	2.03488	2.89855	2.6087	0.57971	2.02899
213018	1	55	0	0	21	131	76	0	4.79	4.17	1.17	1.09	2.55	6.8599	9.87415	3.59572	5.61471	3.29457	2.89855	2.03686	3.19767	2.90135	4.54985	1.25969	1.54739	1.45068	4.83559	1.6441	3.67861	1.93798	3.5818	2.13178	3.68574	2.80736	6.88372	3.15692	2.13358	1.20482	1.85529	2.32126	1.94986	1.39018	1.39405	5.02326	1.85529	1.30354	2.88372	1.12254	2.89179
214982	2	77	0	0	20.9	166	84	1	4.41	5.13	1.04	1.31	3.35	6.69115	8.81273	3.69155	6.92056	3.40164	2.53268	2.04499	2.1668	4.0049	3.83673	1.02166	1.96078	2.32558	3.87755	1.87985	2.83484	1.72414	3.39607	1.18707	3.39052	2.40816	7.04472	2.65926	2.18786	1.10755	0.640839	1.69393	1.04895	1.68998	1.05048	5.61732	2.22482	1.19883	1.92644	1.34897	3.0976
230267	1	79	1	0	19.2	119	72	0	4.96	4.09	1.52	1.2	2.2	7.36607	9.15179	4.47427	8.53933	4.45434	4.24107	2.00893	3.78619	4.45434	8.01782	2.9148	4.01786	4.89978	6.25	2.23214	3.80313	0.890869	2.89532	1.11857	2.45536	2.23214	11.1235	2.66963	3.12152	1.89521	1.11235	0.668896	1.55729	1.89099	1.55902	8.25893	3.9019	2.22965	3.45212	1.45903	4.45931
214150	1	55	1	0	26	148	95	1	4.26	4.61	1.31	1.36	2.65	6.38122	7.9668	3.73547	6.5115	3.32871	3.65449	3.09735	2.99418	4.8396	5.24862	1.6339	1.87949	2.29345	7.92599	2.65193	3.57539	1.30086	3.71191	1.38198	3.65651	2.95825	8.2593	3.05218	2.46386	1.24795	1.54351	1.34735	1.44499	1.4431	0.590939	5.07246	3.2598	1.65071	2.00724	1.42055	2.83081
250197	2	62	0	0	17.3	126	78	0	5.24	5.61	1.02	1.88	3.27	10.8434	14.759	4.83384	9.5092	3.63636	3.93939	4.53172	5.45455	5.42169	3.31325	1.80723	3.33333	4.84848	7.27273	5.12048	6.0241	1.81269	3.31325	3.02115	6.0423	3.01205	11.1602	4.20587	6.08071	2.27147	0.994475	2.09713	1.87949	2.98013	3.20442	8.70771	4.92529	2.43228	3.42352	2.43363	4.64859
214551	1	56	1	0	20.2	125	77	1	4.46	2.14	0.58	0.88	1	8.0689	8.71143	5.26316	7.25953	2.45232	3.73747	3.17029	2.45455	3.8078	5.52536	2.26655	1.72257	2.80797	3.98912	2.36149	3.01921	1.27737	3.54223	1.72414	3.54868	2.1838	8.96196	4.71272	2.06452	1.67742	1.99485	1.80645	2.51127	2.12355	1.61186	3.10881	2.70793	1.74419	2.51613	0.776699	2.84054
230147	2	62	0	0	22.6	119	81	1	5.27	6.66	1.25	1.73	4.36	4.61255	4.61538	2.71773	4.01482	2.52774	2.16049	1.60296	1.4824	2.89231	3.88409	1.6	1.90887	1.90887	3.3867	1.2939	2.28395	1.6	1.79234	1.54036	3.57363	2.28113	7.06215	3.66197	1.97183	1.50376	0.940734	2.06573	0.93985	2.06767	1.41243	6.40905	3.20151	1.31703	3.67232	1.14068	2.82752
211090	1	57	0	0	19.9	151	90	1	4.76	3.82	0.92	1.01	2.39	7.95781	9.19981	3.59368	8.36538	3.66972	3.16547	3.70192	3.40201	4.75962	5.5529	1.96078	1.44023	1.67785	7.6113	2.34899	4.75276	1.87771	4.31034	1.10153	5.28592	1.86961	9.00798	2.73038	1.76437	1.47811	1.59363	1.36674	0.853728	1.93292	1.36364	4.78088	2.90267	1.76941	3.13569	1.42939	3.42857
214613	1	68	1	1	20.1	167	95	1	5.06	3.24	1.47	1.13	1.44	7.05615	8.5736	3.7234	5.38695	3.42466	2.81583	2.04701	2.88754	2.58162	4.18251	2.04701	2.27273	3.26252	5.09506	3.11314	1.75305	1.37091	4.25532	2.50569	4.62822	2.88316	11.415	5.99407	2.79263	1.42349	1.42433	2.13904	1.42518	2.25386	1.72311	7.04478	3.93091	2.08457	3.93091	1.78998	2.92537
214123	1	80	0	0	25.6	185	93	1	4.72	3.78	1.43	0.88	2.25	7.04376	7.44681	3.79071	6.66311	3.36359	3.51064	3.42063	3.63054	3.35642	3.9299	1.64806	1.28	1.97018	5.47581	2.34542	2.93177	2.504	4.11325	2.87846	4.47523	4.09357	7.78855	4.15365	3.81012	1.18787	1.12465	1.78181	1.46783	2.5609	1.90625	6.46173	4.16145	2.60351	3.28536	2.42367	3.76058
212454	1	57	0	0	20.6	111	66	0	4.57	4.16	0.82	1.59	2.2	9.34238	11.2507	4.29995	10.3665	4.9895	6.22711	3.50785	3.56207	7.15778	7.53138	2.87356	3.65344	2.61097	7.09442	2.40084	3.67069	1.83727	4.35467	2.04188	4.7619	3.97906	10.0791	4.54905	3.87505	1.02726	2.21169	1.38449	1.81675	2.01422	2.1722	6.8542	3.05434	2.38001	3.37302	1.55378	3.4127
222371	2	61	0	0	30.4	137	87	1	4.46	4.77	1.82	1.04	2.9	9.30418	10.8065	5.21704	7.45317	4.49841	3.10633	4.50199	3.35329	4.57256	7.47218	2.3025	1.67264	2.74463	5.64388	2.42545	2.7589	1.76211	3.9075	0.717132	6.24254	3.34262	8.79121	3.69017	2.08333	1.16916	0.949598	1.20438	1.27877	2.00877	2.30179	6.97248	4.17735	2.23853	2.41758	1.47113	1.90267
210208	2	62		0	21.6	115	71	0	5.58	5.18	1.66	1.61	2.82	4.38871	10.3125	3.75	7.21003	4.07524	2.19436	2.1875	2.50784	5.9375	4.70219	1.25	1.26183	1.25392	8.4375	1.5625	2.8125	1.25	5	1.5674	6.89655	4.40252	6.33413	3.71248	1.97083	0.985028	1.49842	2.91683	2.52765	1.69492	2.13186	5.37975	3.12253	1.22385	3.20032	1.74396	2.76571
212591	1	48	0	0	23.1	124	80	0	4.4	5.21	1.74	1.43	2.99	5.29187	7.51096	3.83562	5.15351	2.85557	2.95243	3.39726	2.90252	5.08197	6.3795	3.39168	2.57393	3.92799	5.89842	2.12882	2.18579	1.20482	1.91571	1.53425	4.15528	3.22228	7.50955	3.67089	4.34599	1.60202	1.2226	1.01266	1.56052	2.27656	1.39299	5.57668	2.19966	0.931414	2.71186	1.35593	2.72109
211520	2	51	0	0	23.7	115	81	0	4.94	4.22	1.06	1.22	2.52	5.84454	7.35766	3.46346	5.94785	3.02141	3.01611	3.5098	2.42761	5.10651	4.66881	2.21898	2.54089	3.53388	4.52423	2.74212	2.78674	1.46628	3.51803	1.3154	3.51083	2.19234	7.19328	2.95005	3.58459	1.27517	1.6075	2.04355	1.945	1.97589	1.70912	5.80927	3.76471	2.15706	2.48489	1.45319	2.61833
230052	2	62	0	0	26.1	125	71	1	4.93	7.36	2.99	1.35	4.65	8.01887	8.44738	4.4055	5.40028	3.2655	3.27947	3.50213	2.27058	4.01133	6.03489	1.98207	1.84136	2.26629	5.85458	2.03118	2.93283	1.94589	2.97872	2.03214	3.64583	2.88008	5.34678	2.34399	2.46951	1.15748	1.21654	1.27776	1.88622	2.24992	1.52114	5.33862	2.99054	1.52672	2.3199	1.53139	2.92505
214845	2	53	0	0	20.7	121	74	0	5.37	4	0.99	1.2	2.35	7.71605	9.89181	3.7037	5.43478	3.40031	3.10559	3.41085	1.54799	5.24691	7.09877	5.5814	4.01235	2.31839	6.17284	2.77778	2.00617	0.621118	2.9321	0.927357	4.34109	3.09119	8.31126	4.37086	2.98706	1.49254	0.893448	1.09416	0.992392	1.82059	2.22075	4.90391	2.45195	0.628931	2.2524	1.45792	2.25315
212587	1	72	1	0	20.3	108	56	0	4.66	3.94	0.77	1.41	2.18	6.71171	9.64398	4.1065	6.72079	3.11653	2.71003	2.84424	1.80668	7.54632	7.74077	2.83528	3.37686	2.60791	6.35135	1.80018	2.16998	1.44796	4.24188	1.35501	3.4763	2.97565	12.6609	3.85577	3.39286	1.6411	1.17773	2.64475	1.28434	1.78571	1.67677	5.18784	2.97278	1.43472	3.29513	1.51025	3.08686
250127	2	63	0	0	20.4	111	68	0	5.01	5.12	1.27	1.94	2.6	4.4898	5.69106	3.25203	6.96721	2.85714	1.21951	2.44898	0.406504	2.04082	4.08163	0.408163	2.03252	1.62602	3.25203	0.406504	1.62602	2.04918	3.65854	0.816326	3.25203	3.25203	7.4048	3.24401	4.23729	0.985915	1.40944	1.19803	1.12755	1.2685	0.705716	6.27202	3.17797	1.05708	3.53607	1.77809	3.10078
250784	2	53	0	0	21.5	114	74	0	5.29	4.87	0.64	1.78	2.8	7.8341	6.91244	6.88073	4.65116	3.22581	5.06912	5.52995	3.68664	7.79817	7.33945	4.20561	5.50459	5.09259	8.75576	3.21101	4.12844	0.917431	8.75576	1.38889	8.25688	4.12844	7.73732	2.08198	3.77358	1.30124	1.1734	0.651042	1.23537	1.75553	2.07657	5.58804	3.45052	1.56352	2.5974	1.17035	2.98895
220919	2	76	0	0	17.1	138	72	0	4.67	3.46	0.64	1.23	1.94	5.24781	7.26744	3.207	7.89474	3.49854	1.16959	2.32558	1.17647	3.19767	6.72515	1.46199	1.16279	1.74419	4.08163	1.45773	4.66472	0	3.49854	2.04082	5.24781	2.35294	7.38766	2.43346	2.2805	1.52265	1.63498	1.56012	1.1056	0.911854	1.59817	5.20913	1.74971	1.44487	2.35831	1.48515	2.24591
221429	1	82	0	0	21.4	170	86	1	4.13	2.87	1.21	0.6	1.72	6.05401	7.43802	3.33915	6.07976	2.61324	2.72331	3.46632	1.83246	4.6107	4.80644	3.08964	2.21884	2.93287	5.34434	2.62929	2.94503	2.27721	2.43743	1.71889	3.81264	2.50272	7.50301	3.09332	2.57467	1.66524	1.51047	1.87092	1.02951	0.926561	1.45848	5.25228	3.60221	1.96687	2.23945	1.19377	2.56499
214879	1	54	1	1	21.3	113	78	0	4.94	3.4	0.77	1.29	1.76	4.05866	5.22006	3.28767	5.27217	2.8777	2.74066	2.5	1.3347	3.35272	3.61158	1.87842	2.42321	2.48977	4.33151	1.70648	1.91322	1.88615	3.04899	1.4359	2.18579	1.87457	8.93812	4.29152	3.09645	1.39736	1.11618	1.4478	1.06626	2.03097	1.75349	6.43514	4.12844	1.88487	2.85423	1.48452	2.77636
210446	1	71	1	0	20.7	138	87	1	4.86	3.36	1.23	1.06	1.74	16.1364	15.3846	11.0609	12.7854	10.6818	7.70975	9.93228	7.01357	11.5646	12.9545	6.77201	6.1086	9.48081	14.5455	6.54628	7.67494	5.27523	8.42825	6.09481	11.9639	8.1448	10.0904	4.83871	4.60261	1.71062	1.94589	2.25707	1.92262	3.08349	2.61283	7.27705	4.54329	2.47501	3.96392	2.14337	3.61991
240247	2	67	0	0	22.2	122	76	0	5.28	5.21	1.57	1.77	2.73	9.81432	7.93651	3.98936	8.48806	5.30504	4.78723	3.7234	2.91005	5.82011	7.1618	1.5873	1.0582	2.1164	8.24468	1.5873	4.54545	1.32275	3.45745	0.795756	5.02646	4.26667	6.96942	4.03045	3.40502	1.25673	1.12007	1.43305	1.34288	1.70251	2.46195	7.98564	4.85175	2.51009	4.34199	1.97133	4.84088
210163	1	70	1	0	23.5	124	73	0	5.54	6.35	4.11	1.25	3.23	7.55627	6.90209	5.33118	9.8546	5.61798	5.49273	6.42055	3.69181	5.30547	4.6549	1.28205	1.28205	1.92308	4.48718	2.56822	3.04976	2.08333	3.21027	1.44231	3.05466	2.08333	8.72501	3.26509	4.99612	1.58031	1.84033	2.69291	2.0979	4.94434	3.46881	11.379	8.5692	3.96887	5.76623	2.78211	3.26679
210225	2	66	0	0	20.2	123	75	0	5.65	4.93	1.22	1.62	2.76	5.24345	8.61423	4.86891	4.86891	3.34572	2.99625	3.35821	2.23881	2.61194	3.73134	1.85874	1.11524	0.371747	5.24345	1.1194	4.83271	0	2.60223	1.11524	5.26316	2.97398	6.62683	3.1012	7.06522	1.19435	0.97773	1.84984	1.08696	2.44167	2.22584	6.44809	3.81056	2.28634	2.6087	1.25752	2.11841
214362	2	74	0	0	21.9	136	84	0	5	6.05	1.54	1.71	3.64	10.4167	11.4552	6.15385	10.5867	4.30704	5.01062	4.12942	3.40426	7.01232	7.68251	2.67516	3.57295	3.60628	7.30361	3.09847	3.79369	2.00598	3.61241	0.892857	4.59574	2.93118	8.16859	3.53817	5.33184	0.931446	0.930752	2.19985	1.60209	2.94447	1.45414	4.75834	2.21139	1.19716	2.3143	1.23642	1.94247
230148	2	61	0	0	25.4	162	83	1	5.16	6.26	2.03	1.24	4.1	6.99909	7.59725	4.2641	5.73395	3.45781	2.61468	3.21248	2.90055	4.77064	4.39158	1.46722	2.56645	2.28938	4.89703	2.05855	2.24565	0.918695	3.35016	1.6055	3.53049	1.6033	8.76369	3.96503	2.81514	1.3125	1.15481	1.9975	1.59275	1.21761	1.28005	4.70514	2.79435	1.53461	2.19092	1.41732	2.25918
210176	1	64	1	1	23.8	107	67	0	5.32	3.46	0.91	1.27	1.78	3.19489	5.73248	2.55591	3.82166	2.86624	3.50318	2.2293	1.91083	5.12821	3.50318	1.59236	1.59236	2.2293	2.54777	2.54777	2.2293	0.318471	1.27389	1.28205	1.27389	3.50318	6.08434	2.57794	2.28228	1.0198	0.961538	1.38138	1.3789	1.67966	1.02041	3.48139	1.92308	0.660264	0.959233	0.660661	1.73965
210216	2	62	0	0	23.6	129	62	0	5.87	4.89	3.48	0.88	2.43	6.57439	8.3045	5.20833	6.92042	4.86111	3.11419	2.76817	2.42215	8.65052	8.65052	2.76817	2.42215	3.11419	6.92042	1.74216	3.14685	1.40351	2.43056	1.04167	3.16901	2.42215	6.95212	4.19162	3.86562	1.10752	0.920387	1.19926	0.923361	1.74954	1.29092	4.10327	2.3084	0.783049	1.97974	1.38313	1.47194
213069	1	56	0	0	24.4	119	72	0	5.19	3.35	0.74	0.93	2.08	6.62568	8.68079	6.79945	7.59754	4.85636	4.78469	5.60876	2.11749	7.03552	5.38881	2.53078	2.46407	3.27422	6.96246	2.38582	4.94845	2.19479	6.34812	1.84426	3.62517	2.93315	11.6962	5.49672	4.63944	1.56487	0.908174	2.12121	1.76411	1.71457	1.05954	6.17722	3.18987	1.46835	1.76946	1.16633	4.2951
212852	1	76	1	1	24.2	153	78	1	5.45	3.98	0.78	1.19	2.44	6.83636	7.86599	4.30343	5.62454	4.45581	2.85296	3.93873	3.35277	5.01818	6.47273	2.69483	2.8405	3.63901	7.81022	2.54731	2.91971	1.60936	3.43066	1.53173	4.32234	3.50365	7.66998	4.66749	3.39264	1.15607	1.98347	1.73697	1.19686	2.02145	1.73482	4.89221	2.89975	1.32396	2.23602	1.28631	2.40664
214716	2	79	0	0	25.4	173	83	1	5.34	5.49	3.46	0.88	3.04	9.98043	14.8172	6.95082	12.2222	6.86016	7.3107	6.33573	3.78837	8.09928	7.94788	3.19843	2.02747	4.76813	8.49118	3.7182	4.7619	1.57274	5.29412	1.30463	7.04961	3.7182	8.06236	4.03369	2.92553	0.575476	1.06619	1.3292	1.33038	1.50576	0.841825	4.63252	2.52996	0.888494	2.00178	0.980392	2.66785
213454	1	83	1	0	24.5	122	70	1	4.78	3.41	1.08	1.11	1.81	6.95525	8.31308	3.66748	5.79357	2.7832	2.62518	3.11436	1.80312	3.60097	3.25559	1.74842	2.18553	2.42718	4.90053	2.08839	2.72639	1.80664	2.91687	0.97229	3.45331	2.86825	8.30011	3.50941	2.63919	1.0846	0.76087	1.59132	0.975433	2.63728	1.37432	5.04537	3.37323	1.74419	2.64973	0.838192	2.83122
214784	2	50	0	0	23	143	88	1	7.18	5.17	2.28	1.31	2.82	17.0804	17.2393	9.76909	12.4183	7.71056	7.93839	6.75756	4.97925	8.92435	8.16568	4.49173	4.08526	5.91366	10.0945	3.84615	6.86391	3.55872	6.0355	2.18547	8.98345	5.38143	9.66478	6.48108	6.13844	2.73794	2.52284	3.09233	2.17391	3.87125	3.9548	10.1791	6.56743	2.70506	4.96949	1.88266	3.97554
214614	1	74	0	0	26.4	164	92	1	5.64	4.85	1.66	1.24	2.86	8.03681	9.01288	5.85336	7.93358	4.12816	3.50123	3.42927	2.82729	4.40906	5.99022	2.01711	2.75061	3.54523	5.80685	2.38241	3.06185	1.97166	3.19018	1.65138	5.40209	3.24954	9.71375	3.79391	3.00188	1.21837	1.1236	1.54639	1.73302	2.05993	1.63858	5.40668	2.96471	1.12835	2.58216	1.74364	2.68109
240066	2	50	0	0	20.5	112	72	0	4.56	4.84	0.81	2.06	2.41	5	5.81395	1.55039	7.45098	1.15385	1.9305	1.92308	2.30769	3.4749	5.76923	1.15385	0.769231	2.30769	4.23077	3.46154	1.1583	0.389105	5.79151	1.9305	3.46154	4.61538	11.6726	3.18182	5.4095	1.417	1.61698	1.71544	1.41414	1.8668	2.72727	6.11729	3.59312	2.22222	2.37374	1.36502	2.38095
241930	1	49	1	0	16.9	103	63	0	5.12	3.52	0.53	1.44	1.84	6.47773	4.06504	2.43902	6.50406	1.63265	1.21951	4.87805	2.04082	3.23887	5.28455	1.21457	2.42915	2.42915	6.47773	1.61943	2.02429	1.61943	3.23887	0	0	1.63265	16.3265	6.12245	2.04082	0	1.02041	3.06122	0	5.10204	3.06122	9.18367	4.08163	1.02041	0	3.06122	5.15464
211811	2	72	0	0	19.9	155	79	1	4.63	4.37	2.26	1.07	2.27	9.36255	11.1517	5.13504	6.52681	3.996	3.80127	3.42193	4	4.4791	6.33499	2.98507	2.7907	2.45602	5.97411	2.15875	4.05855	2.6982	5.91559	1.56146	6.65557	4.25532	8.26291	4.6548	4.0625	1.31455	1.03093	1.71768	1.78236	2.09244	2.15895	5.76441	4.14053	1.76045	3.85459	2.58757	3.17012
221725	1	54	1	1	27.9	131	87	0	4.48	4.1	1.33	0.88	2.62	7.59878	10.0728	5.53865	9.91484	3.22974	4.73301	4.0146	3.22777	4.31087	5.22162	1.39563	2.98417	3.396	8.25744	1.45631	3.53228	2.92505	4.49575	1.82371	4.44851	1.8226	12.6384	4.15129	3.64391	1.66052	1.70586	2.35131	1.52284	2.86242	1.75439	6.12245	3.94798	1.57335	2.46283	1.85701	2.73148
210531	2	66	0	0	26.5	115	69	0	5.55	4.5	0.78	1.57	2.58	4.32432	4.32432	1.63934	6.48649	4.86486	3.80435	7.10383	3.78378	3.78378	4.32432	0	3.24324	0.54054	5.40541	0.54054	1.63043	1.08108	2.17391	1.08108	4.91803	4.94505	8.6386	3.43324	4.79303	1.36166	0.871935	0.926936	1.09111	1.79641	2.18103	4.4711	3.65322	1.08992	2.78081	0.708833	1.36314
215030	2	72	0	0	23.6	113	70	0	5.11	4.79	1.82	1.28	2.68	7.04501	8.91283	5.09554	6.98475	2.9513	3.73281	2.1537	1.71821	4.36061	5.08806	2.94262	3.14342	3.47358	7.2932	2.54279	2.89642	1.62322	3.82728	1.22369	5.93137	3.87065	7.7169	2.68548	2.32346	1.14051	1.13843	0.820793	0.957156	1.73042	1.73121	5.76659	2.61228	1.42006	2.42452	1.19376	2.55474
230166	2	71	0	0	23.9	167	90	1	5.09	3.83	1.21	1.1	2.18	6.78884	6.96123	4.00501	5.5207	3.08719	3.04547	3.37641	3.01129	4.7619	5.49771	1.75	2.28785	1.70905	5.25438	2.03912	3.16667	0.91858	2.58981	2.45833	4.8414	3.20967	7.44998	3.87894	2.4307	1.53061	1.44742	1.53126	1.31859	1.52996	1.53061	5.07896	3.70686	1.74989	3.24925	1.58255	2.29787
212505	2	72	0	0	28.1	131	77	0	5.01	6.74	1.34	1.84	4.29	12.1076	14.1831	6.85302	10.1802	7.92793	8.09353	7.75473	3.88087	7.40741	8.25112	3.58744	4.0395	6.10413	8.52783	4.12926	6.57066	3.79747	5.92992	2.61026	4.3088	4.12186	8.87049	5.78512	4.0732	2.12139	1.71294	1.76991	2.77778	2.82852	3.89381	7.7469	6.02837	3.0751	4.90544	2.57331	5.37507
213051	1	43	0	0	16.9	115	71	0	4.96	3.3	0.81	1.11	1.82	7.33945	13.6986	6.88073	13.6986	6.39269	8.21918	11.4155	3.21101	9.13242	9.13242	5.93607	7.76256	4.56621	9.58904	4.10959	7.33945	4.60829	5.47945	4.62963	8.75576	5.47945	6.37352	3.94477	2.41379	1.52935	2.75998	1.48002	3.4585	3.64712	3.40069	10.9684	4.85149	2.51976	4.43568	1.7813	3.60316
222391	2	61	0	1	30.8	115	76	1	5.25	3.91	2.23	1.07	1.83	7.9342	9.38104	5.67135	6.78623	3.87973	4.46819	3.87409	3.93395	4.98066	4.69279	1.35397	2.60744	2.46973	5.12573	2.17707	2.52305	1.89229	3.78274	1.35659	4.95868	3.1477	8.24931	4.1514	2.5359	1.16066	0.884416	1.5873	1.31298	1.34228	1.25076	4.86983	3.27417	1.40931	2.59859	1.53657	2.38751
213505	2	79	0	0	17.9	110	59	0	4.99	6.23	1.61	1.86	3.64	7.6195	9.86249	4.22803	7.59013	2.47619	3.41071	2.75665	2.47266	4.11737	4.21003	1.46989	1.89215	2.93422	5.30303	1.79924	3.56973	1.95145	4.03992	0.903471	3.51878	3.22428	9.73358	4.92754	4.71922	1.10701	1.39694	1.10585	1.44889	1.76409	1.55591	6.89929	4.10161	2.0074	3.69491	1.27389	2.48021
220899	1	54	1	1	24.2	112	69	0	4.72	3.93	3.14	0.97	1.53	6.4	7.8	3.48697	5.32213	2.93408	3.1225	2.96237	2.1652	4.2485	4.96	2.28824	2.44783	2.68429	5.03195	2.31629	2.93055	1.80723	2.72545	1.28051	4.44533	2.48298	5.83587	3.87644	1.90793	0.727714	1.12053	1.57671	1.36446	1.81653	1.2428	4.15781	2.33758	1.2462	2.2175	1.2184	2.64197
210456	1	71	1	0	21.8	130	78	0	6.17	4.55	1.18	1.05	2.96	7.50853	8.87372	5.98291	8.87372	7.52137	5.81197	6.49573	3.57751	6.82594	6.47359	2.39316	3.25342	5.6314	5.62181	4.25894	2.89608	1.19454	4.94881	2.38908	10.0683	6.13288	7.91972	3.32398	2.99763	1.18637	1.01315	1.3601	1.01315	1.65984	1.37842	5.43338	2.98121	1.55172	2.95577	1.64502	2.93736
213702	2	47	0	0	25	121	79	0	4.55	4.48	1.47	1.55	2.26	9.90807	10.8274	6.66667	9.44559	4.60594	5.32242	3.87755	2.45399	3.06748	4.89297	2.44648	2.65849	2.95918	7.04082	2.04082	3.68098	2.25179	5	1.63432	4.29009	3.26864	9.12	3.35731	4.15667	1.75859	0.879297	1.04	1.67866	1.59872	2	6.4257	3.36808	1.68539	3.60866	1.36	2.72654
214111	1	77	1	1	25	168	81	1	5.71	4.05	1.49	1.08	2.29	5.68458	7.21972	3.5429	6.6041	3.23816	3.09135	3.47102	2.12396	4.48072	4.92542	2.01179	2.88395	3.50938	6.65973	2.66713	3.03242	1.74095	3.60861	1.11227	3.75652	2.7121	6.81511	3.54371	2.5641	1.04659	1.24831	1.75379	1.51771	1.92178	1.82186	5.83051	2.2735	1.08181	2.40515	1.52957	2.43243
212682	1	49	0	0	31.1	123	86	1	5.6	3.31	1.2	0.88	1.88	6.376	8.52858	4.08835	6.59755	2.7307	4.08259	2.77386	2.5858	3.56975	6.18557	2.015	2.90262	2.67104	6.46067	2.57611	3.00328	1.41243	3.85882	2.11566	3.42723	1.96906	7.04085	3.01225	3.18514	1.15779	0.893744	1.25828	1.78867	1.58783	1.29054	5.48173	3.71353	1.36122	1.72471	0.969251	1.76785
210152	1	69	1	0	18.2	125	69	0	5.11	3.68	0.68	1.54	1.83	8.1761	6.89655	5.64263	9.74843	3.14465	3.14465	3.4375	3.75	5.64263	5.625	1.25	3.14465	3.125	8.125	1.25	3.76176	1.88679	4.38871	0.626959	3.77358	3.4375	7.3382	3.82862	2.46914	1.86873	1.50479	2.55358	2.14123	2.32452	2.18778	7.43613	3.97805	1.73833	3.64465	1.78408	4.14957
213798	2	71	0	0	26	121	69	0	4.78	8.15	1.65	1.64	5.76	10.2063	10.9426	5.23446	6.18893	4.91266	3.9173	2.83224	2.29508	6.08696	5.86957	2.06297	1.62866	3.14875	7.69231	1.84382	3.1556	2.82916	3.60262	1.84582	3.17634	2.28758	8.86662	4.36782	2.22052	1.45706	1.83767	2.06738	1.07444	2.22222	1.37931	4.38799	4.22752	1.77059	3.30008	0.850735	3.06984
221383	1	77	1	1	16.9	148	90	1	4.86	3.94	0.62	1.76	1.9	5.19415	6.52009	3.94837	5.54852	4.06566	1.69277	2.73279	2.02532	4.23814	3.83258	2.26872	1.99344	2.64684	5.47289	2.24407	1.99596	1.01291	2.77918	1.21488	3.88398	2.19586	6.76837	2.66094	2.23224	1.5223	0.642674	1.41328	1.00686	1.58492	1.60806	3.82796	2.51397	1.52623	2.06897	1.57599	2.12538
220387	2	64	0	0	25.5	173	94	1	6.01	6.27	2.13	1.74	3.56	11.25	10.9255	6.0014	10.3064	5.09066	5.62891	4.73538	4.1841	4.87126	5.76389	2.64072	1.25087	4.37804	6.53231	2.43224	4.52017	1.12045	5.29617	3.05768	4.81507	5.36212	8.37084	5.1259	2.78276	2.33393	1.43627	1.61871	1.8851	1.70863	2.15827	5.96206	3.24032	1.44274	3.9604	2.34445	4.40647
214505	2	60	0	0	21.4	137	87	0	4.9	4.39	1.24	1.31	2.52	5.56598	6.82957	2.701	5.02197	2.51572	1.63009	3.32288	2.25989	3.87742	3.18551	2.4375	1.81477	3.31043	4.75892	3.19149	2.75862	1.19122	3.2725	1.37931	3.51317	2.3125	9.34816	5.35895	3.74115	0.60698	1.76946	1.9687	1.11055	1.26199	1.81818	4.93639	3.19635	1.57201	1.86963	1.47508	2.42915
212716	1	46	1	0	20.8	122	80	0	4.53	5.88	1.23	1.51	3.81	3.48837	4.65116	4.70588	5.81395	3.48837	1.75439	2.92398	0	3.48837	1.16279	1.75439	1.74419	0.581395	5.23256	1.16279	2.32558	0.581395	1.75439	2.32558	0.588235	0	10.2194	2.13033	6.70006	0.941029	0.813517	1.82161	2.06637	1.68961	3.81966	5.95985	3.88471	1.50754	1.50188	1.4411	2.56731
210062	2	63	0	0	27.7	111	80	0	5.6	6.56	1.94	1.47	4.21	11.4943	11.4943	9.24855	14.0805	6.89655	4.89914	5.45977	7.18391	6.59026	8.30946	2.88184	3.44828	2.58621	7.44986	2.00573	3.4384	0.573066	5.44413	1.43678	4.02299	3.72493	8.19348	3.25444	5.38006	1.43069	2.16963	2.26936	2.36686	3.15738	2.66272	7.15343	4.35428	1.92688	4.48939	2.12556	2.76134
213393	2	60	0	0	23.7	117	69	0	5.3	6.13	1.57	1.66	3.76	5.65897	7.38255	5.52239	5.7377	3.20417	3.20896	4.02985	3.65127	4.69099	6.47321	2.68256	2.68256	3.50485	7.7381	2.98063	4.6131	1.12275	3.95522	1.86706	4.77612	2.45536	7.01553	4.08516	2.06897	1.09195	1.32108	1.66858	0.459506	1.37852	1.84014	4.83871	3.18103	1.49856	2.07493	1.96532	2.07373
220869	1	45	0	0	28.4	112	72	0	4.57	3.44	1.51	1.02	1.73	5.08599	5.96851	2.97575	4.73568	1.68745	2.56223	1.68684	1.61705	2.48993	3.94881	2.27439	1.28111	1.86404	3.58449	1.24451	2.13235	0.882678	2.70963	0.915751	2.67693	2.60359	5.66688	2.02871	2.09244	1.24961	0.966937	1.68592	1.21647	1.46692	1.21875	3.62387	2.15895	1.22219	1.31579	0.848256	2.22083
210148	2	63	0	0	23.1	111	67	0	4.92	6.01	1.07	1.64	3.88	6.76856	8.11404	3.06346	5.06608	3.50877	2.63158	4.14847	2.20751	4.80349	6.55022	1.53173	1.74672	1.0917	3.71179	1.31004	3.71991	1.97368	3.06346	1.53509	3.07692	2.41758	8.36163	4.90405	2.80017	1.90921	1.10216	1.57046	1.4419	2.1601	1.48431	7.50318	5.138	1.86757	3.85757	1.61633	3.30929
214178	1	54	1	1	17.7	112	67	0	4.31	4.27	1.26	0.99	2.71	4.90082	5.37069	3.91355	5.15222	2.8021	1.99063	2.0432	2.40328	3.92501	4.55607	1.57618	1.40433	1.69096	3.85289	1.57434	2.39766	1.46886	2.86048	0.758018	3.03916	3.04094	9.68013	2.93501	2.26415	1.00587	0.963553	1.17351	1.21491	1.04734	1.59664	5.84771	3.45263	1.6	1.80596	1.30636	2.31287
213541	1	74	1	1	21.4	129	69	0	5.17	5.59	1.86	1.68	3.06	7.98611	8.48765	4.80434	7.3672	3.44694	3.47893	3.40162	2.43431	5.48263	6.4429	2.31392	3.01275	2.66101	7.29448	3.97223	4.0201	2.05188	5.03096	1.96759	4.19092	2.66204	7.46269	4.35545	2.71692	1.60725	0.818235	2.31129	1.46156	2.33781	1.25731	5.75286	3.31378	1.52225	2.17072	1.38725	2.37746
220891	1	74	1	0	17.6	122	80	0	4.36	3.23	0.6	1.29	1.67	8.54043	10.5853	5.65905	9.10369	4.07018	3.96213	3.78947	2.46392	5.76045	6.76244	2.80112	3.331	3.29247	7.36325	3.01226	3.05263	1.82777	3.79613	2.31904	4.60457	2.9835	8.6708	4.7619	2.90615	1.57143	1.04612	1.28571	0.903471	1.9981	1.2851	6.63484	3.35731	1.52818	2.15002	1.62991	2.81354
222442	2	33	0	0	20.1	122	79	0	4.35	2.4	0.34	1.2	1.05	4.60829	4.91929	2.07533	4.29777	3.31279	2.53067	3.5249	2.22563	1.99693	4.60829	2.68817	1.38037	1.76516	2.76498	1.68841	1.92456	0.923077	2.61337	1.30468	3.76633	3.45092	6.83047	5.00245	3.04668	2.40314	2.55528	3.33824	2.79549	2.20696	1.71821	8.39092	4.09877	2.71873	3.40069	1.83714	3.0572
213058	2	56	0	0	19	140	91	1	4.97	3.89	1.31	1.26	2.03	9.29119	11.1804	5.18483	7.92271	4.27063	3.64334	3.88676	3.22425	5.33397	6.48104	1.77628	2.20623	3.40528	5.51294	2.54197	2.92566	1.9721	2.886	1.8741	5.20482	4.12866	7.4224	3.91187	3.69203	0.853166	1.30337	3.18958	2.02247	3.10112	1.7094	7.02703	4.42039	2.30041	3.20687	1.31222	3.20253
215072	1	55	1	1	16.3	129	72	0	4.79	4.42	0.84	1.83	2.21	8.3801	8.08383	3.78987	7.78735	3.77853	3.63432	3.67592	3.63977	4.29746	6.65669	1.19716	2.0202	1.6835	5.83396	2.20231	4.13223	0.93668	4.35109	1.68539	5.10128	2.91916	6.96677	2.89079	1.75313	1.17815	1.24777	1.89151	1.14163	1.35472	1.10635	6.19628	2.57327	1.18195	2.61087	2.40229	3.54585
250159	2	64	0	0	20.7	108	66	0	5.59	4.4	1.18	1.98	1.88	6.77291	12.3506	8.4	9.2	3.98406	4.38247	7.63052	5.17928	6.77291	9.96016	1.59363	5.2	2.78884	6	3.58566	1.19522	2.39044	7.6	4.8	9.2	4.8	6.68317	4.13836	2.16183	2.22497	0.802965	1.54512	2.53399	1.91358	1.85185	4.64684	2.91925	2.10006	3.5316	1.73375	2.16183
214027	1	84	1	0	21.2	110	63	1	5.33	4.08	1.26	1.38	2.13	3.67597	4.8913	2.3145	5.64626	2.1843	2.87081	1.97952	1.15883	3.7594	3.39905	1.49762	2.11028	2.99728	3.95365	1.42954	2.87081	1.44132	2.25256	1.22699	3.89079	2.99932	6.77461	3.36313	1.70358	1.40426	0.510204	1.02128	0.93617	0.977891	1.19149	4.05117	2.51064	1.06792	1.70867	0.982906	2.09312
221282	2	70	0	0	29.3	114	81	0	6.06	4.2	1.7	1.36	2.07	8.96785	9.52649	5.42986	8.3239	4.68662	3.60563	3.71831	3.61991	5.85586	5.40236	1.29359	2.7088	3.20585	6.52786	3.15315	3.32769	1.52542	4.4658	1.74746	5.07614	3.89171	9.58381	3.54962	2.8615	1.37562	1.33486	1.83346	1.33639	2.74704	1.41546	6.04438	3.86677	1.95402	3.37165	2.26836	2.67584
212650	1	81	1	1	21.2	166	75	1	4.72	4.73	1.03	1.3	2.96	3.3912	3.6349	2.46764	3.58015	1.66194	1.53722	1.81745	1.13177	2.98387	4.23387	1.33118	1.93783	1.81745	3.63196	1.65389	2.35103	1.09312	2.58795	1.25303	2.86753	1.6142	7.91869	2.57264	3.27372	1.02874	0.696126	1.33293	0.999394	1.14908	1.81543	4.31873	2.34399	1.00395	1.54733	1.52346	2.43161
212648	1	55	1	0	19.6	123	79	0	3.66	4.62	0.73	2.05	2.24	4.78153	7.00742	3.91914	5.09106	3.26311	2.26898	3.00907	1.32177	3.13273	3.33608	1.40033	2.14521	2.79951	4.9403	2.26991	1.94215	1.36307	4.29043	1.52829	4.29397	2.43399	11.1184	3.48914	2.01055	1.28332	1.02007	1.6469	1.11916	2.07237	1.71165	6.37595	3.82712	1.81698	3.3619	1.32714	2.60726
215227	1	40	0	0	15.5	97	62	0	4.12	4.58	1.4	1.41	2.53	6.1882	8.4345	3.488	6.65174	3.73921	3.32694	2.8124	2.37256	3.57029	3.75916	1.78344	1.88078	2.67686	5.79987	2.36195	2.75024	0.927407	3.74041	1.40261	3.0622	2.13784	8.95637	3.5324	2.43717	1.16751	1.04114	1.49898	1.143	1.72676	1.59939	5.65893	3.51413	1.6314	2.59608	1.53689	2.11357
212100	2	51	0	0	23	128	87	0	5.44	4.09	1.31	1.01	2.48	4.92769	6.67381	3.00833	4.67994	2.12594	3.16439	1.98551	1.98658	3.5083	4.60509	1.606	1.82257	2.7056	5.11242	1.97967	2.73458	1.69446	3.43901	0.911284	4.31983	3.00027	6.81693	3.69964	2.35875	1.20614	0.90411	1.91886	0.822143	1.3965	1.72603	5.80308	3.18944	1.64971	2.80682	1.26792	2.49726
212053	2	49	0	0	22.9	159	104	1	4.75	4.39	1.44	1.36	2.38	6.71987	8.77414	4.41919	6.56842	3.53833	2.78246	3.82836	1.76693	5.2079	4.82788	2.48003	2.13747	3.27731	5.07976	2.38894	3.31933	1.93603	4.93255	2.18763	5.55088	4.03701	12.8967	6.13991	3.97185	2.11161	1.91051	2.01005	1.15578	2.21217	2.01005	6.31632	4.33468	1.77215	4.07855	1.72152	3.2177
222187	2	71	0	0	17.7	150	97	1	4.53	2.7	0.96	1.02	1.24	7.2135	8.57143	3.3839	7.12617	1.92982	3.26531	2.39067	2.4447	4.2516	3.84615	1.80442	1.92196	1.63075	4.36554	1.34033	2.38928	1.58358	3.14685	1.22664	4.72303	2.22092	6.71277	3.69618	2.67857	0.854353	1.2987	1.54849	0.812678	1.41988	0.933821	3.92157	3.38361	1.62999	1.95679	1.47541	2.12592
222579	2	51	0	0	19.9	137	78	0	4.78	5.01	3.27	0.91	2.61	3.64465	4.32802	1.5873	4.09091	1.35747	1.80995	0.678733	0.911162	1.13636	4.51467	1.35747	0.681818	0.90703	2.25734	2.48307	1.12867	1.58014	0.902934	0.677201	3.41686	2.7088	6.66667	3.23501	2.38322	0.571973	0.760456	1.51947	0.190476	1.42586	0.759734	5.03802	3.72137	1.42586	2.66413	0.759734	2.85442
212765	1	43	1	1	22.1	112	76	0	4.61	3.06	0.61	1.36	1.42	6.84211	3.68421	3.7234	9.52381	3.15789	1.5873	1.57895	1.5873	5.26316	1.57895	1.57895	0.5291	3.15789	7.36842	1.0582	2.10526	5.29101	2.63158	1.0582	7.36842	4.2328	7.5766	5.12535	1.84255	1.72798	0.834724	1.78472	2.00445	2.00557	1.16861	4.57334	2.45262	1.45822	3.28691	2.23714	3.01508
240093	1	50	1	1	22.9	112	61	0	5.44	4.25	0.53	2.03	1.98	14.0845	14.3662	8.78187	8.2153	5.35211	5.64972	7.32394	4.81586	5.35211	7.88732	2.8169	4.23729	3.38028	7.06215	4.78873	5.35211	1.97183	4.82955	2.25352	5.42857	3.09859	6.6	3.7037	4.1958	1.7982	1.2012	2.5	3	2.4975	4.7	7.79221	5.80581	2.3	5.32129	2.71357	4.1041
241301	1	45	1	1	21.8	123	76	0	4.99	4.56	1.31	1.47	2.49	7.7135	8.24176	1.65746	5.81717	2.75482	1.64835	3.2967	2.20386	6.61157	5.50964	2.48619	1.92308	3.2967	7.41758	3.02198	3.84615	0.552486	3.2967	1.92837	4.14365	3.06407	9.70149	3.60412	3.60412	0.801374	0.628931	1.54994	1.83171	1.88679	1.48656	6.00343	1.83486	1.03034	4.11899	1.83697	3.4937
221181	2	48	0	0	16.8	113	64	0	4.57	3.46	2.23	0.98	1.47	2.85904	5.64409	2.06117	4.59694	3.18091	2.65428	1.46082	2.12625	2.38411	4.23841	1.45792	1.98939	2.12483	3.31785	1.59046	2.05434	1	1.99601	0.995355	2.5266	1.99601	7.13961	3.32574	3.32271	0.636653	1.63711	1.27679	0.956284	1.31998	2.13636	4.56204	2.64478	1.27679	2.96668	2.02672	1.96168
215167	1	80	1	0	16.9	124	72	1	3.91	4.11	0.97	1.57	2.1	5.38756	6.88456	3.31588	4.74198	2.29885	2.37182	1.77145	1.70553	3.33565	3.71399	1.46138	1.35605	1.28561	5.11304	1.77083	2.44073	1.81882	3.37744	1.35652	3.063	2.60507	7.3272	3.46461	2.72754	1.18378	0.917431	1.24371	1.12493	1.30178	1.57037	5.20524	2.52901	1.18871	1.57223	1.34128	2.49554
222329	2	51	0	0	20.1	129	85	0	4.99	3.93	2.65	0.74	1.99	8.31113	10.7676	3.84205	7.74159	3.32618	2.83271	2.98507	2.08111	3.94667	4	2.50266	3.46482	2.55727	6.54604	1.8114	2.72436	1.33905	4.11545	2.29578	5.87921	3.4097	8.97189	3.5728	3.53438	0.883596	1.07568	1.99693	1.53728	1.65067	1.99846	5.78704	2.27448	1.08025	2.6174	1.12621	2.42775
230056	2	69	0	0	25.8	127	79	1	4.48	5.09	1.61	1.1	3.26	4.91713	6.45517	3.21597	4.56179	2.60244	2.40531	2.15529	1.49419	3.69655	5.29363	1.46409	2.32044	2.53933	4.9117	2.51104	2.37372	0.776268	2.3198	1.51934	3.64138	2.62214	8.84507	3.60883	2.6552	1.36602	1.44006	1.6283	1.365	2.48459	1.73897	6.36943	3.64182	1.37089	3.39269	2.03237	2.54729
213731	1	43	1	1	28.9	151	105	1	8.72	7.89	10.92	0.91	4.49	5.29248	6.75487	3.63891	5.72626	2.51748	1.88679	1.73853	2.37099	3.12935	4.02778	1.59833	2.15128	1.66551	3.95559	1.59611	3.05556	0.904663	2.64256	0.485437	2.92887	2.3644	6.23546	3.671	1.85615	0.926784	1.06531	0.741084	0.648749	1.25058	1.94715	4.93482	2.83853	1.15955	2.27378	1.07326	2.23256
214839	1	72	1	0	21.6	132	84	1	4.61	5.77	1.75	1.05	3.92	9.52566	10.8171	4.95513	8.19033	3.98282	3.35152	4.40718	3.35283	5.67872	6.72367	1.98444	3.10921	2.95375	5.32659	2.75835	3.22957	1.83522	4.33763	2.02256	5.11719	3.07273	7.25191	3.40692	3.16421	0.927694	1.55313	1.52713	1.11656	1.60675	1.90632	6.47541	2.89934	1.31435	3.03196	1.37137	2.95324
221483	1	70	0	0	26.6	133	84	0	4.93	3.77	1.29	0.83	2.35	8.54189	9.47712	4.253	8.62445	4.48332	5.07365	4.5207	3.65721	6.42702	7.67556	2.55713	2.72628	3.43699	6.42702	3.26442	3.55385	2.19901	4.04151	1.69214	5.3209	2.99076	7.12146	3.48374	3.02025	1.85738	1.95494	1.62521	1.95753	2.88079	1.85553	6.93891	3.1	2.62895	3.49185	1.70512	3.22259
214489	2	60	0	0	16.2	156	85	1	4.58	3.98	0.86	1.4	2.19	6.31933	7.1957	4.3214	7.51095	3.00473	2.28802	3.40182	2.48991	4.43697	4.49966	1.71198	1.81574	2.217	5.60967	2.28648	1.95484	0.910317	3.50522	1.71313	4.07133	3.23232	7.64007	4.24208	3.38983	1.41403	1.24294	2.20963	1.86441	2.37422	1.47142	6.64773	3.18001	1.69875	2.77935	1.65054	3.6343
214001	2	53	0	0	20.7	119	74	0	4.99	4.2	1.26	1.4	2.23	4.41466	6.61678	3.5164	8.6132	2.32742	2.6835	3.35174	2.21431	3.74016	4.57233	1.61417	2.24145	2.5974	5.1161	2.00866	3.3123	1.50257	2.84248	1.10541	3.48101	2.12934	9.13268	4.01606	3.84836	1.32184	1.46341	1.63464	1.31956	1.74835	1.6055	4.89631	3.25367	1.6092	2.38369	1.33025	1.98276
220568	2	51	0	1	27.1	155	101	1	5.33	5.93	4.21	1.21	2.81	5.04096	6.25395	2.71808	5.1735	2.52685	3.7271	2.53004	2.40811	3.84615	4.0404	2.08465	2.08333	1.8285	4.85804	2.77427	2.97468	1.08005	3.35231	1.70562	2.92063	2.52845	8.67653	2.79553	2.88577	0.678643	0.718563	1.47764	1.75649	1.11776	2.03755	3.44413	1.76353	1.12	2.52505	1.04502	1.92077
213369	1	57	0	0	20.4	136	84	0	4.82	2.99	2.06	0.82	1.23	4.40415	6.6105	2.08605	3.51792	2.27125	1.10318	1.75439	1.04031	3.04997	2.97927	1.10175	0.906736	1.36099	4.08296	1.87824	2.01038	1.75439	3.12094	1.10246	2.40104	1.16807	6.62517	2.80125	2.44662	0.88968	0.844444	0.888494	0.355556	1.59929	1.33274	4.37305	2.05266	0.668449	1.55556	1.07527	1.379
215137	1	48	1	0	23.2	115	77	0	4.25	4.25	4.81	0.84	2.25	4.53446	5.14839	3.69697	4.91505	1.94293	1.81269	2.48334	1.87879	2.60291	4.29782	1.64034	2.41984	2.54237	4.60327	3.14389	2.67315	1.40244	2.9733	0.788835	3.27074	2.48334	6.73732	3.46908	2.41509	0.903614	0.903614	2.0362	2.18373	1.58133	1.43288	5.15152	3.69811	1.43613	2.12121	1.20937	2.1148
221112	1	45	0	0	29.8	114	73	0	5.1	5.98	4.92	1.07	3.44	6.91824	9.55414	1.88679	5.97484	2.51572	2.8481	1.89274	1.57233	5.03145	6.60377	1.88679	0.943396	2.20126	4.71698	2.51572	3.1746	0.636943	2.2082	1.57729	3.78549	1.57233	7.88732	4.07303	4.78873	1.26582	2.25035	1.82584	1.26404	2.38764	2.66854	7.31364	5.06329	2.52809	2.24719	1.40845	4.77528
215104	2	76	0	0	19.5	119	74	0	4.67	5.28	1.17	1.51	3.24	5.99512	7.44348	2.5847	7.50698	3.38687	2.9913	2.53913	2.12544	3.23591	5.03472	2.05003	2.02373	1.94647	4.96355	1.90972	2.33449	1.77762	3.30895	1.15063	3.34845	1.91304	7.10934	3.6074	3.61587	0.796999	0.91442	1.61896	1.17178	1.31148	1.42857	5.73308	3.29412	1.55367	2.16165	1.25148	2.18618
222535	2	38	0	0	21.1	115	65	0	4.55	3.4	1.33	1.07	1.73	6.27376	7.80952	4.10893	6.25896	3.00573	3.52046	2.2381	2.38209	3.61217	6.3243	1.85714	2.09624	2.61407	5.1001	2.28245	3.00429	1.29187	4.42857	1.7151	4.53461	2.66413	7.18331	3.17885	3.65745	1.0395	1.15865	1.5741	1.51515	1.72311	2.13777	5.18629	2.86567	0.953516	1.9059	1.22828	1.9042
210876	2	67	0	0	24.7	122	63	0	4.74	4.67	1.05	1.3	2.89	4.4843	8.48214	1.33929	8.03571	1.33929	0.896861	3.13901	2.69058	2.69058	3.57143	2.67857	1.79372	1.33929	2.23214	0	0.896861	0	1.33929	0.45045	1.78571	0.892857	11.847	4.18605	3.44186	1.39405	1.11732	1.39535	0.931099	2.13755	1.11628	8.83721	4.19385	1.95531	1.95713	2.60708	3.64486
222565	1	59	1	1	23	138	79	0	5.03	3.38	4.41	0.57	0.81	5.20607	5.21739	3.67965	4.78261	3.8961	3.24675	1.7316	1.09409	3.04348	2.81996	1.73913	0.652174	1.51515	4.7619	2.6087	3.68764	1.08696	1.73536	0.433839	2.1645	1.30152	7.30897	4.15282	2.66223	2.82392	0.998336	1	1.66113	2.15947	1.99336	7.84641	4.31894	0.996678	1.82724	0.670017	1.99336
240433	2	70	0	0	24.4	129	69	0	5.51	4.03	1.22	1.31	2.17	7.87589	8.83055	4.77327	7.63723	3.34928	4.53461	3.10263	4.29594	5.47619	8.57143	1.19048	2.15311	3.09524	9.30788	2.39808	2.61905	2.86396	5.2381	0.952381	3.58852	1.90931	6.52477	3.2764	2.16632	1.35983	1.39616	1.39567	1.56794	2.47301	1.6382	5.47611	2.89906	1.39519	3.97351	0.73736	2.62055
214563	2	77	0	0	16.7	168	83	1	5.12	5.76	1.8	1.49	3.45	5.84089	7.40554	2.58097	5.20202	2.02122	2.82116	2.37134	1.56566	3.78788	4.58438	1.31114	2.1148	1.91532	4.43325	1.76322	1.97169	1.41844	2.77358	1.05954	1.9697	1.61209	8.61359	3.72014	2.77302	1.19658	0.955958	1.77717	0.888281	2.32082	1.40219	4.35678	3.29557	1.71703	2.47253	1.03341	2.22603
222314	2	83	0	0	18.3	143	79	1	5.79	3.39	0.83	1.29	1.72	6.12717	7.44312	3.44161	6.37066	2.7392	2.23593	2.55319	2.472	4.04936	4.15864	1.46548	1.8897	2.92871	5.27532	1.65703	2.97642	1.12229	2.32019	0.734725	3.01741	1.77401	6.88534	2.98817	2.6347	1.38684	1.47754	1.00413	1.41802	2.06551	1.71192	5.94001	3.86773	1.51066	2.86813	1.48588	2.15912
222364	1	79	0	0	16.4	89	52	0	2.31	4	0.63	1.53	2.18	10.3365	8.95884	7.97101	9.4431	6.25	3.85542	3.61446	3.61446	5.07246	4.08654	2.6506	3.38983	3.37349	8.49515	1.68269	4.34783	1.92771	2.16867	2.6699	4.34783	3.64078	9.39297	3.19285	3.58056	1.08626	0.446713	1.1509	1.53257	2.10459	1.97704	7.79055	3.83877	1.28041	2.61814	1.47153	4.28663
250353	1	65	1	1	24.3	125	75	0	5.89	4.01	0.97	1.35	2.22	3.23887	6.88259	5.66802	4.04858	3.64372	2.83401	3.65854	2.85714	4.8583	3.23887	2.02429	2.42915	2.42915	7.28745	2.83401	2.43902	1.22449	4.08163	2.42915	4.04858	1.21951	10.4216	2.70056	3.6566	0.874404	0.794913	2.62113	1.19332	1.74603	0.714853	5.64837	2.62321	1.11111	3.82166	1.19904	1.90476
215088	1	78	0	0	25.6	156	82	1	5.12	5.31	1.45	1.22	3.43	6.74319	6.74319	3.8212	6.03882	2.87356	1.8705	2.87356	2.52161	3.93983	6.09756	0.933238	2.72597	3.15638	5.3802	1.8638	2.44604	1.72538	3.30697	2.36729	4.09189	3.44828	10.143	4.08163	2.85909	0.884354	1.49558	2.10884	2.31293	1.97145	1.43052	6.00683	2.79673	1.70532	2.92716	1.23119	2.18281
251092	1	35	1	1	22.2	112	77	0	5.02	6.91	0.79	1.64	4.91	3.84615	6.31868	3.59116	4.15512	1.37741	0.831025	2.20994	2.20386	3.0303	4.12088	1.92308	1.64835	1.92308	3.85675	1.37363	2.20386	2.47934	6.07735	0.826446	1.92837	2.74725	5.59951	2.49089	1.76506	0.851581	1.03343	0.789793	1.21951	1.21507	1.45719	5.40705	2.19111	0.730371	2.00486	0.486914	1.27582
214848	1	88	1	0	17	151	78	1	5.22	4.36	0.54	1.82	2.29	9.63749	9.76043	5.21662	7.69911	2.65957	3.98936	4.26667	2.39362	7.17449	7.07339	1.85841	2.21043	2.92294	5.92396	2.29885	3.27724	1.33097	4.0672	1.85841	5.58511	4.4287	7.68519	3.97045	2.58065	0.829493	0.645756	1.75115	1.65899	1.93727	1.75115	4.80148	2.5974	0.925926	2.6827	2.04651	2.03515
214817	1	54	1	1	23	124	78	0	5.79	4.82	1.69	1.23	2.82	11.2747	14.5485	8.50921	12.3527	7.21719	7.60687	7.03282	5.32663	7.57119	8.60107	4.25461	4.1806	4.51807	8.03213	3.48059	5.97115	2.68908	4.79062	2.08263	6.03824	4.34783	9.37281	4.94057	3.33411	1.39665	1.09353	1.97905	1.90786	3.00279	2.39758	7.18619	3.88123	2.00841	3.61811	2.65258	3.27409
230047	2	69	0	0	19.6	126	74	1	5.15	6	0.76	1.87	3.78	6.07834	8.90194	5.42986	8.34089	3.79233	2.75147	4.16101	2.39819	3.74718	4.14414	1.5336	1.5343	3.01802	4.1065	2.3434	2.8481	1.35993	3.9837	1.08646	3.66516	2.25327	9.00813	3.60624	4.36482	1.52746	1.39928	1.17035	1.0393	1.75496	1.23377	4.88918	3.26264	1.17417	2.38173	1.3739	2.08333
210439	2	65	0	0	26.3	113	70	0	5.01	5.1	2.51	1.14	2.82	4.96084	5.99739	3.80079	3.40314	1.7038	2.6178	1.69492	1.96335	3.52021	8.73533	2.60756	3.52021	3.52021	6.25815	1.95567	3.14136	2.08877	3.66972	1.18265	3.28084	1.96335	6.37772	3.49933	3.25477	1.65845	1.03278	1.57056	1.25786	1.68086	2.08754	5.99461	3.43975	1.6158	2.57848	1.28292	2.46914
214876	2	73	0	0	16.7	132	63	0	4.48	6.35	2.34	1.39	3.9	5.93348	7.87282	3.56196	5.71537	2.88644	2.61661	3.14037	2.08729	4.57294	4.8716	1.54834	2.07626	2.87443	5.51776	2.8334	3.46008	1.86241	2.80622	1.28593	3.59576	3.1758	5.61207	2.6648	3.54759	0.806452	1.15749	1.15587	1.12202	1.85639	1.36698	4.82055	3.1316	1.54766	1.82648	1.02437	1.61801
211540	1	39	1	0	21.4	99	58	0	4.25	4.91	1.26	1.5	2.84	5.60706	6.04323	2.21828	6.13879	3.76773	1.72414	2.93073	1.7249	4.15011	5.34216	1.45695	1.94004	3.48478	4.50331	2.56184	2.82561	1.55004	2.30599	2.0354	3.70861	2.21141	5.8931	3.10078	2.51256	1.14155	0.912409	1.45919	0.820793	1.23119	1.00365	3.71049	2.78793	1.28088	2.06138	1.05699	1.69104
212544	1	56	1	0	20.8	113	67	0	5.4	4.14	2.1	0.78	2.41	6.56832	8.7522	4.43975	6.89898	2.74455	2.32149	3.16456	2.25114	4.77696	5.26131	1.75623	2.52454	2.87921	4.73684	1.9993	2.11268	1.482	3.90983	1.33662	4.15347	2.24798	6.53805	4.20348	2.99786	1.92719	1.25904	1.44578	1.76612	2.56959	2.0359	6.45508	3.46588	1.93861	3.43901	1.6442	3.55125
220127	2	62	0	0	23.3	128	76	0	4.88	3.55	1.72	0.92	1.85	6.18337	5.39957	4.04255	4.70085	4.25532	2.1322	2.99145	1.28205	2.54777	5.30786	0.854701	3.40426	1.49254	7.24947	2.55319	2.12314	1.2959	6.38298	2.34542	3.41151	2.34043	9.79925	4.83651	4.2546	1.4966	1.22407	1.26108	1.39408	2.55189	2.24643	7.70017	4.26767	1.36472	4.01907	2.32082	3.45063
230139	2	62	0	0	23	124	79	0	4.59	5.36	1.5	1.19	3.49	7.86517	8.32396	6.07424	6.56852	3.94144	3.28054	2.7027	2.49151	4.49944	6.62921	2.13723	1.57303	2.93123	6.51685	2.6936	4.94382	1.01351	5.53672	1.5748	6.19369	2.36486	8.85062	3.62	4.34434	1.56031	1.42	1.46029	1.41972	3.19808	3.11938	6.91106	4.28428	1.86149	3.38135	1.766	3.2846
212732	1	55	1	0	23.4	127	73	0	4.95	4.31	1.2	1.25	2.51	2.77778	6.11111	3.91061	6.70391	1.67598	1.68539	0.555556	2.22222	0.555556	8.33333	2.77778	1.11111	1.1236	5	0	2.23464	0.555556	2.7933	1.69492	2.77778	4.44444	7.50853	4.08163	2.63381	1.35708	1.52672	0.932994	0.933786	1.01781	0.932994	3.14894	2.63381	0.509338	1.78876	0.426258	1.95246
211043	1	55	0	0	18.7	116	73	0	4.74	4.17	0.96	1.05	2.68	9.63303	11.4877	6.56682	10.3111	5.52359	4.26759	4.31034	3.44828	4.3628	8.02752	3.15548	3.66762	3.7844	5.73395	2.23496	3.67816	1.37773	6.03795	3.90356	7.96562	5.56193	8.91908	3.8961	4.54814	1.2404	2.00827	1.29794	1.35934	2.59587	2.06612	7.414	3.97155	1.12426	2.95508	2.13523	3.6116
214131	1	75	1	1	17	146	87	1	4.32	4.33	1.5	1.48	2.17	11.3057	12.4812	7.45373	9.32331	4.45669	4.81203	3.35	2.65398	5.15	6.44034	2.04693	2.7	3.996	6.09391	1.5	5.7702	1.61047	4.71414	2.60391	5.0025	3.36177	9.67873	4.94528	3.36987	1.98702	1.09489	1.54597	1.09622	1.86613	1.78571	7.16029	4.23798	1.76157	3.91358	1.79226	3.4581
213412	1	56	1	1	17.8	122	80	0	4.75	6.8	7.88	1.27	3.64	9.18684	11.1732	5.35159	8.66584	4.6729	3.36239	3.73134	3.24797	5.15528	5.71074	2.545	3.0397	2.61357	7.32464	2.92107	3.11915	1.80911	6.57976	3.41403	5.10903	3.85332	7.23327	3.33484	2.84296	1.26069	0.946372	1.75755	1.12663	2.2973	1.62308	5.32731	2.62443	2.57336	3.87562	1.76951	3.56981
240023	1	55	1	1	21.6	116	75	0	5.78	5.26	1.12	1.54	3.21	8.45481	8.43023	2.05279	6.14035	2.34604	2.04082	2.05279	2.03488	3.21637	4.36047	0.58309	3.207	1.74419	7.26744	0.872093	4.06977	0.872093	2.03488	0.291545	4.94186	3.50877	5.84287	3.58691	2.99803	1.65485	1.73639	1.61927	1.26283	1.97083	2.40347	4.62085	3.23599	1.14534	3.07692	1.18906	2.41393
231318	1	52	0	0	23.3	96	60	0	4.59	4.08	3.32	0.91	1.66	3.02067	5.88235	3.34395	5.09554	2.54777	3.50318	2.86169	2.38474	2.86624	2.54777	1.58983	1.44	0.953895	6.06061	0.953895	4.77707	0.476948	4.32	1.11465	6.04134	2.06677	7.42519	4.75839	2.43812	0.99631	0.664943	0.699816	0.88463	1.17864	0.92115	4.61936	2.32215	0.885609	1.884	1.37139	2.46959
212413	1	56	1	1	26.6	132	90	1	4.93	4	0.63	1.76	1.95	10.2138	13.2004	5.85993	12.8755	6.82578	5.48141	6.49475	6.05627	8.17102	10.8314	3.37934	3.28728	3.51878	9.85245	3.89364	5.1001	2.10325	4.28571	1.71756	6.09234	4.14286	8.71875	4.65771	4.21085	1.52696	1.43347	1.62297	2.08918	2.3053	2.30601	8.03376	4.7158	1.75164	4.04009	1.88679	3.94119
220969	1	55	0	1	21.7	121	72	0	4.43	3.37	0.85	1.27	1.71	8.08635	9.87925	3.63036	7.43045	3.44701	4.39078	2.93255	3.337	6.14934	7.38844	2.41935	3.54532	4.0585	7.13502	3.03696	2.75027	1.50569	3.51906	1.90826	4.45017	3.109	8.65111	2.58743	2.35795	1.73493	1.39165	1.53278	1.62024	1.5044	1.67614	5.73958	3.61823	2.05656	2.90516	1.68523	2.19186
213050	2	60	0	0	26.5	138	81	1	5.32	5.33	8.96	0.65	2.85	10.3241	11.7788	5.42823	8.79518	5.16827	3.96635	3.48139	5.55556	4.33213	7.20288	3.0012	3.85078	4.92788	8.41346	3.84154	4.81348	2.41838	4.33213	2.89157	5.28211	4.20168	7.24638	3.77778	3.11804	2	1.33185	2	1.88679	2.55556	1.55383	6.45161	2.67559	1.44605	2.11581	1.89944	2.34375
220321	1	71	1	1	21.3	129	80	0	4.29	4.13	1.33	1.29	2.24	10.7362	12.1801	7.59754	12.1926	5.96095	3.17298	4.09417	4.31212	5.12295	7.47185	1.43149	2.35897	2.76356	6.25	2.25641	2.8777	1.4359	3.39157	0.511771	4.61538	3.80267	7.34421	2.74277	2.2963	1.55902	2.07869	1.03935	1.48368	1.85185	0.962963	6.03127	3.04833	1.18959	2.08178	1.79506	2.75093
221309	1	68	1	0	19.3	122	73	0	4.46	3.67	0.64	1.12	2.26	8.26772	3.51562	1.5625	4.7619	1.95312	0.392157	0.390625	0.393701	1.5625	2.73438	0.78125	4.31373	3.51562	4.6875	4.6875	2.34375	1.56863	1.96078	0.390625	2.7451	1.96078	2.8169	1.40845	1.40845	0	2.8169	2.85714	1.40845	0	2.8169	2.85714	0	1.40845	0	1.40845	1.40845
230694	1	53	1	1	21.9	120	71	0	5.17	3.83	1.39	1.24	1.96	6.87285	5.49828	3.97237	7.91738	4.47504	4.29553	3.45423	2.23752	4.98282	5.84192	3.61446	2.58176	3.27022	6.21762	1.89003	2.59965	1.20482	3.09811	1.20898	4.14508	2.57732	8.87949	5.32065	3.35452	1.69133	0.845666	2.39521	1.97114	2.35915	1.90141	5.32628	2.99612	1.9802	3.48714	1.16608	2.3969
230011	2	69	0	0	24	156	90	1	4.47	4.39	2.91	0.84	2.23	4.66541	6.76692	4.25532	6.45922	2.63902	4.09991	3.12057	2.03022	4.8425	5.26316	2.06961	2.96331	2.35183	5.03529	1.88147	2.35849	1.74776	3.06748	1.65017	3.43853	2.68362	11.7773	4.06107	4.70516	1.40501	1.64785	2.44349	2.0757	3.23664	3.76377	8.04281	4.25597	2.20791	4.67318	2.11527	4.41041
222145	2	59	0	0	24.8	122	77	0	4.64	3.28	0.86	1.12	1.77	4.52459	5.88235	3.14961	4.32503	3.14548	1.83848	1.71278	1.63613	3.92157	4.8366	1.70269	0.65703	1.57068	4.64356	1.83126	2.88525	1.12211	2.62123	1.11111	4.13929	2.9431	8.70983	2.83457	2.88641	0.510915	0.789229	1.16117	0.696702	1.85529	2.04271	6.15098	3.40009	1.25698	2.5128	0.839944	1.76991
221758	2	63	0	0	24.9	106	55	0	4.07	4.79	0.82	1.12	3.3	12.6649	14.1732	9.73684	10.582	2.65252	1.83727	3.93701	5.26316	6.56168	7.34908	3.14961	1.57895	3.15789	9.23483	1.83727	5.51181	2.3622	4.73684	1.5748	5.27704	3.94737	8.23151	1.92061	3.5279	1.02433	0.770218	1.34702	1.66774	2.88277	2.30769	6.28205	2.64005	1.47436	3.0789	1.15756	2.70096
230059	2	61	0	0	16.8	110	60	0	5.22	5.48	1.45	1.77	3.05	5.54656	6.58586	2.92326	4.9187	2.56098	1.8631	2.79465	1.94647	3.76976	4.20542	1.53597	2.18623	2.22222	4.72727	2.14575	2.26996	1.71149	2.72026	1.45926	3.36577	2.34913	6.77885	3.6381	1.72579	0.765184	0.813786	0.956023	1.19617	1.5797	0.958313	2.96935	1.53404	1.05566	1.67544	1.20308	1.4911
220348	2	69	0	0	24.6	158	89	1	5.34	5.73	0.75	1.67	3.72	3.78597	4.69934	2.37494	5.25253	2.42915	1.91726	2.38095	1.86963	2.87588	3.63636	0.960566	1.87058	2.11907	3.53001	1.417	2.42792	1.21581	2.9382	1.46391	2.77778	2.32441	8.22662	3.41085	2.63566	0.853375	0.891473	1.08611	1.24127	1.97674	1.47401	4.90272	3.53948	1.4425	1.9425	1.25098	1.90959
212524	2	72	0	0	19.5	144	81	1	5.57	6.02	2.54	1.6	3.27	5.47945	7.29567	3.51455	4.82456	2.41891	2.1405	3.02198	2.1464	2.35875	3.94737	1.20614	1.91781	3.06681	4.55293	2.03074	1.42779	1.98347	2.47117	0.879121	3.84193	2.63158	9.29368	3.91753	3.1405	0.742268	0.907591	1.27888	1.07261	1.77393	1.48515	6.04055	3.22581	0.910596	2.39472	1.24585	2.78124
220823	2	79	0	0	20.3	180	74	1	4.45	3.93	1.47	1.27	1.99	6.59101	8.44948	4.05759	7.93028	3.23427	3.48584	2.74869	3.44077	3.74728	6.1331	2.1758	1.87038	2.30535	7.14286	3	3.14136	1.61713	3.27941	1.39738	3.61813	2.39756	8.67534	3.16878	2.54011	0.833889	0.734312	1.83394	1.00134	1.93462	1.46862	4.44667	2.38015	1.27474	2.14262	1.21417	2.10773
221356	2	73	0	0	26.4	173	84	1	4.9	5.14	1.75	1.25	3.09	7.72861	9.60519	4.48907	6.14657	3.20095	3.66864	2.89256	2.3118	5.61466	7.01651	1.88679	2.24454	1.9469	5.73286	1.649	2.60047	1.30641	3.44418	2.29953	5.3878	2.35988	12.5147	5.46448	3.98438	1.95695	1.28957	2.03284	1.4046	2.10691	2.65314	4.97649	3.63992	1.33229	3.64563	0.748621	2.93427
215210	2	72	0	0	16.3	131	70	0	4.3	4.63	1.21	1.2	2.88	7.8092	8.46672	5.47538	7.55839	3.8835	3.511	4.85642	4.3129	3.62563	4.68157	2.1106	1.7744	2.1904	4.04381	2.15008	2.8426	1.18795	3.46577	1.2226	3.75211	2.70384	7.13554	4.33447	3.41297	1.0555	1.70474	1.36286	1.22574	1.39693	1.97548	6.91071	2.73224	2.05339	3.72395	1.85058	4.5687
231396	2	57	0	0	22.6	114	61	0	4.73	3.94	0.68	1.28	2.35	4.62046	7.56579	2	4.02685	3.28947	5.64784	1.65563	2.32558	4.60526	5.61056	2.9703	1.31579	0.986842	7.56579	0.990099	2.63158	1.31579	4.93421	2.00669	1.98676	1.32013	6.29213	2.85285	3.30827	1.72414	0.599251	1.12613	1.42965	1.42322	1.05026	3.67868	1.95489	2.25225	2.62763	0.902934	3.3033
211889	2	54	0	0	23	118	76	0	5.08	5.83	2.37	1.28	3.47	8.28468	9.549	4.69143	7.46227	3.82148	2.68007	3.32217	3.15554	5.84307	6.54232	1.70106	2.50417	3.92867	7.68374	2.92235	4.169	2.60213	4.30288	1.75732	4.4048	2.87148	9.37317	4.39239	2.19427	1.08187	1.40433	1.72414	1.55107	1.81181	2.22092	5.57675	3.05523	1.49912	2.37258	1.23967	2.75418
214035	1	79	1	1	25	130	86	1	4.92	6.2	1.07	1.46	4.25	3.1746	3.76417	1.95455	3.40909	0.864029	1.45256	1.22783	1.22895	2.22222	2.53853	0.861678	1.49728	1.67877	3.53261	1.13276	1.90822	1.1374	1.86194	1.63488	2.68426	1.72101	7.02997	3.40507	2.53613	0.926178	0.898448	1.47139	1.119	1.25238	1.09051	4.89338	2.0765	0.929724	1.06557	1.04281	1.69584
220797	2	83	0	0	22.8	205	101	1	4.92	4.05	1.51	1.31	2.05	4.14031	5.17837	3.05476	4.89631	2.47982	2.24784	2.01845	2.07254	4.44316	3.51382	1.49511	1.61383	1.72612	4.3153	2.76339	2.65589	1.79814	2.65589	1.20968	3.17552	1.90311	9.07767	3.48837	3.05233	0.82205	0.967586	1.45208	1.20948	1.35397	1.50194	6.30762	3.44159	1.31387	2.57157	1.89966	2.28045
211436	1	38	0	0	21.6	111	74	0	4.91	4	1.7	1.15	2.08	8.97959	11.8367	4.89796	10.6996	2.88066	3.67347	5.30612	3.67347	5.32787	6.93878	3.26531	2.44898	4.4898	8.57143	4.91803	2.85714	1.23967	3.26531	2.05761	9.01639	2.44898	6.71798	3.97213	3.48675	1.46444	1.60391	1.3947	1.46341	2.16179	1.81311	5.39594	2.65363	1.0453	2.99861	0.908456	1.39567
222350	2	78	0	0	22.4	112	68	0	4.44	5.45	1.17	1.32	3.6	7.67316	7.69868	4.48691	8.03163	3.99667	2.74086	3.70062	2.19826	4.85075	5.3024	2.48963	1.86413	2.73179	5.09528	2.19917	2.3622	1.70549	4.4739	1.36816	3.40249	3.65449	8.16918	4.16908	2.54703	1.24421	1.88079	1.38929	0.926194	1.91027	1.47569	5.36699	3.04436	1.13372	2.14742	1.65939	2.5522
231181	1	37	1	1	25	109	68	0	4.79	4.28	1.37	1.06	2.6	9.50226	9.45946	5	8.10811	2.7027	3.15315	0.452489	0	2.7027	3.6036	1.82648	2.25225	3.16742	9.00901	0.904977	3.6036	2.71493	4.0724	1.35135	5.47945	2.72727	6.97674	4.65116	4.65116	2.38095	0	2.32558	4.65116	2.32558	6.97674	4.65116	0	0	2.32558	0	4.65116
220948	2	58	0	0	21.5	139	82	0	5.07	4.39	1.14	0.91	2.96	4.25909	7.0922	2.5	3.83244	2.66904	2.2242	2.22025	2.75067	3.90417	4.96894	2.12766	1.86501	3.37178	5.76241	3.28305	2.31936	1.16279	2.6738	0.79858	2.85459	1.86335	8.14889	2.7163	2.7163	1.10442	1.80905	2.20884	0.803213	1.80723	1.30522	4.32596	3.14402	0.705645	2.11268	1.21457	3.93939
215114	1	54	1	0	25	143	82	1	5.51	3.49	0.72	1.14	2.02	6.04333	6.87393	3.11518	5.8	1.94175	2.73894	2.82938	2.54358	3.56125	4.24381	1.56784	1.4819	2.70578	4.87318	2.3667	2.54431	1.08696	4.28082	2.22159	4.17143	2.33618	8.56692	3.21119	2.40347	1.3189	1.55512	1.29947	1.22071	2.44143	1.71294	5.15505	3.10399	1.12648	2.60766	1.46825	2.72458
222474	2	79	1	1	19.9	132	66	0	4.93	4.4	0.69	1.48	2.61	5.04021	6.64167	2.84335	6.19278	2.46649	3.12332	1.71766	1.55663	4.22912	5.78158	2.25564	2.62172	2.62172	5.24625	1.81915	3.49275	1.94175	3.96996	1.28824	3.93743	1.66309	7.08098	3.50019	3.052	1.69811	2.26244	3.6131	2.44453	1.88041	1.05461	5.28302	2.71801	1.05541	2.37736	1.39939	2.48963
214372	1	54	1	1	19.2	136	89	0	4.1	4.35	1.64	1.39	2.21	5.65	6.65666	3.15948	5.50826	2.45491	1.75439	1.75263	1.6024	4.85243	4.74763	2.24888	2.002	2.8971	3.84615	2.45	2.2033	2.45737	3.55355	0.851703	4.26279	2.75413	7.4262	4.36782	3.13076	0.643678	0.505747	0.91954	1.51794	1.19595	1.6567	4.76631	2.40074	1.47533	2.21811	1.3947	1.89202
213943	1	79	1	1	17.5	157	85	1	5.06	5.24	0.87	1.74	3.1	4.80059	6.86854	2.30141	7.72086	2.74277	2.07407	1.77515	1.71004	3.32103	3.54505	1.40429	2.43722	2.51479	5.25537	1.77646	2.74889	1.18694	3.56083	1.2574	5.18903	3.33087	6.12137	3.47003	1.73593	1.10352	0.525486	1.57812	0.789474	1.57729	1.78759	5.05529	3.05746	1.37493	2.42233	1.42631	2.20936
215062	1	40	1	1	24	124	77	0	4.83	4.27	2.34	0.76	2.45	5.9387	5.36398	3.05344	7.26577	2.86807	4.78927	3.85356	2.09924	3.62595	4.23077	2.10728	2.29446	3.05344	6.87023	1.71756	2.8626	0.384615	1.91571	0.763359	2.29008	2.68714	8.55027	2.7897	2.053	0.739328	1.07347	1.33588	1.36006	2.19204	1.00167	4.14977	1.74308	0.811262	1.62136	1.0043	1.71961
214297	2	50	0	0	20.1	118	81	1	5.2	3.74	1.3	1.21	1.94	12.3799	14.641	9.87514	12.8045	8.8586	7.51837	7.01754	6.51189	8.38052	10.4072	4.0724	5.54612	6.33843	9.56423	5.26316	6.75369	2.94952	6.85164	3.62812	7.01754	5.31975	10.7005	3.92157	3.93215	0.961908	1.4621	1.80978	1.3087	1.57571	1.46042	6.71037	3.04902	1.43023	2.62346	1.08527	2.55319
211421	2	44	0	0	31.8	136	93	1	5.51	3.94	1.26	0.98	2.39	5.31915	5.88496	3.57143	4.8813	2.26064	2.1069	2.52772	1.66076	3.36879	5.12707	1.76991	2.19269	2.12249	4.09564	1.19469	2.01684	1.35556	3.16933	1.52689	3.23223	2.28128	8.77896	4.47268	2.94271	1.63478	1.80964	1.53203	1.79099	1.56549	1.77453	5.97067	3.8052	1.57123	2.56455	1.52284	2.4271
215288	1	72	1	0	22.5	157	85	1	4.27	5.37	1.14	2.29	2.56	8.98004	10.7539	5.04451	8.62963	4.41722	3.81906	4.15122	2.36686	4.83752	6.82405	2.98673	3.6914	2.28782	6.76025	2.40385	3.849	2.5584	2.88996	1.51571	4.25768	2.73365	8.52273	3.58744	5.33253	1.49566	1.37478	2.63237	1.61483	2.57177	1.82635	6.95652	3.62167	2.67348	4.04434	1.71583	3.29539
230055	2	66	0	0	22.7	144	81	1	4.52	3.95	1.19	1.45	1.96	5.04711	5.92593	2.8321	5.82656	2.09177	2.03114	1.88934	1.82309	3.17568	4.04858	1.21212	1.68237	2.15633	4.70746	1.2154	3.71622	1.4218	3.30189	1.15098	3.09973	3.30634	8.22873	4.04651	5.01626	1.57846	1.11369	1.86133	1.53417	2.69142	2.27801	6.01679	3.8175	1.58878	2.51866	1.2178	2.51983
212496	1	73	1	1	20.6	176	98	1	14.08	4.64	1.77	1.14	2.7	3.9916	6.93277	2.98696	5.73598	3.49768	2.64484	2.78481	1.68421	3.82032	4.77987	1.59329	2.38994	2.77078	4.2348	1.63522	2.48108	2.48945	4.33502	1.55724	3.36417	1.97148	7.01451	3.18229	2.83443	1.3117	1.48532	1.76471	1.34855	1.76166	1.58785	4.46985	2.39251	2.01459	1.8018	1.50402	3.1867
210174	2	70	0	1	22.4	142	76	1	5	5.87	1.49	1.94	3.25	9.64778	9.49464	5.99078	9.55316	6.73813	3.36907	4.12214	3.82263	5.66616	5.50459	3.21101	2.59939	3.21101	4.90798	4.2879	3.97554	2.9052	4.90046	2.14395	3.81679	3.96947	7.62072	3.13913	4.16458	1.32899	1.05475	1.83003	1.17972	1.75659	1.45436	5.9784	3.57053	2.05772	3.23795	1.56171	2.71289
211572	1	47	0	0	24	128	83	0	5.15	4.22	0.66	1.76	2.16	8.60329	10.6157	5.65032	10.7864	3.98724	5.21832	4.0447	3.72737	6.10403	7.79841	2.81316	2.75862	3.71945	8.661	2.65393	3.98936	2.13106	4.63506	1.38151	4.6252	3.66631	8.76963	4.19122	3.27439	1.17878	1.77282	2.42623	2.09561	2.42305	1.50622	6.65349	3.34646	1.50919	1.90164	2.17105	5.04257
212562	1	56	0	1	18.2	105	65	0	4.5	4.71	1.06	1.72	2.51	5.50661	6.38767	3.0837	6.68151	1.76211	2.88889	2.43363	2.21729	5.07726	4.18502	0.662252	1.10132	2.42291	2.42291	2.64901	3.74449	1.99115	1.98238	1.32743	5.9867	3.53201	7.02163	4.98339	2.19561	0.897905	0.43132	2.05707	1.09525	4.21367	1.32758	4.58472	1.89495	1.49402	1.36032	1.1976	2.29388
212518	2	73	0	0	20.5	149	82	1	5.15	4.71	0.85	2.26	2.06	8.50865	11.6573	4.36006	9.70009	5.95127	3.75411	5.81341	4.12952	5.79981	6.40786	2.52691	2.81162	3.1323	6.21786	2.43446	4.2703	2.34742	5.06804	1.49813	4.30712	3.0388	8.63181	4.33536	2.71914	1.28663	1.21689	2.00358	1.28755	2.68049	2.28817	6.39827	3.87513	1.90579	3.40136	1.40389	2.54754
211054	1	74	0	0	23.6	136	85	1	5.61	3.85	1.11	1.3	2.05	5.67311	7.41876	3.78928	4.54266	2.61217	2.42331	2.2427	2.52153	4.1411	3.88974	1.47239	1.80871	2.23583	5.24218	1.77805	2.55463	1.3526	3.29332	1.22888	4.24615	2.2985	9.09675	4.3744	2.80013	1.73466	1.47625	1.51028	1.76678	2.21438	2.28296	5.81994	3.34836	1.64145	2.41313	1.90692	3.357
211808	1	75	0	1	18.9	128	76	1	4.75	4.58	2.37	1.34	2.16	5.38417	7.24258	3.24277	4.7189	3.1314	2.10158	2.18341	3.14502	2.87623	3.04967	1.25109	1.89063	1.97445	4.0674	1.62602	1.80547	1.07809	4.33518	1.04773	2.3622	2.46878	6.37631	3.0662	2.37347	1.67131	1.49774	1.36078	1.21909	1.80995	1.84669	6.56195	3.3637	1.05005	2.59104	1.50824	3.14136
213766	1	53	1	1	26.8	122	85	0	5.04	4.62	1.16	1.27	2.82	10.1081	12.1039	6.8615	8.7484	4.50508	4.88889	3.36722	2.67346	5.01269	6.27376	2.97845	2.92435	2.98223	6.97085	2.65991	4.51654	3.13901	4.52229	2.53807	4.95238	3.99746	7.01249	4.10828	3.79585	1.90961	3.19081	3.38442	3.21656	3.5043	2.10258	5.24297	3.42729	2.112	3.16395	1.50786	2.52235
210706	1	62	1	0	26.2	117	75	0	4.69	5.11	1.45	1.38	3.07	20	21.2963	15.2778	18.6916	9.76744	12.5581	10.2326	8.7963	14.3519	12.037	7.87037	2.77778	2.77778	8.33333	3.24074	7.44186	2.77778	6.94444	5.09259	11.1111	6.48148	11.689	7.51731	4.84669	2.8642	1.03755	1.83168	1.48441	1.57869	2.61858	8.73212	4.46872	1.67984	4	2.47647	2.86845
230830	2	40	0	0	19.7	111	66	0	4.57	4.19	0.68	1.53	2.35	20	28	28	16	0	4.16667	8	8	8	20	12	4	4.16667	12	4	4.16667	0	20.8333	12	24	16	8.66751	3.98936	3.80662	1.24145	1.88799	2.33236	2.43254	2.30642	1.81104	6.53305	3.51746	1.67534	2.87815	1.34826	3.23768
214244	2	56	0	0	23.8	163	94	1	6.6	5	1.78	1.11	3.08	8.88594	9.03054	5.53333	6.75585	4.13609	4.64807	3.85638	3.38196	5.31208	5.18617	2.32558	3.18725	2.58964	6.98603	3.51459	2.79813	1.53641	3.39096	1.59363	5.05992	3.11465	7.84205	3.50195	2.39554	0.500278	0.945495	1.33407	1.16926	1.66667	1.55729	4.95822	2.79799	1.16861	3.00668	1.00897	2.28667
213511	1	56	1	0	24.6	119	78	1	5.04	5.31	0.91	1.34	3.56	10.2757	11.2725	7.57272	10.0553	5.82915	5.26844	5.22088	4.61616	6.32213	6.00901	2.75551	3.25163	4.21053	7.6038	3.4034	5.12563	2.66466	5.84677	2.10738	5.61967	3.9599	8.67435	3.51382	3.86167	1.46889	1.67243	2.13318	2.21838	2.38918	1.78674	7.02515	3.4961	2.2576	2.62172	2.23124	3.48603
251317	2	56	0	0	22.1	130	78	0	5.29	5.39	0.91	1.92	3.06	7	8.63787	2.98013	5.64784	1	3.65449	0.993378	1.3245	2.98013	3.97351	0.993378	2.34899	2.64901	5.62914	0.993378	2.65781	0.331126	3.66667	1.65563	2.33333	3.65449	6.28638	1.9186	3.54239	0.525394	0.522952	1.22093	1.16144	1.56886	1.62602	5.35506	2.15618	1.74419	2.26876	1.10594	2.38372
213414	2	57	0	0	29.2	145	84	1	5.03	4.62	4.36	0.89	1.75	8.6785	10.1528	7.68849	9.49555	4.74543	4.98519	4.88648	2.71471	5.91716	5.91716	3.94867	3.94089	5.37475	6.55819	2.0751	3.99803	1.97628	3.85185	2.96443	4.85149	3.50444	7.71967	3.27286	2.38349	1.63818	1.17271	2.02559	1.672	1.84988	2.06259	5.52979	3.67201	1.17605	3.10271	0.968089	2.56868
220755	2	57	0	0	19.9	120	75	0	4.66	4.16	0.93	1.5	2.24	13.6941	15.7184	10.4723	13.7874	8.11033	9.65092	8.12808	6.36028	9.29947	9.54918	3.48361	3.89824	5.17241	9.04996	3.80835	5.96462	2.43098	6.77896	2.70936	6.72959	5.21133	11.1618	5.26582	3.5443	2.8412	0.913242	1.57042	2.83401	1.57121	2.79046	7.41117	3.86179	1.47733	5.84053	2.44648	3.40447
210552	1	66	1	1	20.3	128	80	0	5.48	2.41	0.62	1.17	0.96	4.66165	5.74018	2.25564	5.27903	1.96375	2.71493	2.4024	1.51057	3.30827	4.06015	2.40602	2.70677	1.8018	4.66867	2.11161	1.95489	1.95489	2.40602	1.5015	1.20482	1.80723	7.59494	4.54233	3.91164	1.90717	1.44628	1.67546	1.42267	2.82304	2.54821	8.0634	5.10228	1.95178	3.49184	1.86293	2.52815
221801	2	80	0	0	18.5	167	99	1	3.88	4.99	1.76	1.57	2.62	6.73737	8.53125	4.25532	6.13075	2.66124	3.08989	3.16218	1.77736	3.95515	5.75965	2.4025	1.77681	2.86694	6.14473	2.5889	3.49018	1.7209	3.71759	2.21736	4.40075	3.61483	8.18946	4.21634	4.00265	1.39011	1.19179	1.98895	1.12633	2.14034	1.87804	4.43951	2.65899	1.30966	2.22074	1.24777	2.19707
212640	1	75	1	0	21.9	128	82	1	4.33	7.13	1.72	1.71	4.64	10.0422	10.8349	7.0992	8.78347	2.96331	4.9672	5.41686	3.61502	5.30019	7.21988	3.32865	4.7329	3.7037	8.44674	3.04735	4.65882	3.01887	4.50916	1.87705	6.62283	4.78424	13.9222	6.16582	3.96158	2.75367	1.8851	2.00659	1.53015	3.67933	2.49025	8.6865	4.46241	2.16607	4.17042	2.28985	4.43778
212162	1	56	1	1	20.6	155	100	1	5.75	4	0.77	1.66	1.99	7.73829	8.96712	4.68594	6.61569	3.79873	3.62729	3.78989	3.26123	4.78246	4.87886	1.92499	2.49087	2.89229	7.04319	2.72425	3.49534	1.63606	3.50233	1.69661	4.62101	2.89037	12.2883	4.76378	4.40771	1.45497	1.37579	1.53543	2.20126	2.35849	2.39874	6.19574	4.46994	1.69692	3.16081	1.62634	2.72189
221137	2	74	0	0	28	168	105	1	5	3.59	1.39	1.16	1.8	4.79495	4.91493	1.96078	4.48232	2.71122	1.51707	2.08202	2.08202	3.66393	3.84373	1.32325	2.32997	2.39445	4.47667	1.51038	2.08729	1.4557	2.71465	1.8285	3.66162	2.2756	7.247	3.16239	2.68886	0.982906	1.36811	1.96497	1.58052	1.70867	1.92226	4.45587	2.73855	1.11254	3.12768	1.54506	1.84233
215016	1	72	1	1	19.8	116	70	0	5.42	4.47	1.06	1.76	2.23	2.13904	5.34759	1.60428	3.74332	0.537634	1.60428	3.20856	0.537634	2.6738	3.20856	0	1.06952	0.534759	3.74332	1.06952	2.13904	0.534759	3.22581	0.54054	1.07527	1.07527	7.55043	3.11239	3.40058	0.863558	0.920069	1.15407	1.3226	2.12888	0.978699	3.80403	2.82096	1.20898	1.26801	1.21317	1.90311
220837	1	53	1	1	20	134	86	0	4.53	4.61	1.33	1.66	2.35	5.80374	6.75315	3.37036	5.51091	2.10486	2.2892	1.98625	2.37094	3.58916	4.30476	1.60122	1.71429	1.94731	4.6148	1.90621	2.29885	1.99005	3.81679	1.29721	3.66133	1.82857	7.80515	3.03532	2.34742	0.883978	1.07586	1.54568	1.35172	1.21346	1.57328	4.15973	2.08449	1.05292	2.18292	0.804885	1.85441
214061	2	80	0	0	25.4	154	90	1	4.54	4.62	0.77	1.63	2.64	5.3913	6.52742	4.01396	4.50997	2.0979	1.90972	1.99826	1.65505	3.82276	3.29289	1.81976	1.90807	3.29575	3.64267	1.90807	2.09059	1.5625	2.51955	0.695048	4.43864	1.82134	8.62676	4.85096	2.33781	0.87668	0.467563	0.994152	0.643275	0.995316	1.5771	3.98126	3.517	1.58451	2.81856	2.06612	1.52314
213917	1	53	1	1	19.5	132	87	0	4.9	4.42	0.8	1.72	2.34	3.5818	4.54106	2.61375	5.53936	2.13178	2.1256	2.03291	1.83575	3.57488	2.79923	1.44928	2.22222	1.93237	3.95753	1.44928	1.64569	1.07004	2.3301	1.35528	1.93611	0.773694	6.30355	2.08717	1.58924	1.58827	1.0989	0.855223	0.733048	2.1978	1.34474	3.3701	2.14592	1.04487	1.65543	1.29231	2.01958
220747	1	53	1	1	19.9	154	95	1	4.79	5.56	1.03	1.83	3.26	8.01773	8.33333	4.64459	8.04365	3.59016	4.35484	4.56566	3.18292	6.40871	5.75453	2.05894	3.18292	4.06766	7.53121	3.09859	3.79185	2.19245	4.68119	1.85784	5.29079	3.99033	7.05711	3.22114	3.40827	1.37681	2.13536	2.5	1.62984	2.49819	2.35422	6.5312	2.7243	1.78117	2.47003	1.12891	3.16364
212547	1	57	0	1	22.1	132	83	0	4.56	5.08	0.97	1.64	3	10.3835	13.1998	4.43787	8.43658	4.98812	3.90071	4.01417	3.24484	5.78512	6.32014	2.12139	3.0124	2.94464	9.38607	3.00353	4.25532	1.36014	3.6116	2.60201	4.84634	2.89427	7.78938	3.56212	3.0448	1.13043	1.25923	1.12994	1.6094	2.38923	2.30235	7.50109	4.40471	1.91721	3.74401	2.40385	2.57081
212616	2	77	0	0	27.1	166	90	1	6.14	7.96	3.55	1.3	5.05	6.31709	7.43802	3.147	5.28926	2.69598	2.85006	2.35732	1.78497	4.87402	5.20231	1.81969	1.56895	2.60438	5.36746	2.14699	2.8607	1.45288	2.23973	0.951199	3.4797	2.97644	6.29898	4.27582	3.03577	1.71171	1.02379	1.17258	0.811542	1.59159	1.14114	4.80363	2.74676	1.72362	1.89873	1.23792	2.05252
221413	2	60	0	0	20.5	129	59	0	4.22	3.53	0.74	1.15	2.04	7.33198	7.52798	2.70408	7.79817	3.06435	2.03978	2.0377	2.1883	4.31911	4.52466	2.54194	3.00102	3.55691	4.78128	2.4911	2.84987	1.83299	3.4588	1.67854	4.47609	3.7659	6.34971	3.41199	2.42038	1.17872	1.33715	1.1791	1.20942	1.17759	1.97641	5.08475	3.01282	1.27918	2.04669	1.25281	2.52316
220203	1	63	1	1	19.8	132	65	0	4.84	4.22	0.69	1.98	1.93	5.4902	8.69565	2.33463	8.17121	5.07812	5.4902	2.72374	3.11284	7.393	6.22568	1.94553	1.5748	0.78125	6.66667	2.72374	4.66926	1.18577	3.51562	3.89105	5.88235	4.66926	9.31546	2.391	2.6038	1.96906	0.702741	1.61744	1.69014	1.75932	2.10822	6.05634	3.17348	1.62086	2.81889	0.708717	2.537
214718	2	78	0	0	18.4	141	81	1	3.79	4.13	0.85	1.49	2.25	7.37448	8.24635	4.07524	6.22385	2.93347	2.55608	4.0795	3.24437	4.37956	7.14286	1.98433	2.29525	3.12989	6.99374	3.07773	3.97906	0.890052	4.91889	2.18978	3.70177	1.7736	7.12383	2.68746	2.75564	1.06101	0.796284	1.49601	0.762852	1.39303	1.2931	5.38922	2.6272	1.5025	2.42767	1.40327	1.69435
221064	2	57	0	0	23.9	184	94	1	4.99	4.49	2.86	1.05	2.14	5.08475	6.35288	3.09253	5.32747	2.89908	2.69578	2.28355	2.08919	3.74162	4.01073	1.47417	1.29158	2.05922	4.59644	1.91347	2.18613	1.19936	2.67497	0.916087	2.85819	2.14791	7.84246	3.32902	2.51014	1.09568	0.862366	1.98464	1.37955	1.7506	1.30251	5.68241	2.72987	1.61025	2.26546	1.68388	2.42996
221081	2	76	0	0	25.2	152	91	1	4.76	3.83	0.96	1.08	2.31	7.66917	8.26446	4.30514	7.18608	3.08271	2.40602	3.08271	3.38092	5.78512	5.93539	2.47562	2.4006	2.25225	6.41026	2.85714	3.46908	1.50943	2.86145	1.58133	4.98113	3.97898	11.1795	4.35674	2.97131	2.04813	1.17768	2.20287	1.53689	2.04813	1.5873	5.5413	3.0896	1.69318	3.13142	0.928314	3.54209
213449	1	48	1	0	31	124	84	0	4.6	5.51	1.93	1.05	3.58	6.59164	7.9646	3.31179	6.19469	3.23887	3.1401	4.02576	2.73752	3.22061	6.04839	2.41352	1.92926	3.1401	6.69355	3.38164	4.43548	2.02265	3.38164	1.68946	4.84653	3.85852	8.24988	3.38418	2.71299	1.52236	1.3327	2.28571	1.38161	1.18934	2.28898	6.21712	4.12075	1.57068	3.62423	1.81905	3.76729
221514	2	75	0	0	24.1	154	79	1	5.07	4.87	0.96	1.49	2.94	6.32237	8.5751	3.27146	4.1053	1.89478	2.26311	1.98822	2.15628	3.16759	5.03491	1.76796	2.37176	1.67187	3.71324	2.22304	1.89792	1.1066	3.53591	0.919287	4.04784	2.94605	7.84884	5.01376	2.85845	1.61931	1.0544	2.22969	1.37552	1.93923	1.74232	5.88776	3.65311	1.04342	2.25011	1.76787	1.94785
210048	2	63	0	0	20.2	138	69	0	5.39	5.64	0.77	1.86	3.43	6.80412	9.75104	4.7619	8.04124	2.07039	3.51967	3.5124	2.27743	5.7971	6.39175	1.85567	1.64948	2.27273	9.27835	1.65289	3.09278	1.03093	3.93375	2.06186	4.33884	2.68595	6.44884	3.00946	2.58176	0.601892	1.28977	1.11876	0.862813	1.03359	1.63511	6.87876	4.55718	2.23945	3.44531	2.25108	2.7515
220379	2	61	0	0	21.9	112	71	0	5.11	7.05	0.67	1.22	5.53	5.66038	8.85122	3.23194	6.64137	3.03605	3.59848	2.83019	1.69811	4.5283	5.30303	1.12994	1.32325	1.31827	3.59168	1.12994	2.25989	1.51229	5.10397	1.89394	3.2197	2.83019	9.25926	4.32099	2.5	1.23457	2.46914	3.7037	0	3.7037	1.86335	4.93827	0.617284	0	0.617284	0	6.17284
242141	1	35		0	26.3	133	78	0	5.2	4.25	1.6	1.29	2.23	6.52174	10.2484	2.17391	5.59006	6.19195	3.10559	3.125	3.09598	3.10559	3.71517	1.85759	2.47678	0.309598	5.26316	2.16718	2.47678	0	2.18069	1.85759	3.40557	1.55279	8.27218	4.59082	2.46174	0.998004	0.733333	0.799467	0.733333	0.998668	1.99468	4.12508	2.46831	1.40093	1.7976	0.999334	1.46374
220812	2	75	0	0	21.9	127	74	0	4.83	4.01	1.2	1.17	2.29	5.82192	7.23363	3.68008	6.64387	3.91581	3.27468	2.79001	2.39843	6.01173	7.62091	1.95695	1.90244	2.68424	5.95412	2.39375	2.5	1.07896	3.72002	2.00685	3.68008	2.79001	8.21369	3.6963	3.33444	1.2654	1.09963	1.46765	1.69943	2.0313	1.4652	4.38274	3.40681	1.1741	2.57611	1.84812	2.84471
220604	2	51	0	0	21.2	118	75	0	4.27	4.94	2.21	1.53	2.41	8.0417	8.99294	4.74766	7.72965	3.99254	3.98659	3.61266	3.84472	4.75836	5.94575	2.42356	3.53423	2.97287	5.34918	2.45171	3.54345	1.97835	4.88259	1.26441	3.12849	2.3455	8.31111	2.89532	3.69053	1.69114	1.64298	2.57435	1.95556	2.26365	1.90941	6.72306	4.27236	2.10385	2.62806	1.33988	2.05082
220610	2	72	0	0	18.9	128	69	0	5.22	3.45	0.64	1.21	1.95	7.21893	7.91027	3.19905	7.11744	2.36686	1.89125	2.95508	1.41677	3.07329	7.109	1.06257	0.826446	2.48521	4.48113	1.53664	1.65485	1.17925	2.12766	1.06509	2.8436	2.24852	7.60705	3.52645	3.10136	1.31148	0.831444	1.41022	1.25849	2.087	1.70983	4.81594	3.04863	1.78751	3.39708	2.09596	3.25101
211870	1	37	1	1	22.8	106	74	0	3.94	4.14	1.18	1.38	2.22	5.10302	5.9387	3.01941	5.68891	2.6936	2.82974	2.20465	1.92031	3.32695	5.4824	1.81818	2.2983	2.3445	5.28708	1.50971	2.33005	1.58845	3.04849	1.10471	4.55854	2.37638	9.43396	3.59173	3.36352	1.44628	1.55079	1.18863	1.13695	1.34402	1.42192	6.09914	2.9343	1.63382	2.48447	1.37841	1.97095
214854	1	53	1	0	25.7	131	90	1	5.63	5.37	1.43	1.07	3.65	8.80221	10.9273	5.4804	7.89383	4.0774	3.1746	4.65839	3.18009	4.47813	5.09817	1.7894	2.54733	2.78734	6.23708	2.3416	3.21355	1.51829	3.7931	1.41233	3.83552	2.4449	9.44275	4.50886	3.7216	1.75313	1.8068	2.01966	2.024	2.55585	2.16497	7.39279	4.01794	2.2768	3.43778	1.79953	3.98206
212676	2	59	0	0	20.5	107	67	0	5.03	4.04	1.58	1.44	1.88	7.67223	9.08142	4.81172	9.3145	3.61825	3.44108	3.60502	3.49687	4.58333	5.21105	1.51199	2.97185	2.86608	6.20438	1.61458	2.30366	3.14961	3.6069	0.993204	5.64558	3.8602	6.87112	2.95031	2.29215	1.24272	1.16414	2.05506	1.93874	1.47458	1.90144	4.83619	3.69362	1.36559	3.07752	1.32916	3.14685
213807	2	83	0	0	21.1	140	82	1	4.78	5.5	1.03	1.71	3.32	7.08783	8.77598	3.47759	6.09568	3.861	2.9549	2.78422	2.30947	3.92006	4.92308	1.69361	2.15385	3.31534	6.62048	1.69492	2.47295	2.78422	5.48263	1.07775	4.55598	3.70085	9.38914	4.16901	4.44569	1.69109	1.23874	1.74648	1.23874	2.08333	1.69014	6.50452	3.62196	1.80587	2.94284	1.64306	2.82805
210424	2	66	0	0	22.7	128	83	0	4.11	4.02	1.59	0.87	2.43	6.01093	6.81199	4.09836	5.50964	2.47934	3.27869	2.17984	2.19178	1.3624	3.54223	2.99728	0.817439	2.45232	3.87812	1.63488	1.90736	0.819672	4.08719	1.0929	6.53951	3.81471	5.25719	2.76306	1.73913	1.02041	0.680529	0.793651	0.605373	1.02079	1.28447	4.85216	2.26757	0.945537	2.04313	1.13507	2.79985
220357	2	62	0	0	24.1	110	63	0	4.84	4.54	1.5	1.12	2.74	7.62868	8.98258	6.72811	9.88909	6.23281	4.31985	4.04784	4.0553	4.97696	7.15596	3.13653	3.48624	1.92661	6.15243	3.68324	3.40386	1.19816	2.85189	2.29779	5.13761	2.38971	6.94444	5.17677	5.17024	2.52207	1.38889	1.26263	0.506971	1.89155	1.63934	6.33714	4.05063	2.39899	1.39064	1.51515	1.77215
211871	1	49	1	0	23.2	123	84	0	4.23	4.17	2.97	1.17	1.65	8.02104	8.63144	3.88797	7.37085	3.35306	4.15157	3.36412	3.48914	3.96982	4.75254	1.6415	2.13395	3.61129	7.40984	3.5105	3.68058	2.30947	5.2978	1.93951	5.78757	3.35747	12.1464	3.61855	3.20876	1.54542	1.20755	1.88679	1.77358	2.45006	1.69747	8.69565	3.81132	2.15909	5.13595	2.05245	4.91493
213556	1	77	1	0	16.5	122	80	1	5	5.43	1.33	1.87	2.96	3.2658	4.75325	2.57732	4.20475	1.57911	1.84569	1.90793	1.42467	3.42528	3.59952	1.81378	1.78571	2.62999	4.44377	1.96612	2.42351	1.39521	3.42944	1.36364	3.06618	1.99577	6.33849	2.97761	2.71621	0.804173	1.10845	1.23913	0.912052	1.19409	1.26032	4.31843	2.76568	1.4152	1.72113	1.02912	2.24303
211878	1	54	1	1	20.2	113	74	0	4.56	3.61	1.12	1.8	1.3	5.2093	6.50759	2.98137	7.05188	2.14953	1.98881	2.89269	2.48756	3.93798	3.28275	1.61441	1.45736	2.29386	5.17188	2.91563	2.35878	1.80236	3.44935	0.93081	3.37984	1.92606	11.6793	3.75733	5.35406	1.13754	0.792284	1.52039	1.79125	1.7562	1.30899	5.3756	3.2481	1.27762	2.48963	1.55494	2.96961
213473	1	49	0	1	21.8	137	97	1	4.06	4.95	1.72	1.28	2.89	6.33562	9.08571	4.87665	8.41442	3.65505	3.09101	3.43446	2.6361	6.17143	5.30822	1.82648	1.82753	2.45434	5.20297	2.62407	2.85714	1.2593	3.89685	1.36986	3.4957	3.71429	7.61782	4.45161	3.09478	0.775194	1.6129	2.19355	0.903809	1.6129	1.42027	6.09598	2.71143	1.42395	2.90698	1.04302	1.74644
215112	1	56	1	1	20.5	113	80	0	3.83	4.1	1.65	1.34	2.01	7.16113	8.97477	3.75	6.26598	3.13099	3.04487	3.32694	2.69144	5.2682	4.68601	2.1753	2.35969	2.65006	6.44955	2.36497	2.90828	1.25321	3.80678	1.21406	4.2213	2.30326	7.82956	3.03353	3.32801	1.06468	1.3571	1.73241	1.64937	1.8888	1.94252	6.04601	3.20427	1.68449	3.57143	1.74403	2.29333
220383	2	62	0	0	17.1	128	81	0	4.88	4.23	0.33	2.15	1.93	8.68486	10.6409	4.86284	6.49189	2.48911	2.98322	2.30243	3.17164	5.23039	4.22098	1.86451	2.42537	3.53817	8.44721	3.53598	6.09832	1.25471	3.91791	1.49068	4.98753	5.09633	5.94679	3.35938	3.98438	2.88837	1.79547	2.10608	1.01325	2.73224	1.87207	5.80848	2.89062	2.10773	2.82353	1.10063	2.19608
212812	1	48	1	0	25.2	107	65	0	5.5	6.11	2	1.16	4.04	7.32051	9.38527	4.42561	7.98122	3.25012	3.98687	2.39774	1.87882	5.21127	5.34459	2.1097	2.30263	2.62295	4.9812	3.05164	3.05451	1.22757	5.02583	1.64396	5.16674	3.56306	10.5677	4.56328	3.9544	1.03387	1.49786	1.92651	1.4622	1.81689	2.17624	5.72451	3.8599	1.67857	2.86225	1.50592	2.86021
220561	1	55	1	0	21.6	125	77	0	5.14	4.69	1.97	1.01	2.78	5.43478	6.54113	3.06627	6.53465	2.97324	2.96443	2.67327	2.77502	4.1461	4.44664	2.49252	2.17822	2.67062	6.62055	2.27948	3.67063	1.87377	2.47525	1.58416	3.94477	2.07715	8.13107	4.13123	4.85437	1.70316	0.364078	0.849515	0.486027	1.21654	1.33657	4.99391	2.43605	2.56724	3.40633	0.736196	2.19245
214992	2	51	0	0	23.6	111	71	0	5.02	4.1	3.13	0.98	1.7	3.47896	5.18639	2.92445	3.42298	2.51419	2.60163	1.30081	1.78427	2.75081	3.00081	2.02429	1.86688	1.77994	4.61912	1.62338	3.49593	1.37987	2.92445	1.45985	3.33063	2.51216	5.11182	1.91388	1.92154	1.91693	1.5949	0.88	1.19808	2.23464	1.03668	7.05128	2.6506	0.801282	2.4	1.29241	3.85542
210061	1	71	0	0	20.8	134	77	0	4.56	6.1	1.44	1.28	4.17	11.6279	14.3969	7.00389	10.5469	8.13953	5.05837	7.75194	3.89105	6.22568	6.61479	1.96078	3.10078	6.97674	8.13953	3.50195	4.66926	0.78125	1.5625	1.55039	3.10078	1.94553	5.94673	3.93013	3.82793	0.875274	0.728067	1.38434	1.12933	1.5295	2.14702	6.37755	3.31633	1.56591	2.87691	2.08181	2.55102
212679	1	56	1	0	24.7	145	88	1	4.98	4.84	4.57	0.93	2.67	11.4984	12.7149	9.12392	12.824	7.04225	7.21088	8.15217	5.99183	4.85041	7.69231	2.44123	3.61991	5.21069	8.69172	2.53508	5.21306	2.31608	4.26497	2.22727	6.09368	5.52286	10.8878	5.5434	4.99271	1.56763	2.1842	3.53499	3.57143	4.00437	2.15015	9.26669	5.0767	2.55848	5.62249	1.47059	4.23667
220687	2	63	0	1	24	141	87	1	5.35	6.16	0.99	2.63	3.08	5.013	6.60482	3.33209	6.29188	2.56983	2.30655	2.46453	2.49442	4.15739	4.22535	2.12211	1.33829	2.5584	4.49814	2.04233	2.68156	1.1194	3.16692	1.29967	3.12268	1.85529	8.08917	3.7496	2.57634	1.55654	0.763116	1.4659	0.826446	2.41423	1.46171	5.39075	4.27842	1.69167	2.10728	1.72524	2.45379
220716	1	55	1	1	26.2	154	100	1	6.59	6.85	10.58	0.83	3.76	8.72894	8.52911	5.32514	8.36735	3.21757	3.26364	3.51682	3.16811	3.88548	5.91837	1.99183	2.14176	2.24261	5.66327	2.90965	4.34338	1.07527	4.20297	1.83955	3.42011	3.42361	10.2362	4.42013	3.72317	1.04987	1.44357	1.97023	1.48731	2.40595	1.79431	7.44634	3.72644	2.06321	2.62812	1.2781	2.58772
211857	2	55	0	0	25.2	141	87	1	5.28	6.1	1.6	1.84	3.53	10.7112	11.6761	7.26703	8.99516	3.9886	3.72053	3.15251	2.22032	6.19142	7.90592	2.41066	2.40861	3.74362	6.74603	2.38163	2.67654	1.67709	5.25867	1.56339	6.07092	5.24525	11.6387	6.72598	5.19019	1.56584	1.56472	1.67141	1.45856	2.41821	1.92239	6.07143	3.9544	2.3206	4.42068	2.36644	3.31669
250302	2	61	0	0	26.2	118	71	0	6.67	5.45	1.52	1.64	3.12	12.9555	11.6466	4.78088	12.9555	4.81928	2.84553	6.3745	5.22088	3.18725	5.17928	2.39044	3.58566	5.17928	7.17131	2.39044	4.01606	1.60643	6.4	1.6	7.96813	1.59363	6.47182	3.68567	2.85714	0.278358	1.32128	1.9458	1.18056	1.38889	1.59944	6.04587	3.40751	1.73853	2.57123	1.73974	3.41463
210263	1	66	0	1	24.1	107	65	0	5.22	5.19	0.94	1.45	3.31	8.16619	10.1719	2.86533	10.6322	6.1693	3.73563	4.45402	3.01724	5.30086	7.16332	2.01729	3.29513	3.73027	8.89527	4.16069	5.04323	2.31214	6.1693	2.15208	5.02152	3.73027	12.3754	5.93396	4.57803	1.22374	1.617	2.17341	2.05685	3.0268	2.8413	7.81503	4.46759	2.65957	3.92791	2.15877	3.09898
213536	1	73	0	0	26.7	221	99	1	7.3	5.65	5.01	0.73	3.44	12.2836	13.715	8.30579	11.7039	6.35838	6.06186	5.98432	4.4967	5.15039	9.15087	2.63591	4.12031	5.31959	11.3627	4.2816	4.74814	2.89256	4.99587	2.26991	5.98926	3.50515	8.50055	3.92727	3.53241	1.96507	2.00073	2.32812	2.58182	2.9829	2.1842	7.30727	4.32076	1.75246	3.38674	1.57509	3.46842
210218	2	70	0	0	17.8	146	73	1	5.19	4.21	1.63	1.02	2.45	6.95297	8.79346	3.6961	7.59754	3.68852	4.08998	3.68098	1.23711	4.30328	3.68098	1.02459	2.45399	2.45902	5.11247	2.45399	2.65849	1.23457	3.47648	1.02249	5.96708	1.84049	7.37024	5.43441	4.25458	2.5277	0.969529	1.66263	1.17769	2.213	2.80471	6.36238	3.53308	1.55979	2.8018	1.45631	2.4948
213813	2	57	0	0	24.1	118	75	1	5.79	4.5	1.16	1.32	2.65	5.53609	8.06452	4.70506	5.32959	3.09641	2.46305	2.59831	3.02391	3.7948	5.1857	3.10078	2.4527	2.45098	5.68421	3.15568	2.10822	0.981767	3.86779	1.12281	3.93535	2.38429	9.72673	3.8817	3.18854	2.26223	1.33702	1.75196	1.52284	2.67404	1.98431	5.18759	3.42117	2.26747	2.5463	1.48561	2.49653
214643	1	52	1	0	19.6	112	73	0	3.86	2.88	0.51	1.19	1.46	8.59756	9.22983	3.79205	9.55882	6.0699	5.37897	2.63158	2.74893	4.02685	7.43449	3.05437	3.663	3.53659	8.97984	4.69226	3.78049	1.59119	4.59277	1.22175	4.77941	3.11165	7.57967	3.27022	3.87597	0.687876	1.46174	1.37457	1.37694	2.14961	1.28977	6.38481	4.22778	0.864304	2.75387	1.38768	2.32759
222346	2	46	0	0	26.9	106	78	0	5.16	3.68	0.72	1.31	2.04	3.68217	5.82524	2.91262	3.11891	1.5625	2.32558	2.14008	2.14425	2.72904	2.51938	0.972763	1.16505	3.6965	2.13178	1.74419	1.16959	0.194552	2.14008	0	1.74757	1.35922	6.13811	3.0303	1.64354	0.730727	1.16746	1.35086	0.766423	1.31243	1.38686	4.60526	1.90058	0.912076	1.60467	0.879121	1.89989
215155	1	76	0	0	19.6	131	69	0	4.26	3.67	0.71	1.33	2.02	6.81093	7.285	3.99429	7.20399	3.84752	3.5269	4.12811	2.38774	4.50674	4.93083	2.16542	1.95174	2.80839	5.42938	2.05966	2.59786	1.21126	3.02169	0.958126	4.2735	2.8044	11.2171	3.83267	2.57951	1.10303	1.25156	1.70298	1.2525	1.62581	1.57776	5.22219	2.51509	1.25597	2.5113	1.31313	2.05823
250173	1	67	0	0	18.9	133	77	0	5.52	4.25	0.61	1.54	2.43	2.77778	5	1.1236	6.66667	1.66667	1.67598	1.66667	0.558659	3.88889	5.55556	2.77778	4.44444	3.88889	3.88889	1.11111	1.11111	0	1.67598	0	1.66667	1.11111	8.72302	3.78038	2.34657	0.898473	1.08011	0.630631	1.26013	0.719425	1.7071	4.14414	2.52252	1.16906	2.7027	0.990099	1.62016
214265	2	75	0	0	24.3	136	82	0	5.08	5.22	1.77	1.44	2.98	6.67125	8.68367	4.54545	6.20262	3.38164	3.51967	3.7931	2.75103	4.19532	3.91484	1.30584	2.75103	2.47253	5.71232	2.20083	2.82954	1.45128	3.30351	1.72058	3.15934	2.61348	7.6953	3.38258	3.26467	1.31936	1.82666	1.32039	1.27957	1.20295	2.28771	5.26316	2.99611	1.63551	3.57559	1.56801	2.10444
220710	1	37	1	1	25.2	111	74	0	5.3	5.37	2.2	1.15	3.22	1.62338	3.24675	2.60586	1.65563	2.5974	2.60586	1.62338	0.324675	2.92208	2.27273	0	0.974026	0.977199	5.21173	2.28013	1.9544	1.62866	1.31579	0.977199	2.27273	1.30293	5.80645	2.2508	4.18006	1.29032	0	1.61812	2.2508	2.57235	1.29032	5.50162	5.78778	0.643087	1.30293	0.967742	2.89389
211558	1	67	1	1	20.1	114	71	0	4.18	3.6	1.06	1.37	1.75	5.15464	6.43836	3.52981	7.24091	2.40055	2.60631	3.60206	2.6397	4.47863	5.57837	2.46238	2.32638	3.18166	5.44334	3.2512	2.43651	1.37315	3.83562	1.81569	5.15996	3.87384	8.46868	3.71086	3.12621	0.965624	1.42912	1.93274	1.27561	2.3929	1.5444	6.24031	3.05609	1.66409	2.43808	1.3986	2.12931
215156	2	75	0	0	20.5	130	68	0	3.92	4.19	0.97	1.06	2.69	6.61538	6.42013	2.87179	5.97322	2.72354	3.28542	3.08801	1.69405	3.89544	4.76434	1.3306	2.20287	2.96979	4.45241	2.46028	2.66667	1.69753	3.94872	1.02564	4.76923	2.46154	8.49876	3.34158	2.96479	1.05003	0.802965	1.72946	1.3597	0.864197	1.05068	3.95795	2.10787	1.48607	2.2896	1.05656	2.84653
210298	1	67	0	1	23.5	142	75	1	5.47	3.9	0.91	1.1	2.39	9.375	13.9013	3.15315	7.17489	3.55556	4.01786	1.33929	3.11111	5.77778	8	0.888889	1.78571	1.33929	10.2222	2.66667	3.58744	1.33333	8	3.11111	5.77778	0	15.248	5.10733	5.62963	1.84911	1.40741	2.14497	0.960828	3.10421	2.59644	7.71513	3.85185	2.8169	3.11111	1.78971	4.00297
215048	2	72	0	0	24.8	156	89	1	5.08	4.44	1.26	1.02	2.85	6.61667	9.21517	5.52364	8.80142	3.13743	3.00752	2.96198	2.382	4.9361	4.75771	1.14487	1.89261	4.27313	6.96342	2.33789	2.72887	2.29581	4.15378	2.46587	3.80868	2.20459	6.57673	3.07627	2.91016	1.64488	0.757895	1.2226	1.6	2.65375	1.60135	6.05163	4.39932	2.78952	3.33615	1.94668	4.63939
215003	1	72	1	0	18.7	143	78	1	4.81	3.98	1.3	1.11	2.28	4.66503	6.6994	3.65682	6.97756	3.23488	2.9082	3.64529	2.59285	3.81386	4.72855	1.36602	2.45012	2.06583	5.22991	2.55692	2.34923	1.2987	3.61277	1.40449	3.69198	2.77193	6.81258	2.70187	3.10483	1.16672	0.676299	1.16708	1.22963	1.47375	1.10599	3.42065	2.03453	0.616713	1.41408	0.959158	1.90887
214334	1	77	1	1	18.6	140	76	1	3.22	3.92	0.78	0.97	2.6	6.27451	9.34641	2.88903	6.62295	2.22222	3.08399	2.2846	1.76933	3.73037	5.61724	2.61609	1.7038	3.00457	5.16678	1.96464	3.13316	1.6415	4.06557	1.24183	4.51866	3.01244	10.1594	3.77921	2.78607	0.847458	0.697211	0.74664	1.69238	0.944804	1.99104	4.6023	1.84447	0.548082	2.44024	1.15	1.69407
213564	1	83	1	0	21.5	171	84	1	5.69	4.03	1.17	1.28	2.22	11.6263	11.6263	7.94078	10.4447	5.05051	5.05391	3.97842	3.90047	7.66129	8.27169	3.36022	4.4325	5.43989	9.23181	2.41773	4.65273	3.51114	6.20783	1.88299	7.87879	4.36535	7.55296	4.51336	2.76413	2.11851	1.62676	1.69075	2.27203	3.04147	1.90242	8.26141	4.86004	1.97105	4.74138	1.91122	3.41749
250672	1	44	1	1	16.9	121	78	0	5.04	4.74	0.61	2.36	2.1	5.31401	4.85437	0.492611	4.85437	1.95122	1.95122	1.44928	0.485437	2.41546	3.38164	0.483092	0.966184	0.966184	3.90244	1.44928	2.91262	0	3.38164	0.970874	3.39806	7.72947	3.03605	2.27704	1.70455	1.52091	0.760456	1.14286	1.32576	2.08729	1.70455	4.56274	3.04762	1.32576	1.89394	1.33333	1.32827
215058	1	55	1	0	22	125	79	0	4.87	2.97	1.44	0.91	1.41	6.6838	7.93346	5.89744	8.56959	4.23892	3.72033	3.91779	3.40617	4.87492	8.7652	2.10997	1.92061	2.43746	5	2.23928	2.9525	2.19922	3.01669	1.34875	2.43434	1.79718	5.98291	3.47578	2.33751	1.08324	0.911681	1.99544	1.82336	1.82336	1.53846	5.19703	2.23112	1.08634	1.48487	1.26002	4.17143
214788	1	50	0	1	26	120	82	0	3.69	5.13	2.6	0.99	2.96	6.35452	8.04829	4.10222	6.45161	3.1586	3.61688	4.09671	1.74146	5.1574	5.48128	1.87542	2.27577	2.33957	7.01872	2.82069	2.82258	1.80965	2.74983	2.00803	4.21969	3.42052	7.69231	4.03485	1.9222	0.641613	0.778032	1.05263	1.19157	1.92132	1.97248	5.29222	2.44015	1.10193	1.78735	1.15848	1.56107
250464	1	56	0	0	24.5	122	76	0	5.52	3.82	2.5	0.91	1.77	3.68098	6.15385	1.54321	4.34783	2.76923	0.923077	1.22699	1.23839	4.60123	5.8642	2.46154	3.69231	3.37423	8.58896	3.68098	1.54799	1.22699	2.45399	0.923077	3.98773	1.53374	5.4375	3.31457	1.76656	0.938673	0.499688	0.938673	1.25156	1.31332	1.62399	4.56821	2.25564	0.811993	1.68856	1.06784	1.94601
222306	2	42	0	0	25.6	128	74	0	4.72	3.72	1.03	1.06	2.19	6.30473	8.4612	3.6826	6.37083	2.76558	3.55731	3.33333	2.06412	4.91444	5.43145	1.62067	1.75516	2.72049	4.73062	2.40911	2.63158	1.23023	3.77856	1.40166	2.85966	2.72169	8.0198	3.622	2.60125	1.15321	1.18499	1.74399	1.51316	1.90789	1.28416	4.2961	2.57851	1.18812	2.64638	0.962176	2.27723
213389	2	43	0	0	24.2	107	68	0	5.3	3.22	2.04	0.93	1.36	4.66544	6.24617	3.38462	5.09515	2.70769	1.47239	2.45851	2.08974	3.49908	4.41447	1.41104	2.20859	1.46969	5.26961	1.65644	1.71885	1.16779	3.1346	1.4733	4.16667	3.62185	7.47932	4.28212	2.2972	1.0772	0.502874	0.862069	1.47323	2.12001	1.4373	4.9062	3.71305	1.36838	2.84582	0.759768	2.94964
211874	1	44	1	1	17.3	110	67	0	5.04	4.26	0.37	2.26	1.83	5.98802	7.76119	4.1791	5.68862	2.42424	4.21687	3.28358	3.58209	5.67164	4.1791	1.2012	1.49701	2.38806	8.95522	1.79104	2.99401	2.39521	5.07463	2.38806	5.38922	2.09581	7.57634	3.64059	3.1371	1.39157	1.7795	1.43189	1.47002	2.55319	1.74014	6.77507	2.94118	1.39481	3.13104	1.27857	3.24826
231387	1	50	1	0	20.7	123	79	0	4.7	4.96	1.04	1.18	3.31	6.53595	5.92105	4.59016	8.25083	3.92157	2.94118	3.61842	2.61438	7.51634	9.47712	0.653595	0.980392	4.90196	8.82353	3.26797	4.2623	4.93421	6.60066	3.30033	4.93421	3.60656	6.95056	3.58187	2.68293	0.829268	0.852619	1.31707	1.56021	1.94932	1.12168	4.92683	2.39375	1.00098	2.46702	1.37289	2.19941
213800	1	71	1	0	22.7	133	77	0	4.61	4.64	0.84	1.52	2.74	10.8961	12.0408	6.71414	7.58197	4.37882	2.75229	3.77166	3.36391	6.30081	6.09137	2.14944	3.0581	2.54324	5.50459	2.03666	1.83299	1.34021	4.27699	1.22324	4.48522	2.74949	7.14286	4.12876	2.17087	0.907821	1.04749	1.46751	1.18881	1.81691	1.25874	4.62509	3.85965	1.97044	1.95804	1.54821	2.391
222526	1	51	1	1	23.3	125	82	0	5.19	4.34	1.15	1.51	2.31	6.38298	7.39208	3.4064	6.54427	3.56083	3.19621	3.05185	2.87834	5.52437	5.10927	1.86115	1.98166	2.39503	4.88166	2.27541	3.16943	1.72363	3.73444	1.59905	4.08889	3.37178	12.9993	4.71822	5.2666	2.19241	1.86457	1.60288	1.43838	2.84314	2.38718	6.90897	3.34536	1.77049	3.07592	1.5082	3.085
213448	1	77	0	1	18.9	177	94	1	5.53	4.47	2.35	1.27	2.13	5.27426	6.53319	1.90476	4.12698	2.1164	1.90275	1.89873	1.68776	3.79347	4.63158	1.58061	2.10526	3.15789	5.68421	1.58228	2.6455	1.2685	3.48837	0.738397	3.79747	2.95359	10	3.62158	3.3284	1.18168	1.40325	2.22387	1.69993	1.40325	1.25647	4.44774	3.04154	1.62963	2.66469	1.33432	3.17812
212845	1	55	1	1	19.3	126	84	0	5.28	5.44	2.11	1.35	3.13	7.80872	7.70164	4.86322	5.96833	2.55786	2.30583	3.03398	2.18314	3.99758	4.35572	2.29885	1.57385	2.7845	5.92861	2.78619	2.61081	1.27427	3.58663	0.847971	3.88114	2.42424	7.73768	3.22357	2.04435	1.07378	0.831025	1.90575	1.21233	2.25069	2.04364	4.61645	2.88696	1.07789	3.23591	1.50035	2.53737
220774	1	75	0	0	19.3	152	82	1	5.69	4.15	0.75	1.15	2.66	5.26531	6.81355	3.55828	6.01719	2.25041	2.77891	2.78005	2.00245	4.04082	4.07498	1.59054	1.42799	3.14286	4.56956	2.15886	2.08504	1.80106	3.11093	1.5102	3.67647	2.08163	7.28108	4.29086	2.59101	1.17917	0.949264	1.31019	1.30976	1.73373	1.54149	5.25107	1.86885	1.21511	2.03479	1.77924	2.20322
215116	1	56	1	0	20.7	110	68	0	4.21	5.27	1.26	1.45	3.25	8.24176	10.6539	5.15179	7.6077	3.86385	3.76147	3.58456	2.7027	5.18349	4.57247	1.65213	2.05761	2.61228	4.71612	2.69776	4.02746	1.60772	3.40074	2.15399	4.08444	2.28833	7.84648	3.66269	3.66269	1.40485	1.19098	2.17114	1.06338	1.61633	1.78876	7.37425	2.9889	1.66453	2.64844	1.33276	2.21938
212418	1	75	1	0	19.8	143	92	1	6.02	3.67	1.75	1.1	1.77	6.78261	9.46574	4.47414	5.96491	3.72093	3.42625	2.14991	2.90192	5.22952	5.3913	2.37819	2.26087	2.78261	6.02549	2.54925	2.20418	2.04082	2.32288	1.39211	4.12551	3.59629	8.31853	4.32081	4.41351	1.50977	1.00592	2.10246	1.27219	2.39503	2.09935	4.83823	3.03391	1.42772	2.07592	1.61002	3.22676
240098	1	48	1	0	17.6	113	62	0	4.57	3.64	0.86	1.45	1.8	3.16027	4.51467	3.6036	2.71493	1.3544	0.452489	1.80995	2.05011	3.16027	3.6036	0.225225	1.13122	0.45045	4.27928	1.12867	1.58371	1.80587	2.05479	1.58014	2.7088	1.36674	8.43249	3.45896	3.86997	1.54879	0.516262	1.08415	1.70367	1.75529	1.70279	5.84281	3.20911	1.44778	4.02685	1.75892	2.27155
213732	1	55	1	1	20.5	140	99	1	5.51	4.61	0.87	1.44	2.77	7.44966	9.27419	4.94245	10.5938	3.30634	4.64646	6.18695	2.89367	4.83871	6.90812	2.75168	3.22148	3.42512	10.2685	2.89173	3.29744	1.417	3.97306	2.15343	7.87879	3.09764	8.32629	3.2081	3.50211	1.7285	1.01309	1.51899	1.72996	2.78364	2.02532	5.5532	3.25995	1.10263	3.0906	1.65957	2.62489
212500	1	74	0	1	19	147	86	1	4.93	5.29	0.8	1.7	3.23	6.8985	8.37104	4.50936	5.3739	3.17911	3.08345	3.57853	2.29527	5.00424	4.63539	2.7134	2.40385	2.37557	4.70255	2.45902	3.68899	2.38095	3.6575	1.78268	4.11114	2.8838	7.95898	3.19746	2.8083	0.927508	1.65854	1.73298	1.73171	2.12195	1.31836	4.6199	2.88509	1.46735	2.00734	1.08161	2.93686
212456	1	51	1	1	23.7	128	86	0	5.02	3.48	1.2	0.87	2.06	6.65198	8.01056	4.93827	7.36981	3.65639	2.77655	3.39656	2.73489	4.97797	5.53603	3.1732	2.63968	2.94894	7.22149	2.85714	2.87611	1.27979	3.61074	1.14588	4.37279	3.51958	7.24026	2.42718	2.39793	0.972763	0.938815	1.23177	1.03761	1.94363	1.10282	4.33084	2.969	1.39792	2.14844	1.63345	2.53824
250545	2	62	0	0	20.1	124	73	0	5.28	4.13	0.8	1.97	1.8	10.3211	9.83982	7.81609	10.0686	4.12844	5.03432	4.3578	2.97483	5.49199	4.80549	2.98165	3.89016	2.51716	6.86499	1.373	4.60829	1.83908	3.44037	2.51716	4.58716	6.42202	9.57364	3.7911	3.40294	1.59161	1.39104	1.23887	2.24458	2.20077	2.50965	6.76983	3.13104	1.89555	3.40426	2.01472	2.63158
212560	2	38	0	0	22	101	72	0	5.04	5.32	1.22	1.42	3.35	8.35735	9.27536	4.04624	10.6936	4.89914	3.7464	4.03458	3.7464	3.16092	6.93642	2.01149	3.17003	4.31034	8.62069	1.14943	4.32277	3.47826	5.74713	2.02899	3.46821	3.17919	9.2021	3.89761	3.9604	0.872093	1.92196	1.10465	1.57159	2.73256	1.62791	9.10152	4.91228	1.80653	3.25392	1.56977	2.67442
230143	1	64	1	0	19.3	123	72	0	4.11	4.87	0.87	1.63	2.84	7.28051	10.4925	6.00858	5.5914	1.71674	2.7897	2.35546	2.78373	7.28051	6.43777	3.01724	3.64026	2.5641	6.88172	0.641026	1.49573	2.77778	2.35043	1.2848	2.35043	3.42612	10.2676	5.53655	4.30175	1.18012	1.99067	2.20771	2.14486	2.29742	2.17459	5.69384	4.1433	1.99005	2.39279	1.30964	2.86337
222178	1	73	1	0	23.4	119	74	0	4.13	4.72	1.36	1.59	2.51	9.09753	10.8839	5.10576	8.95849	3.71991	4.80699	4.29716	3.72263	6.54545	7.40741	2.32558	3.78182	4.36364	8.16327	3.77633	5.75382	1.75695	4.08163	2.185	5.09461	3.19767	6.69734	2.95316	1.83955	1.17347	1.06925	1.27681	1.32585	1.83393	1.22387	5.77414	3.42711	1.43076	2.81762	1.89549	2.50511
221274	2	72	0	0	17.8	156	76	1	4.59	4.68	1.57	1.33	2.64	7.3624	7.98859	3.36435	6.22318	2.51256	2.7897	2.35546	2.64664	4.56817	4.48718	1.14123	3.06486	4.06562	5.78985	3.06705	3.00644	1.36103	4.87455	1.43164	3.35954	2.43902	8.21918	4.83635	2.98143	1.27139	1.2213	1.75953	1.85456	3.4651	1.80576	5.3589	3.88016	1.57325	2.4055	1.52935	3.86686
220890	2	76	0	0	23.4	182	95	1	5.73	5.45	2.33	1.14	3.25	4.31973	6.49439	2.93315	5.72988	3.07062	2.75417	1.97615	2.25333	4.04762	4.49591	1.19291	1.80518	3.12819	5.07493	2.4125	2.76262	1.22783	3.30269	1.39551	3.0334	2.86104	6.94497	3.03375	2.69245	0.757002	0.605602	0.945537	0.643452	1.4756	1.17424	3.11314	2.73038	1.55775	1.63064	1.74772	2.65856
240684	2	43	0	0	20	125	79	0	5.26	4.01	0.61	1.36	2.37	5.47945	6.01852	0.913242	1.38249	0.458716	0.458716	2.73973	1.36986	1.36986	0.913242	1.37615	1.82648	0.913242	4.56621	1.82648	1.83486	2.76498	3.19635	0	0.913242	0	4.62222	2.93856	1.78094	0.712378	0.62333	0.533808	0.801425	0.8	1.15556	4.99109	2.84951	1.33571	2.93594	1.06952	1.60142
220826	1	84	0	0	22.3	175	102	1	5.2	3.53	1.26	0.97	1.99	4.1038	5.86103	2.65861	4.5977	2.1225	2.23565	2.04943	2.41692	3.61882	3.85542	1.86747	2.23026	2.77108	4.4686	2.04819	2.77778	1.81378	3.80665	1.14527	4.34258	3.79976	6.38607	3.13707	2.657	1.20773	0.627716	0.967118	1.44858	1.9305	0.965251	4.84027	4.02132	1.20948	1.74081	0.921883	2.81144
214984	2	72	0	0	17.5	175	84	1	4.03	5.42	0.93	1.98	3.02	4.94743	5.72578	3.04253	5.48497	2.93845	2.7253	3.34676	1.52079	3.64873	4.60587	2.75713	2.10266	2.84389	7.05009	2.07238	4.21053	1.45601	2.85537	1.33209	3.5969	2.7907	5.80714	2.47143	3.16405	0.82403	0.664011	1.67642	0.981693	1.40621	1.51274	4.26439	2.15655	1.49055	1.22373	1.47138	1.83804
212192	2	47	0	0	19.1	142	70	1	5.41	5.88	1.55	1.63	3.55	6.25592	7.06496	4.61905	6.22624	3.18592	3.61733	3.22887	3.18592	4.03417	5.40028	2.1327	2.22643	2.75534	6.25592	2.70014	3.09524	1.33588	3.84981	2.18735	3.52213	2.80819	7.02257	3.65722	1.78955	1.10833	1.32427	1.8598	1.35763	2.18013	1.64521	5.66918	3.76479	1.86514	2.01149	1.33381	2.36814
230002	2	62	0	0	23.9	161	95	1	5.15	4.87	1.57	1.17	2.99	3.28014	4.471	2.44227	3.6032	1.60285	1.59787	1.64591	1.51044	2.48337	4.91585	0.974314	1.68589	2.43363	3.76606	1.33097	1.28832	0.755892	1.68964	1.37472	1.64737	1.59574	6.12009	2.93948	2.47839	1.84971	1.44175	1.27021	0.92219	2.13134	1.78777	4.84988	3.18103	1.03986	3.23699	1.50812	2.60266
214641	2	60	0	0	21.9	140	73	1	5.09	3.92	1.47	1.13	2.12	10.9948	12.7077	6.27512	9.01513	5.65164	4.29012	5.61209	4.38001	7.32533	8.15636	3.23375	4.71495	4.79852	7.85582	4.09231	4.8397	2.0679	4.4376	2.06599	5.57438	3.35591	10.4415	4.19643	3.69377	1.13129	0.805009	1.51786	1.42857	2.20238	2.26258	5.42959	3.13526	1.79104	3.22677	1.46751	2.18041
210088	1	61	0	0	24.2	120	81	1	5.67	5.57	1.3	1.25	3.73	8.64979	9.68421	5.30786	7.98319	5.47368	4.65116	5.67227	2.32068	6.93277	6.54008	2.94737	4	4.83193	8.63158	4.20168	5.26316	1.05485	4.62185	1.89873	5.47368	4.21053	9.78016	4.61452	3.92212	2.50704	1.15363	1.6315	1.60473	2.1103	1.8018	5.71992	3.69326	1.43622	2.28105	1.10138	2.02988
212099	1	87	0	0	20.7	155	73	1	5.73	4.3	1.02	1.28	2.56	8.34484	9.0371	4.38995	6.25371	3.91769	4.74402	3.75123	2.53717	5.4854	7.24009	2.11129	2.38471	4.18228	6.66667	2.42651	5.58084	2.0214	6.16235	1.97589	5.21739	3.33531	8.41924	5.46858	4.2311	1.41692	1.52393	1.54573	2.33906	2.80875	1.80219	8.72469	6.44119	3.33333	5.36291	2.52645	4.88487
213991	1	52	1	1	20.7	117	79	0	5.11	6.05	1.1	2.31	3.24	5.13149	7.4359	4.18814	7.13826	2.8314	2.76527	2.24359	2.63496	4.93274	4.54255	2.17949	2.37789	3.33333	4.86556	2.30769	3.46154	1.73188	3.79665	1.67095	3.97436	2.5641	6.82505	2.58509	2.76458	0.991807	1.03448	1.07852	0.862069	1.68031	1.59689	5.19481	3.24675	1.25977	2.33665	1.3907	2.2914
222344	2	75	0	0	26.2	189	90	1	4.69	3.98	1.08	1.58	1.91	7.32375	10.2881	5.23056	6.44277	3.15501	3.43407	4.17522	2.80822	6.84932	6.08339	2.0562	3.83299	3.55677	5.89041	4.24077	3.36307	1.92044	5.21262	1.30584	3.65517	2.66758	7.75717	4.32955	2.18763	1.3468	1.43098	2.40304	1.80976	3.06981	2.31384	6.08879	3.84778	2.31774	2.74493	1.18544	4.01013
221625	1	52	1	0	17.7	111	64	0	4.01	3.5	0.66	1.52	1.68	8.96964	9.47126	5.52995	8.12933	4.79705	3.77706	3.60444	3.60111	4.33779	5.93103	2.52641	3.731	3.77185	8.452	2.89922	5.34809	2.08914	3.92428	1.65899	5.94196	3.87097	8.22827	5.41612	4.1928	1.38843	1.84818	2.07852	1.78159	2.34169	1.3197	6.50083	3.38421	1.86542	2.948	1.93656	2.88557
211425	1	51	0	0	24.9	129	84	0	4.77	4.57	0.92	1.49	2.66	10.2113	11.9098	7.38777	9.21936	5.57713	5.28914	4.55026	4.44915	3.8787	5.94861	3.52485	2.50088	3.34272	6.1246	2.64085	3.88144	2.47088	5.89898	2.21909	6.9464	4.37544	12.6996	4.22535	4.42242	1.48176	1.40578	1.74838	1.44322	2.99924	2.12847	6.82685	3.5919	1.56489	3.2344	1.53198	3.4981
213562	1	55	1	0	21.9	121	82	1	7.4	5.72	1.73	1.43	3.5	7.4799	8.21678	4.84551	7.66807	3.9677	3.74126	2.90718	2.90616	4.40714	5.56333	3.11625	3.61657	3.56643	5.87207	3.32284	2.94118	1.54875	4.136	1.43658	3.96491	2.76804	7.86651	4.71848	2.37765	1.12983	1.52657	1.90438	1.86212	1.90287	2.32143	5.56881	4.29594	1.71144	2.58706	1.69593	2.70431
213671	1	42	1	0	21	111	74	0	4.45	3.21	0.76	1.17	1.69	5.4902	5.4902	2.7451	5.4902	3.52941	0.392157	1.17647	1.17647	2.35294	1.56863	0.784314	1.58103	2.37154	5.88235	2.75591	1.9685	1.96078	3.14961	0.790514	5.5336	0.393701	11.0286	4.19543	4.46571	1.5401	1.27186	1.37858	1.8548	1.69492	1.32485	6.30965	2.50133	0.848356	1.59236	1.38004	2.33794
214740	2	82	0	0	17.5	160	91	1	4.32	4.03	1.31	1.16	2.27	9.61039	12.5974	6.62338	10.5058	2.34681	5.46875	3.25521	2.73438	7.6723	7.53247	3.24254	5.18807	2.20493	7.393	2.72374	2.60417	3.25945	4.02597	0.779221	5.06494	2.5974	9.25024	3.98833	4.58984	1.07004	1.94742	1.26706	1.55945	2.72904	2.43191	8	3.70732	2.34146	2.24609	1.17763	2.92683
212050	2	74	0	0	28.7	178	93	1	5.08	5.46	2.79	1.35	2.84	9.6817	10.2383	6.65484	8.32964	5.32623	4.87805	4.72615	5.00887	5.12594	4.28256	1.94175	2.07506	4.72198	6.71675	4.0672	4.51727	1.15299	4.82301	2.25864	3.9823	2.43363	12.3321	3.69128	3.01724	1.86692	0.574438	1.29248	1.58046	1.10206	1.05314	6.30414	3.70014	0.911708	3.68951	2.02507	2.30769
211498	1	57	1	0	20.1	104	63	0	4.08	5.13	1.32	1.48	3.05	4.40895	5.33035	2.85531	4.41035	2.14744	1.8874	2.14675	1.27918	3.89403	3.06318	1.69113	1.62731	1.81876	3.70252	1.43632	2.08467	1.02894	3.75602	1.05532	3.55086	2.84891	4.59698	2.38693	2.63902	0.784929	0.784683	1.09959	1.44472	1.69545	1.60277	4.8265	2.4252	1.41688	2.36518	1.22873	2.11157
212854	1	54	1	1	19.3	130	80	0	5.43	3.9	0.88	1.86	1.64	6.59142	7.46606	4.97512	5.96745	2.48981	2.75271	3.3906	1.99005	3.88262	5.28217	2.71862	2.30144	2.52708	4.42838	2.29937	2.85197	1.72101	3.39828	1.94658	3.39213	3.4763	7.21925	3.40227	2.67559	1.1011	1.40327	1.23416	1.40187	1.60053	1.6016	4.95315	2.90873	1.30435	2.64214	1.47849	2.04561
213726	1	74	0	0	22.2	108	60	0	4.47	5.53	0.92	2.2	2.91	10.7283	11.0784	4.87205	7.62795	3.88588	5.00982	3.92349	3.59075	6.42787	7.26202	3.04519	3.294	4.07262	7.94897	3.38401	4.87205	2.37037	5.65111	2.51232	5.26316	3.97839	7.83483	4.19636	3.69491	1.2134	1.29253	1.4508	1.42443	1.42405	1.79562	4.98145	2.68189	1.56291	2.56682	1.56998	3.06797
221849	2	73	0	0	23.3	137	66	0	4.57	4.76	0.81	1.42	2.97	6.54259	8.07382	3.67661	5.8575	2.9072	2.65385	3.15142	2.67513	4.60299	4.46446	1.86073	1.76414	2.97049	4.79294	1.64909	3.26421	1.44314	4.16907	1.51661	5.08442	3.279	8.07011	2.62486	3.01425	1.09449	0.911577	1.38686	1.16703	1.78637	2.02629	6.25343	3.24592	1.62884	3.11184	1.83756	2.88901
212522	2	55	0	0	20.5	129	73	0	5.07	4.99	0.63	1.93	2.77	2.43902	4.87805	3.65854	9.7561	2.43902	4.93827	1.23457	1.21951	0	6.09756	1.21951	0	1.23457	9.87654	0	0	3.65854	2.43902	1.23457	3.65854	2.43902	4.97159	2.12465	2.12766	1.06232	1.20653	1.13395	2.40793	1.91761	1.77054	4.69417	2.4858	1.41945	2.83286	1.63121	1.91898
214217	1	76	1	0	20	107	59	0	9.64	3.15	0.67	1.12	1.73	7.27688	10.2254	4.54992	7.82068	3.35625	2.49139	3.15256	2.11095	5.65082	6.95624	2.13912	2.58297	2.33431	6.25204	3.0832	3.37042	1.46045	3.36452	1.5045	3.31916	2.68237	12.2168	4.78238	2.39505	1.50538	1.4777	1.77181	1.18184	1.23424	1.28928	5.09571	2.96416	2.10299	2.15343	1.21786	2.73047
212869	2	48	0	0	23.1	137	80	0	4.96	4.64	0.95	1.26	2.95	7.71605	8.61538	3.60825	6.47482	4.94845	4.42387	3.09278	2.67765	3.90144	5.7554	2.87474	3.59712	2.05128	5.13347	1.94872	3.39157	3.29218	4.84536	1.85567	4.51282	2.98661	7.37847	4.14866	2.77056	0.605013	1.46932	1.72861	1.38408	2.07433	1.55709	5.54113	3.3737	1.9948	2.94883	0.86881	3.20069
222156	1	53	1	0	19	107	61	0	4.04	3.29	1.72	0.89	1.62	6.46008	6.45331	3.67647	6.35838	3.20715	3.15126	2.30971	2.73253	4.76939	3.36311	1.67715	1.62559	2.2001	5.61385	2.36097	2.46719	1.31718	2.94427	1.36483	2.88866	2.62605	6.9236	3.30269	1.60027	0.953029	0.374659	1.56569	1.02145	1.87202	1.39646	3.25009	2.93816	1.30137	0.954979	0.997249	1.50685
213474	1	46	1	0	24.1	106	74	0	4.67	4.31	1.03	1.16	2.68	13.8664	15.9149	11.3198	15.1469	8.16327	8.20669	7.82123	7.62195	8.76393	10.1927	4.72321	5.06586	5.67951	9.99493	4.154	5.23108	2.69309	5.38344	2.28426	7.26626	4.96706	10.4712	3.92084	4.04494	1.75964	1.56775	1.7177	2.16985	2.24299	1.53099	6.62673	3.33959	1.80248	3.66766	1.57598	3.06427
214046	1	49	1	1	23.6	106	71	0	4.4	5.65	2.61	1.42	3.04	7.4952	8.4507	4.16934	6.64945	3.46154	3.07298	2.37636	2.0526	4.08685	5.56266	2.43434	2.68714	2.74936	7.61356	2.10997	2.1753	1.09255	4.35618	1.02498	4.5977	1.72524	7.91776	2.70742	2.22805	0.697776	0.787402	1.57205	1.35253	2.09333	1.26804	5.2954	3.10722	0.964067	3.24704	1.01188	2.58885
212550	1	78	0	0	27.9	139	77	1	6.78	4.6	1.74	0.94	2.87	10.4615	13.7225	7.35975	11.0256	5.55841	5.43869	6.10256	4.91803	7.27459	6.2436	3.88747	3.63916	4.19652	8.30769	2.91411	6.52956	2.31481	5.28747	2.97283	5.75835	3.94669	7.7787	4.93367	4.47761	1.61625	1.28738	2.40564	2.32365	2.81924	2.28027	7.61231	4.08674	2.12412	3.29167	1.20582	2.70495
210099	2	62	0	0	17.8	113	66	0	5.08	4.16	1.66	1.14	2.27	3.40633	7.10784	3.67647	7.56098	2.18978	4.16667	2.93399	2.91971	3.15534	4.85437	1.94175	2.42718	1.94175	6.31068	1.94175	3.15534	0.245098	3.89294	0.486618	2.44499	1.94175	9.67056	4.85471	4.9663	1.27524	1.02837	1.23894	1.80851	1.83941	2.09072	5.24265	3.82436	1.91083	3.25548	1.42248	2.26629
213788	1	57	1	1	22.9	137	84	1	5.25	5.92	3.47	1.58	2.76	4.63968	7.92079	3.26733	7.36318	3.57498	3.46535	1.78571	1.88305	3.35968	5.24752	1.58259	1.87747	2.56663	4.54545	1.67818	2.18038	1.39303	3.36967	1.58259	4.44664	1.97824	7.25965	4.97382	2.62123	0.915631	1.43885	1.24264	0.718954	0.914435	1.43791	6.43467	3.74261	1.31234	2.94889	1.51515	2.09974
215380	2	77	0	0	16.2	125	61	0	4.77	5.47	0.95	2.04	3	11.6324	12.3314	8.63959	10.3737	5.4768	5.02577	7.67742	3.47938	7.1887	6.86778	4.44874	4.10783	5.13809	9.06752	3.66795	5.60206	2.84421	5.34794	3.0264	6.69672	5.46272	6.34441	3.24039	3.16503	1.0582	1.58252	1.81132	1.05501	1.80859	1.65913	4.84481	3.02801	1.36467	4.00605	1.14155	2.1164
221068	2	76	0	0	25	196	89	1	5.23	5.67	0.71	1.84	3.51	5.95918	5.87755	2.28945	6.06061	2.3751	3.27065	2.61438	2.95082	3.92157	4.72698	2.46305	3.60656	3.91837	5.54197	2.61224	3.10711	2.12592	2.29133	1.2285	4.41176	3.74898	8.89371	4.70525	3.57143	1.13575	2.00325	1.40693	1.62162	1.18919	1.78571	6.46037	3.75204	0.869093	2.87419	1.47139	2.76423
222365	1	53	1	1	26.1	132	93	1	8.27	4.59	1.99	0.91	2.78	6.34146	8.67209	4.29581	5.54951	2.99891	2.11726	2.28758	2.34077	5.10315	3.9545	1.62426	1.90217	1.57182	3.68165	2.71003	3.36408	1.96614	2.34077	1.14193	3.48015	2.54881	8.91259	4.88308	3.19917	0.652921	1.13441	1.58076	1.64892	2.43902	2.26882	6.11188	3.2069	1.2069	2.92901	1.62517	2.72039
211460	1	53	1	0	24.2	137	84	0	5.09	3.94	0.83	0.98	2.58	8.5592	11.8165	3.51422	8.49079	3.36516	3.66492	3.192	2.81421	6.06133	7.30083	2.94817	2.92509	3.99429	8.10361	3.97146	4.38513	2.00525	4.5487	1.71347	3.79203	2.38209	6.22819	2.99946	2.59914	1.34012	1.04334	1.6863	1.25972	1.76565	1.52488	5.96133	2.49597	1.98764	2.4698	1.18983	1.90758
220629	1	54	1	0	26.2	151	93	1	4.97	4.64	1.99	1	2.74	4.43131	7.18858	2.96736	3.90896	3.31847	1.7769	2.07818	1.23396	4.42913	4.37777	1.57558	2.21348	2.65748	5.5665	2.11823	2.77502	1.82897	3.46021	1.08696	4.14406	3.59961	6.9942	2.65668	2.49147	0.919932	0.953678	1.73943	0.885559	1.90801	1.80579	5.81197	3.14961	0.752394	1.60629	1.0631	2.73598
214188	2	82	0	0	17.7	153	92	1	4.02	5.84	1.16	1.26	4.05	6.37771	7.94538	4.78856	7.38672	3.60921	3.59801	2.91022	2.23602	3.90093	5.75851	3.59801	3.47179	4.41542	6.50155	1.30112	3.84139	1.36731	3.41615	1.42768	3.53598	1.99005	8.72067	3.58407	2.96067	1.50376	1.59222	1.50709	1.41343	1.63572	2.29682	5.86146	2.8394	1.90603	2.79255	1.3369	2.87865
242395	1	39	1	0	20.4	124	75	0	5.26	4.26	0.57	1.5	2.5	9.47712	5.94059	2.9703	6.55738	2.63158	3.27869	3.94737	3.59477	3.26797	5.88235	1.96078	2.61438	2.61438	8.82353	0.980392	2.96053	1.31148	3.94737	0.326797	3.98671	1.63399	7.44532	4.44856	3.29466	1.71614	1.16117	1.71694	0.926784	1.94805	2.22531	6.56425	3.43387	1.71694	4.68895	1.53203	2.59861
211883	1	53	1	1	21	125	87	0	4.36	3.99	0.78	2.09	1.55	5.68846	8.18931	3.97227	7.0535	3.54667	3.34661	2.69262	1.78857	4.80744	4.67215	1.83462	2.07281	3.05283	4.7012	2.15139	2.42344	1.75859	3.97122	1.35674	3.42994	3.54194	6.79961	3.49788	3.43137	1.24183	1.40339	1.50229	1.53545	1.79621	1.76702	5.34251	2.62726	1.34514	2.62381	0.791818	2.19313
221033	1	51	0	0	20.9	129	68	0	4.11	3.22	1.19	1.12	1.56	6.25	8.13219	3.12384	7.9702	3.05628	3.27625	2.42086	1.97026	4.42544	3.9019	2.30741	2.04613	2.11738	4.94608	2.08256	3.09817	1.93452	4.49981	1.41474	4.7619	2.75811	7.45895	3.64699	3.28051	0.88963	0.723428	1.36225	1.22324	1.94498	1.30556	4.32598	2.67633	1.1427	2.53553	1.34341	2.42407
230442	2	48	0	0	19.3	108	66	0	4.45	5.65	1.08	1.99	3.17	7.34266	8.04196	8.04196	5.24476	6.27178	2.43902	2.78746	4.18118	7.31707	10.1045	6.27178	5.57491	8.36237	8.36237	2.0979	5.92334	1.39373	7.66551	3.19149	8.4507	6.31579	9.82348	2.91411	3.98773	1.22699	1.46042	2.30061	1.53139	3.06984	1.7611	5.44479	5.37634	2.83742	3.91104	1.53728	2.5268
215038	2	60	0	0	21.8	94	58	0	4.29	4.18	1.21	1.36	2.27	6.87361	8.75831	4.61111	6.98448	3.2276	3.44636	2.60532	3.32963	5.1495	5.87258	1.88366	1.66113	1.77089	5.09413	1.94013	1.99889	1.55729	2.83019	1.7758	2.78242	2.60388	8.62069	3.75399	2.72109	1.51939	1.2395	1.23901	0.9996	1.07827	1.60192	4.33909	2.85141	1.28669	1.96235	0.966184	2.2409
220136	1	67	1	1	25.6	136	64	0	5.49	3.96	0.48	1.7	2.04	10.7656	10.2871	7.50605	6.00962	4.54545	4.56731	4.55635	2.63158	5.9952	5.50239	2.39234	2.88462	2.64423	6.23501	1.19617	2.6506	3.1401	5.28846	2.16867	4.79616	3.125	14.7712	4.58115	2.88336	1.43979	0.392157	1.43979	0.784314	2.0915	2.6178	4.19948	3.14136	0.91623	0.915033	0.393185	1.04987
221871	1	47	1	1	30.9	172	110	1	6.11	6.22	2.98	1.25	3.62	12.0288	14.5401	8.13112	13.1266	5.27211	5.14237	4.83871	3.56839	6.96095	6.94033	3.47752	3.2641	3.47605	7.71186	2.50106	3.2766	1.95578	4.5164	1.90759	6.28984	3.90161	10.4234	4.6729	4.46285	1.2	1.36036	2.37714	2.50734	2.56137	3.6859	8.3311	4.71597	2.75696	4.7861	1.4773	3.58576
220162	1	67	0	0	17.9	119	67	0	5.4	2.25	0.33	1.21	0.89	5.52486	6.88705	4.70914	5.83333	2.75482	3.0303	3.0303	2.49307	3.30579	3.0303	2.20386	2.76243	3.58127	3.03867	0.828729	7.73481	3.0303	2.20386	3.04709	10.5556	6.06061	6.93694	3.59712	3.06583	0.899281	0.54054	1.17012	1.16801	1.61725	1.98377	5.13051	2.79028	1.17117	2.2482	1.44404	1.62308
212828	1	57	1	1	19.7	144	93	1	5.18	6.68	1.97	2.5	3.28	6.3655	6.77618	4.31212	8.41889	4.94845	4.72279	2.89256	2.05339	4.09836	4.5082	2.46914	2.6694	3.68852	6.99588	1.23203	2.6749	2.27273	3.28542	0.823045	4.11523	3.7037	11.336	3.10391	2.97297	1.35135	1.07962	1.48448	1.75676	3.10391	2.83784	6.52174	3.24324	2.43572	2.97297	1.62602	2.84168
214259	1	51	1	1	24.5	140	96	1	5.45	5.5	4.4	1.02	2.48	6.15385	7.72871	3.64068	5.22979	2.813	2.25118	2.21256	2.49012	2.88196	4.257	2.08826	1.7357	2.3265	6.38298	2.52565	3.00633	1.14943	3.59116	0.947119	3.28323	2.44576	6.83891	2.88097	2.35145	1.36364	0.808285	1.29114	1.21304	1.51592	1.33906	3.85885	2.48164	1.21519	1.66877	1.04193	2.12874
221313	1	62	1	0	23.5	129	80	0	4.58	4.29	1.39	1.28	2.38	4.66102	8.08511	3.82979	8.54701	3.40426	2.55319	3.81356	3.81356	5.9322	3.81356	2.11864	1.69492	0	5.50847	0.425532	2.9661	0.847458	5.08475	2.12766	1.27119	1.27119	7.28682	1.96382	3.04752	1.91017	1.60041	1.70455	1.80599	2.47678	2.63022	9.21802	4.65598	2.21993	3.40733	2.22798	4.3905
251474	1	56	1	0	21	120	70	0	5.27	3.52	0.76	1.58	1.59	11.6541	12.5	5.36398	11.4504	5.28302	4.51128	3.7594	3.39623	8.27068	5.26316	2.26415	3.7594	2.65152	3.77358	0.757576	2.25564	1.13636	5.30303	1.88679	6.46388	2.25564	8.70337	4.00356	3.81883	1.32979	1.59292	2.48007	2.4	3.89725	3.45438	7.63766	4.34397	2.31317	3.81883	1.60428	1.76991
230124	2	67	0	0	26.5	105	73	0	5.89	6.15	2.34	1.28	3.81	6.28492	8.13464	3.08989	7.02247	2.9453	4.21941	1.95804	1.12994	5.72626	4.18994	1.11732	1.96078	1.3986	7.21358	2.0979	2.3743	0.699301	2.09497	1.67832	3.10734	1.95804	6.93813	4.20741	3.52673	1.29604	0.840336	2.02273	1.72688	2.04221	1.8384	5.37903	3.59091	1.72649	2.61126	1.91257	2.56818
210133	2	62	0	0	19.9	135	74	0	5.49	4.26	0.65	1.93	2.03	15.2642	17.0923	12.3772	13.3072	5.66406	6.84932	7.26916	3.33333	8.59375	8.23529	2.94118	3.16832	4.49219	9.78474	4.89237	6.47059	2.93542	7.67717	3.92927	5.88235	3.5503	12.249	4.18615	5.22687	1.1351	1.75829	2.20539	1.75634	2.73516	2.18166	6.81211	3.49588	1.76025	3.60561	1.58235	3.18556
214867	1	54	0	1	26.5	159	103	1	4.88	4.72	3.38	0.99	2.19	4.78194	5.96787	2.53554	4.26923	2.03221	2.57494	1.84332	0.921305	3.14056	3.90505	1.26388	1.6826	2.14313	4.81651	1.87237	2.60237	1.19048	2.42028	1.11282	2.91076	2.56607	6.3724	3.03594	2.91473	1.08493	0.744417	1.8018	0.991633	1.67338	1.54991	4.38297	2.17526	1.74455	2.14552	1.46875	2.42915
212437	2	63	0	0	24.3	158	82	1	4.76	4.3	1.2	1.65	2.1	6.43142	8.47554	4.6777	6.78836	4.06178	2.57437	3.54083	2.46136	5.98632	7.23647	2.27531	2.96296	3.13748	8.36653	3.58362	4.15481	2.85225	5.1911	1.48148	4.91148	4.04328	10.3835	5.56335	4.05973	1.40187	1.63858	2.05416	2.05416	2.4265	2.52219	6.4728	2.9453	1.87529	3.64998	1.59774	2.94668
222641	1	79	1	1	22.1	136	73	0	4.47	4.38	1.02	1.49	2.43	5.75916	6.31579	2.60417	5.26316	1.57895	2.09424	5.72917	3.64583	7.40741	7.29167	2.08333	3.125	3.68421	7.8125	1.5625	5.2356	1.5625	3.64583	2.60417	2.6178	2.08333	7.26392	3.8835	7.78589	2.18978	1.69903	1.94175	1.93705	5.32688	3.1477	4.36893	1.93705	1.95122	1.93705	1.70316	4.60048
214717	2	76	0	1	17	134	83	0	5.42	4.75	0.7	2.35	2.08	6.13208	6.18449	3.93908	6.23037	2.57759	2.82871	2.36345	1.83438	5.18868	5.76218	1.8858	2.73109	2.7268	6.28601	3.24948	2.78361	1.15486	3.35958	1.36197	3.45912	2.68421	10.1103	4.07339	3.26007	0.987925	1.60995	2.16038	0.952032	1.31868	1.86676	4.77766	2.93686	1.43224	1.80015	1.32353	2.09328
241737	2	54	0	0	20.4	120	78	0	4.76	4.95	1.83	1.73	2.39	3.66667	7.69231	2.34114	4	1.67785	0.668896	0.668896	2.66667	3.33333	3.33333	0.334448	2	2.01342	5	1.33333	0.333333	1.68919	2	1	3.66667	2	12.6911	3.96341	2.13415	0.611621	1.06707	0.914634	0.609756	1.06707	2.43902	5.34351	2.74809	0.304878	1.98777	1.67939	1.37615
210027	1	61	1	0	22.5	123	73	0	4.81	4.26	3.68	0.91	1.68	4.23977	4.5388	3.34789	6.41399	2.61628	2.18659	2.47813	1.60116	3.207	2.90698	1.59884	1.01744	2.61628	4.8105	1.4556	2.62009	1.16448	1.74672	1.16279	3.21168	0.873362	11.5554	3.6239	3.3072	1.12717	1.17676	1.59275	1.00416	1.39672	1.73807	4.45969	2.33014	1.51961	2.00833	1.12717	2.03681
213456	1	48	1	1	19	155	89	1	15.34	4.98	1.35	1.93	2.44	10.3972	12.1495	9.47368	12.1637	6.20609	4.90654	5.47786	3.97661	5.70431	6.05355	3.14319	3.96733	5.36131	7.22611	3.84615	3.26721	1.52941	6.29371	2.68692	5.48425	4.6729	10.4294	6.49693	2.89728	1.75285	2.62927	2.63389	2.10526	3.15513	3.06748	6.93591	3.42406	2.01754	3.68098	1.40845	2.72408
215239	2	74	0	0	20.8	139	71	0	3.54	4.87	0.66	1.29	3.28	5.62358	7.70634	4.08534	6.31244	2.14025	2.22222	1.77031	2.46688	3.53742	4.8913	2.35507	2.4932	2.72109	5.94374	1.90649	2.91572	0.547945	4.27856	1.54616	2.99728	2.72975	7.0726	3.9794	3.89671	1.03141	1.45199	1.73627	1.73383	1.54567	1.73383	5.22353	2.44591	1.69972	2.82087	1.2778	2.41135
212585	2	78	0	0	19.6	145	85	1	4.4	7.23	1	1.19	5.59	9.43987	10.9761	6.29921	9.90177	4.55617	4.39216	3.95923	3.37255	5.9906	5.91229	2.93542	2.97922	3.91696	8.46063	3.0944	3.49568	2.00708	6.70588	2.59128	5.93087	3.29025	9.57414	5.06683	4.72637	1.95591	1.58385	2.45342	2.23602	2.10984	2.01926	5.20249	3.20573	1.40274	2.95123	1.55909	2.99532
212017	2	75	0	0	20.9	132	75	0	5.02	7.12	1.84	1.64	4.64	6.82332	8.43863	4.33996	7.42754	2.89331	3.07553	3.6635	2.76143	4.47964	5.50542	2.75271	2.52822	2.21219	6.68172	3.47787	3.80952	1.76951	3.13209	1.31162	4.97288	3.07414	8.22817	2.57316	2.118	1.31114	0.857287	1.412	1.46096	2.21886	1.71371	6.26263	2.48227	1.76589	2.82971	1.31712	2.37494
212590	2	85	0	0	17.9	176	76	1	5.25	4.92	1.9	1.28	2.78	4.8441	7.17863	3.86555	6.59586	4.14102	2.96089	3.84187	2.62277	4.9527	5.56483	2.94772	2.50976	3.39455	6.44803	2.33853	2.95924	2.12409	4.24107	1.66852	4.12486	3.51955	7.462	4.50782	2.62552	3.3195	1.42726	1.84247	1.93459	2.34591	1.56394	6.33087	3.4626	2.03609	3.04569	2.00279	2.80977
222369	1	83	1	1	20.1	139	79	1	4.76	4.08	0.99	1.31	2.32	6.63185	8.78202	4.76689	7.34137	5.08652	3.66492	3.97282	3.29843	6.00209	5.53525	1.72414	2.14547	3.34029	6.73278	2.77197	3.20042	2.04403	5.18325	1.77731	6.27287	4.12748	8.59138	4.03152	6.19872	2.30863	1.6085	2.03215	1.48665	2.24515	1.85073	5.77859	3.28567	1.70316	2.06186	1.67581	2.40195
211469	1	78	0	0	23.3	150	76	1	4.77	4.18	0.74	1.31	2.53	4.95582	5.84391	3.58243	5.54486	2.42962	2.30947	1.96456	2.11783	3.45888	4.34114	1.49942	1.88317	2.194	4.65027	1.4977	2.54042	1.27315	2.42308	0.923787	5.24691	4.61894	7.0827	4.69645	3.74618	1.33639	2.09764	2.8626	1.29821	2.47902	1.52964	6.51341	3.21716	2.60437	2.36732	1.69361	3.74761
211417	1	80	1	1	18.4	120	68	0	5.3	3.33	0.49	1.25	1.86	17.599	20.8065	12.2845	13.411	6.68103	7.89814	7.27508	4.78655	7.82796	11.5649	3.4749	4.77214	3.78007	7.65262	4.29185	4.50837	2.75862	6.08808	4.18284	7.61246	5.6701	8.8619	3.90135	7.73729	1.79533	1.70404	1.0772	2.01703	2.46747	2.4708	7.64732	3.91187	1.98735	4.0072	1.4447	2.88288
212632	1	53	1	1	20.2	119	74	1	4.48	4.4	2.83	1.24	1.87	7.80961	8.30258	4.91196	7.77418	3.88709	3.19001	2.40185	2.77906	4.80148	4.43418	2.12373	2.21504	2.62794	5.76302	1.33826	2.40407	1.11369	3.9261	1.75439	3.42434	3.45941	8.89804	4.42198	2.90863	1.0117	1.51563	1.26382	1.45386	2.05242	1.32827	6.59689	3.77778	1.87123	3.39144	1.75048	2.82629
212655	2	47	0	0	26.3	124	85	1	4.92	5.02	2	1.54	2.57	9.88437	11.3144	6.53473	8.86644	5.13878	5.59701	5.26906	4.23538	6.16362	6.52255	3.69817	4.65896	4.69974	9.31446	3.9267	6.16131	1.79775	4.92721	2.3525	6.05834	5.00187	7.23214	4.75483	3.03391	1.15761	1.2474	1.27748	1.36539	2.40356	2.0214	5.87709	2.97974	1.48987	3.06548	1.52695	2.32005
212909	1	72	1	1	18.3	120	75	0	4.38	4.41	1.9	1.11	2.44	7.14286	10.2564	6.30252	8.01688	0	1.26582	0	1.2605	4.20168	5.46218	1.2605	2.52101	0.847458	2.97872	3.78151	4.62185	0.421941	6.30252	2.54237	2.53165	3.79747	9.71429	3.81679	4.72328	1.23928	1.28571	1.14504	1.81384	2.38095	2.14286	8.96947	3.3874	2.10024	3.24427	1.2894	2.85987
213752	1	49	1	0	20.8	118	69	0	4.43	5.2	1.31	1.93	2.67	7.55132	8.73074	5.96026	6.1674	3.75	3.38733	2.9347	1.91458	6.30037	5.71848	1.46628	2.1261	3.15481	5.21292	3.30396	3.37739	1.17994	3.01915	1.39296	3.08824	2.5	9.15167	3.89944	4.05544	0.614754	0.872242	1.84805	0.718686	1.89549	1.17949	4.8329	3.29897	1.28733	2.36626	1.50026	2.62751
214526	1	48	1	1	20.7	112	69	0	4.42	5.57	1.55	1.76	3.11	7.50293	10.551	3.41176	4.33763	3.30189	2.46479	3.05882	2.12264	5.6272	5.26932	1.87135	2.34467	3.98126	6.08187	2.5731	3.75587	1.75439	3.27869	1.40515	5.28169	3.1653	8.7344	4.80855	2.49332	2.04626	1.6919	2.13713	1.5165	1.69039	2.04626	6.79785	3.83586	1.97309	2.13713	1.88679	2.23015
212002	1	53	0	0	25.6	144	92	1	5.51	4.69	3.37	0.9	2.26	4.35131	6.51709	2.43641	4.51751	2.19721	2.1123	2.09003	1.8464	4.13775	5.38954	2.29456	1.95187	2.10835	4.56975	2.16231	2.16693	1.23457	3.37892	1.28274	3.63442	2.16346	6.28007	3.51543	4.37642	1.46947	1.49216	1.5443	1.26614	2.65554	1.13895	6.49911	5.13733	1.24682	2.66836	1.32721	2.41056
220663	2	42	0	0	26.2	137	78	0	4.63	3.81	3.35	0.95	1.34	3.90405	5.86854	3.34432	5.88789	2.21385	2.06961	2.58824	2.54597	3.56975	4.17253	1.59774	2.29723	2.15962	4.83114	1.59475	1.97647	1.27119	4.13146	1.83271	3.20603	2.49294	6.52621	3.59527	1.85471	0.514933	1.02828	0.46225	1.3896	1.48947	2.1058	4.69072	2.73055	1.64948	2.7376	1.65204	2.77492
214238	1	54	1	0	29.2	178	112	1	4.64	4.58	3.4	0.89	2.14	8.61128	8.08019	5.53528	7.08613	4.08039	3.77129	5.34629	3.77588	4.74164	4.31087	1.57863	3.39806	2.67315	5.28233	1.88335	3.04692	2.13285	4.3372	1.87993	5.97197	2.37226	8.15075	4.31749	2.66143	1.61643	1.30833	1.79353	1.35312	1.96078	2.18723	6.08581	4.19764	1.88101	3.27941	1.67327	2.53497
214858	2	53	0	0	22.3	152	98	1	4.36	5.4	2.14	1.07	3.36	8.51194	9.80092	5.895	8.59423	4.29975	4.23573	5.81181	3.28826	4.47578	4.98623	2.50765	2.14067	2.53823	5.22456	1.6208	2.26924	1.53374	3.19214	1.56298	4.1297	2.75229	5.95312	3.72285	3.74354	1.4265	1.05503	2.02983	1.69667	2.87368	1.77943	6.26426	3.44971	1.76458	2.86129	1.62636	2.75648
213719	1	86	1	1	18.7	130	69	0	4.5	3.89	0.97	1.52	1.93	8.12968	9.53094	6.15308	8.16224	5.2	4.94259	3.998	2.54745	4.9975	5.58882	1.54613	2.69596	3.19202	7.13573	2.74588	3.49476	1.55078	4.26279	2.39641	5.38922	3.78863	8.22767	3.85373	3.65991	0.702642	0.814607	1.71783	1.60202	1.68776	1.29322	4.2031	2.02931	1.13154	3.2967	2.09454	3.10034
213791	1	86	1	1	18.8	130	69	0	4.24	3.89	1.84	1.13	1.92	10.5263	13.2686	5.10535	7.59903	3.32522	5.18639	5.21597	2.3539	4.76575	5.4883	1.53722	2.17742	2.34438	6.77966	3.30912	3.55987	1.86537	5.10121	1.29136	4.05844	3.14516	10.7243	4.81253	3.69128	2.35294	1.23043	1.67879	1.68067	4.25532	2.07283	6.35188	2.97085	1.73669	3.0286	1.35059	2.63897
213520	1	46	1	1	22.2	114	75	0	4.46	5.65	4.22	1.02	2.71	9.13349	9.13349	2.57009	8.70588	0.936768	2.8103	2.35294	2.80374	3.97196	4.6729	1.40187	1.17371	2.11268	6.54206	3.50467	1.63551	0.234192	2.80374	0.702576	4.44965	3.27103	7.54034	3.68179	2.73296	1.34957	1.0194	1.87871	1.74227	1.64474	1.90727	5.72934	3.02632	1.60972	3.09516	1.74342	2.69826
210508	2	63	0	0	18.5	141	90	1	5.85	5.68	0.69	2.26	3.11	5.46697	6.83371	4.11899	6.83371	3.87244	3.86803	2.97483	3.18544	3.30296	2.95455	1.13895	1.93182	1.82025	2.73038	2.04313	2.5	1.13766	2.61364	1.48233	3.06818	2.51716	6.76175	4.06225	2.87523	1.1864	1.44928	1.39916	1.2134	1.10614	1.52913	5.6887	3.56577	1.29185	2.05696	1.0838	2.26614
222144	2	60	0	0	22.2	130	85	1	5.41	4.48	1.64	1.29	2.44	4.28922	4.65972	3.93604	4.12562	1.4733	2.27833	1.53468	2.1512	3.18432	4.11295	1.71885	3.12883	2.32986	5.64764	1.34887	2.27133	1.72733	2.52463	0.98401	3.26959	2.0233	7.91778	2.96128	3.68681	1.55657	1.13938	2.51142	1.13982	1.8244	0.911854	6.06176	3.77863	1.52614	3.01527	1.83416	2.36101
210519	1	62	0	0	20.3	118	77	0	4.4	3.39	0.75	1.24	1.81	5.24642	4.14013	3.66826	3.35463	2.07006	2.39234	2.39617	0.797448	3.81558	4.6252	0.955414	2.55183	2.71132	5.28	1.6	2.71132	1.76849	3.66242	2.06677	3.83387	0.956938	5.78296	2.283	2.16409	1.56807	1.28449	1.21371	1.18737	1.3061	1.52055	4.70756	2.04908	1.11745	2.23863	1.09864	1.90522
221230	2	69	0	0	22.2	135	78	0	5.33	4.8	1.62	1.19	2.87	6.97674	8.3871	5.06165	6.02332	4.52781	3.61524	3.36134	2.25952	4.33376	6.51613	1.80762	1.87218	4.39276	7.43374	2.9051	3.62929	1.87702	2.65201	1.10246	4.57769	1.93673	17.2703	5.62637	4.61133	2.02198	1.80537	3.11951	2.32865	3.11814	2.42077	6.18921	3.61393	2.03091	4.36316	1.94346	3.22723
221775	2	56	0	0	19.9	99	69	0	4.09	3.41	1.07	1.25	1.67	15.3226	16.7339	6.45161	9.38776	5.44355	3.23232	3.23232	4.62777	6.23742	7.44467	1.20968	3.01811	1.81818	7.87879	2.61569	2.42424	0.603622	4.02414	1.41129	4.23387	3.82294	8.60113	3.36584	4.16141	1.13314	1.35305	1.92126	2.17186	2.04531	2.26629	5.63247	2.9319	1.57233	3.75039	1.92065	2.30139
211414	1	54	1	1	20.4	124	82	0	5.05	3.77	1.38	1.47	1.67	13.7147	16.7586	8.73181	10.7118	5.04841	5.73601	5.87422	4.36288	7.10345	4.96894	3.31492	3.73961	3.72928	8.01659	2.76243	5.26316	2.14681	4.84429	2.2176	5.31768	5.03448	14.6765	4.73965	5.80387	1.53538	1.6	2.80749	2.61219	3.93333	4.13885	10.8361	5.10067	2.47989	5.95318	3.56422	4.74282
221768	2	54	0	0	20.5	132	78	0	4.37	5.1	2.29	1.05	3.01	2.36559	3.43348	1.93548	5.80645	1.2931	0.430107	1.2848	0.645161	5.36481	4.06852	1.72414	0.642398	0.643777	7.06638	2.36051	2.7897	0.428266	2.36051	1.50538	3.21199	1.29032	6.27496	2.84819	2.87504	1.36947	1.02564	1.16842	0.541156	1.62208	1.65336	4.82857	2.79282	1.90829	2.13614	1.25571	1.73938
214498	1	75	1	1	19.6	196	93	1	4.28	4.65	0.56	2.74	1.66	9.65978	10.8485	6.95122	10.5711	6.01458	5.52855	4.00485	2.92683	6.61007	6.18182	1.88107	2.60764	3.03582	7.33778	2.54545	3.33941	2.61398	5.71429	2.37515	6.74362	4.18689	9.2827	3.62869	2.78716	1.51771	1.05574	2.02532	2.36088	2.52845	1.7714	6.05676	2.91878	1.14117	2.54453	1.48242	2.44932
220505	1	54	1	1	24.5	126	74	0	4.65	4.17	0.7	1.17	2.68	7.0742	8.02611	3.35907	5.94595	3.62096	3.22953	3.15263	2.1555	3.88312	4.21941	1.30619	2.42215	2.18642	5.07302	1.91791	2.38645	0.965251	3.03613	1.079	3.15627	1.68971	7.60346	4.0521	3.08582	1.10577	1.0101	1.5444	0.818488	1.5896	1.8278	4.40465	2.32333	1.15663	2.55792	1.64888	1.83575
222634	1	40	1	1	19.5	128	80	0	5.12	4.73	0.75	1.51	2.88	4.86726	6.83507	2.66272	5.31758	1.92024	1.4771	3.54505	1.92024	4.13589	6.05613	1.62482	1.92024	2.65487	4.42478	3.125	0.737463	0.445104	2.65487	0.296736	2.97177	1.48148	6.11827	2.83673	2.94418	0.816326	0.878447	0.858369	1.24566	1.57111	1.40816	4.55846	2.92493	1.3306	2.24581	1.02249	2.28852
231316	1	52	1	1	24	114	71	0	5.45	4.54	2.1	1	2.59	4.73225	6.34328	1.74346	5.23039	1.74346	2.49066	1.74129	1.4944	4.47205	3.61596	1.86335	2	1.61491	5.59006	1.24844	3.37922	1.875	4.48878	1.24224	3.10559	2.1118	6.84877	3.17209	3.64356	1.57978	0.90945	1.46303	1.22481	1.46245	1.42236	7.51582	5.06329	1.10759	2.33109	1.11111	2.88994
212900	2	85	0	0	22.7	153	78	1	4.19	5.88	1.34	1.73	3.54	8.75782	10.6535	4.52509	6.616	2.82385	4.06613	2.63628	2.5916	4.95536	5.31013	2.1419	3.12221	3.21429	6.5266	2.00714	3.75335	2.06463	3.6193	1.38517	3.31541	2.09728	8.17968	4.14162	3.97462	1.13712	1.20401	1.67336	1.80421	1.8024	1.40374	5.35654	2.11268	1.51159	2.77685	1.04447	2.27729
221343	1	39	1	0	19.8	108	62	0	4.17	4.21	1.22	1.33	2.33	4.7836	4.98866	4.77273	5.21542	1.82232	2.72727	2.72727	2.27273	2.27273	6.34921	0.684932	0.681818	2.26757	5.22727	1.5873	4.09091	0.911162	2.96804	0.453515	2.2831	1.13895	3.60459	2.18341	1.90944	0.979858	0.544959	0.818777	0.599128	1.36091	0.762527	2.07537	0.982533	0.871935	0.491266	0.600765	1.36314
230005	2	61	0	0	28.7	148	83	1	5.07	4.83	3.7	1.16	1.99	3.82848	4.49668	3.7813	5.37634	4.03473	2.40655	2.14834	2.56016	3.62615	3.98162	2.75792	1.99591	2.35174	4.94898	1.1236	2.82196	0.87001	2.66667	1.17647	2.96675	2.35054	9.01361	3.42721	2.4125	0.815494	0.882253	1.42857	1.25765	1.8663	1.56463	4.80573	2.31687	1.22741	1.83798	1.74121	2.72294
222421	2	62	0	0	23.5	139	86	0	4.7	4.49	1.44	1.58	2.26	8.01653	8.64909	5.87262	8.51944	3.39404	6.04805	4.96689	2.63591	4.87603	5.52805	3.48548	2.63809	3.54201	6.3479	2.56198	3.63336	1.3245	3.54785	1.89926	3.22314	2.72277	8.0484	6.21053	4.05263	0.788229	1.41807	2.57895	1.31648	1.52311	1.15607	4.85232	2.52898	1.63675	2.6441	1.42933	1.94942
221612	2	60	0	0	32.8	158	106	1	5.23	4.55	0.74	1.37	2.84	8.03109	10.3983	5.64767	7.3057	4.94534	4.44674	3.73638	3.51785	5.08035	5.17063	4.24211	3.66925	3.15572	6.51499	3.2575	3.83618	2.74896	4.25311	2.07577	5.24131	3.98551	7.43838	3.68745	2.94247	1.49254	2.19684	1.71278	1.14236	2.3266	1.58172	7.11445	3.44523	0.882613	3.30688	1.81336	3.1732
211827	2	81	0	0	23.2	194	85	1	4.37	5.96	3.14	1.15	3.38	4.81435	7.39459	2.55279	5.95839	2.36444	2.14443	2.30139	2.0794	5.0613	5.38413	1.85593	2.52048	2.13702	5.12256	2.35701	2.93746	0.85416	2.80934	1.13457	3.90921	2.23552	8.28402	3.38259	1.93633	1.3478	0.295664	2.07033	1.1811	1.73827	1.37976	4.55145	2.2054	1.31752	2.50412	1.12248	2.04149
221180	1	54	1	0	26.7	121	80	0	5.68	4.71	2.4	1.02	2.6	4.93528	6.96921	4.21736	6.08273	1.86537	2.92208	2.8363	2.51012	3.56853	4.8583	1.78862	1.94647	1.7004	4.69636	1.05263	2.03087	1.38889	3.82114	1.94963	2.11382	2.51216	8.124	3.7234	2.61752	1.27728	1.11702	2.60638	1.06667	3.24468	1.38298	7.04376	2.98667	1.60342	2.7689	1.44462	2.62032
221731	2	60	0	0	21.5	122	72	0	4.34	3.44	0.81	1.11	1.96	6.1784	9.25092	4.10678	6.86113	3.60952	2.58091	2.49898	2.04666	4.74632	5.07365	1.14566	2.0876	2.65849	5.28039	2.98813	2.99549	1.68655	3.31695	1.51329	3.20592	1.80033	6.37943	2.63597	2.17101	1.0361	0.936142	1.74146	1.8024	1.90254	2.06943	5.36733	2.38175	1.00536	2.41125	1.75261	3.01306
220624	1	49	1	1	23.7	123	80	0	5.05	3.58	1.08	1.3	1.79	5.07937	6.38382	3.11005	4.53461	2.42545	2.34779	1.59363	2.18688	3.17586	3.48791	1.34814	1.42857	2.29976	3.21046	1.82612	2.14883	1.07228	1.86804	1.23065	2.75449	2.38095	8.92116	3.26087	2.53623	1.34576	0.879462	0.777605	0.931677	2.07254	1.39679	5.39139	2.91212	1.19605	1.76349	1.87696	3.37662
212133	1	52	1	1	24	118	81	0	4.47	5.94	2.13	2.31	2.66	6.89433	8.85098	4.09413	5.63789	3.07046	3.48612	3.06452	3.26227	5.76675	4.60696	2.44767	2.22222	2.83505	5.53589	3.28291	3.64399	1.84347	4.67742	2.35332	3.57488	3.47938	7.97941	3.30234	3.14103	1.69981	1.15459	1.12179	1.18666	2.4984	1.76169	4.49583	2.6671	1.64093	2.83049	1.54989	2.82323
250541	1	55	1	1	23.6	121	78	0	4.56	3.97	0.89	1.58	1.99	4.08163	6.41892	1.35135	4.48276	0.675676	1.01695	2.71186	2.04082	2.02703	1.68919	1.68919	0.675676	2.0339	6.08108	3.37838	3.05085	2.36486	4.46735	1.35135	1.68919	1.69492	6.48604	2.20949	2.86416	1.88216	1.0647	1.55483	0.655201	1.55483	1.96239	3.28407	2.04918	1.06296	1.71849	0.494641	1.47541
222528	2	44	0	0	23.4	115	70	0	4.71	4.16	0.94	1.5	2.23	7.05645	10.9756	7.25806	9.89899	4.6371	7.05645	6.06061	2.02429	5.24194	6.2753	2.22222	2.41449	2.41449	7.66129	2.61569	1.81452	1.20724	5.6338	1.00604	3.82294	1.60966	8.15584	3.72864	1.99637	1.1649	0.931677	2.4112	1.68219	2.22625	2.04557	7.15953	4.76807	1.9171	3.18653	2.10499	4.19689
222495	2	82	0	0	19.6	129	85	0	5.95	4.28	0.82	1.58	2.33	9.375	8.44907	7.20093	9.02778	4.64576	2.78746	3.12862	3.12139	5.43353	4.86111	1.97216	2.08333	4.16185	7.16763	2.42775	2.08575	2.55517	3.7037	0.580046	3.93975	3.2445	8.78317	2.74223	3.28767	1.64534	1.55678	2.38095	2.02392	3.19927	2.00913	6.95334	4.96324	1.74312	5.03202	3.15399	4.0293
210710	2	61	0	0	23.1	119	68	0	5.59	6.45	3.04	1.11	3.96	6.12245	8.16327	4.5082	4.4898	2.04082	1.65289	2.06612	5.71429	3.26531	4.08163	1.63934	1.63265	4.89796	6.55738	2.04082	2.86885	1.22449	1.65289	0.409836	2.04082	2.45902	7.15851	4.88338	2.4872	0.947522	0.437637	1.09569	0.438276	1.89643	1.97224	5.91241	3.21873	1.90198	2.77981	1.75182	3.35522
222310	1	54	0	1	23.9	134	79	0	5.43	4.63	1.8	1.03	2.78	4.53956	5.97661	2.3913	4.07456	2.25597	1.68904	2.51191	1.38949	3.76623	3.28152	1.2116	1.46868	2.3306	4.48856	1.90229	1.60243	1.8174	3.46771	0.867303	2.55301	2.12305	7.8916	3.21333	2.59006	1.13062	1.39881	2.08209	1.66518	1.24777	1.54808	3.22773	2.38806	1.42857	1.54762	0.957224	1.19474
221301	1	55	1	1	24.1	132	82	1	6.16	5.39	3.63	1.29	2.45	9.98811	11.2433	6.37284	8.32834	4.83582	4.42055	5.72451	4.28827	7.39857	6.4997	3.63095	2.4463	3.39893	7.32143	2.61593	3.46476	2.08831	5.00894	1.72619	4.77327	4.05003	8.6132	3.85979	3.22835	1.7316	0.945254	1.22047	0.670083	2.16621	1.85185	5.7267	2.60973	1.94059	3.16706	1.66403	2.88652
221179	2	59	0	0	27.6	128	82	0	4.92	5.78	1.88	1.38	3.55	5.97686	7.51445	4.26081	5.79151	2.19213	2.82958	2.50804	2.19213	3.4018	3.59435	2.43746	1.53945	3.27343	5.51636	2.31362	3.3419	1.79949	4.05145	1.47625	4.04624	3.08087	8.16229	4.43491	3.38902	0.857551	0.714626	1.4776	1.04762	1.38095	1.61982	5.08393	3.63462	1.67384	2.34899	1.62679	1.86514
210165	2	62	0	0	22	119	70	0	5.39	5.77	1.25	1.48	3.72	5.51181	6.75039	2.04724	5.65149	1.88383	3.2967	2.35479	0.786164	4.70958	4.3956	2.51177	1.88383	2.51177	3.61635	1.10063	1.88976	0.787402	3.63924	0.943396	1.25984	1.25984	6.53425	2.70193	2.59291	1.0069	0.832855	0.948003	0.862565	1.49339	1.66571	4.68525	3.22024	1.17816	1.64171	1.2972	2.52656
212465	1	73	1	0	19.8	138	78	0	4.85	4.66	1.25	1.25	2.84	5.68541	6.31712	3.10323	6.25395	2.02917	1.76768	2.40202	1.89633	3.53759	5.16698	2.01765	2.96156	2.83912	5.80076	3.41124	4.17193	2.41423	3.91909	1.00819	3.73182	2.83912	5.76092	2.54075	2.54563	0.910398	1.05566	2.25528	1.39155	1.53477	1.6307	4.62205	3.04054	1.1544	2.69231	1.44928	2.55053
210035	1	61	1	1	24.5	156	99	1	6.03	5.13	2.02	1.52	2.69	13.289	10.9272	3.64238	10.2649	5.61056	5.26316	2.64901	3.9604	3.9604	2.63158	1.31579	1.65017	1.31579	2.30263	0.986842	0.657895	1.31579	3.63036	1.97368	3.66667	3.31126	7.59538	3.27526	3.1108	1.291	1.81248	2.5838	1.60279	2.85814	1.91638	6.09969	3.28556	1.84991	2.99965	1.29825	3.34962
212411	2	77	0	0	18.4	153	65	1	5.55	6.81	2.32	1.34	4.42	5	5.72473	3.79437	3.78973	1.9536	2.1978	2.0757	1.95838	2.68293	4.76773	3.53228	2.3199	1.70524	4.1514	1.34146	2.69939	1.46879	4.02439	0.854701	3.2967	3.30073	5.145	2.05416	1.21156	0.652377	1.02612	0.931966	0.839552	1.11836	1.77239	3.5514	1.87091	2.07156	0.843486	1.322	2.43446
210160	1	61	1	0	25.4	113	71	0	5.43	4.02	3.45	1.1	1.35	9.9723	10.2493	5.81717	11.3573	5.54017	6.38889	6.37119	4.72222	7.20222	3.87812	3.04709	3.04709	3.88889	7.79944	1.96078	2.77008	2.22841	6.37119	4.70914	6.12813	4.16667	10.1527	4.74422	4.54545	1.32068	1.65017	1.81818	1.93894	3.67465	2.18467	6.03555	2.51754	1.56895	2.89256	0.90834	3.59801
220380	2	69	0	0	14.2	121	79	0	5.12	4.35	1.41	1.95	1.76	11.0825	12.3132	5.99483	8.73385	4.54076	4.53375	3.71517	2.93663	7.05822	5.34979	2.82922	2.52058	3.4465	7.26804	2.47423	3.35052	2.84679	6.44995	1.49485	8.16537	4.99485	7.2693	2.97216	3.76506	1.16585	1.61654	2.63653	2.06922	2.52069	1.80519	5.50943	3.81564	1.546	2.82912	1.25285	2.37646
221111	2	46	0	0	22.2	105	65	0	4.92	5.24	0.65	1.59	3.35	3.73206	6.17165	2.19885	6.40535	1.63776	3.63289	2.10526	2.01536	4.97608	7.44275	2.20941	1.52818	2.00765	4.67557	2.01149	2.20096	1.33971	2.6949	1.15163	2.86533	2.19885	8.50384	2.81871	2.62821	1.59949	1.09114	3.90775	1.66667	4.21995	1.53453	5.9088	2.82232	1.42027	2.25225	1.41935	1.15681
214766	1	72	0	0	26.7	152	96	1	4.94	3.64	0.97	0.95	2.25	6.05023	7.81963	3.37915	6.39634	2.23112	3.3695	2.97483	1.89112	4.73474	4.21412	3.19817	3.93162	2.39726	4.85714	1.7684	2.56703	1.54462	2.68418	1.20137	3.6	2.39863	11.163	6.09395	2.62712	1.44007	2.24386	1.86204	1.48117	2.58146	1.65184	8.75478	4.98084	2.72921	4.0374	2.09491	4.13294
220683	2	90	0	0	17.3	125	62	0	4.61	5.23	0.92	1.74	3.07	8.24742	8.55824	5.06419	7.3388	4.71092	4.1963	4.1637	3.27053	5.20685	6.54339	4.19779	3.73665	3.41394	5.63079	3.4495	2.85307	2.14209	3.67332	1.77557	4.30912	2.63158	8.00339	3.18849	2.48377	0.846024	1.55061	1.74894	1.26904	2.02874	1.74894	5.71429	2.37758	2.01361	2.74865	1.33751	2.60697
220388	2	64	0	0	24.8	108	67	0	7.56	3.87	0.5	1.74	1.9	6.25752	7.58123	5.5355	7.0133	3.84615	3.60577	2.77443	2.9976	3.35731	4.79616	2.17129	2.88462	4.56731	7.08283	2.52404	3.47722	1.68675	2.76442	2.16867	3.36538	3.00842	9.72973	3.36022	2.69179	3.0914	1.47651	1.20805	1.87919	1.74497	2.82258	6.61269	3.64372	2.69906	4.16667	1.21786	3.08725
251101	1	50	1	1	25.6	126	75	0	4.91	4.31	1	1.65	2.21	2.17391	5.57276	1.54799	4.65839	3.41615	3.39506	1.85759	3.72671	1.85185	4.01235	0.617284	2.16718	1.85185	6.17284	2.46914	3.39506	1.54799	3.08642	1.85759	3.40557	2.16049	7.07893	2.52238	2.36156	1.22001	1.38493	1.62602	1.26016	1.30081	1.74939	4.07664	2.48068	1.30559	2.39837	0.857493	1.7101
210882	2	63	0	0	20.7	132	74	0	6.04	4.67	0.68	1.97	2.39	6.50685	11.2628	6.84932	15.7534	5.15464	6.48464	4.10959	1.70648	6.22837	8.90411	3.75427	2.73038	2.38908	8.90411	4.09556	6.14334	5.13699	7.58621	2.74914	8.19113	5.51724	7.57062	2.92958	4.41426	1.46727	1.57924	1.23944	1.58192	2.36486	2.02817	7.77465	5.14415	2.70575	3.6097	1.86757	3.21852
221831	2	55	0	0	25.2	140	89	1	4.98	4.71	1.13	1.21	2.99	9.49968	10.1202	7.75095	10.5531	4.3202	5.52381	6.59062	5.20635	6.84845	7.77989	3.67089	4.24051	3.66625	7.53642	3.5488	4.49937	2.91139	5.00317	3.42205	6.71736	5.38657	6.52742	4.42324	2.90295	1.99393	1.21422	2.12397	1.6066	2.47074	2.03728	6.30161	3.43927	1.00174	2.21546	0.958188	2.43902
213745	2	39	0	0	20.5	112	74	0	4.27	4.79	1.17	1.2	3.06	3.7037	4.7138	2.71186	3.38983	2.3569	3.08219	0.673401	1.0101	5.05051	5.05051	1.35135	2.3569	1.0101	6.12245	2.6936	5.06757	1.68919	1.68919	1.02041	2.7027	4.72973	7.74264	3.59869	2.39651	2.06972	0.87146	1.20219	1.41612	2.72035	1.74482	6.09358	3.71585	0.87241	3.59086	1.53005	3.05011
212690	2	59	0	0	15.6	126	68	0	5.89	5.5	0.7	2.48	2.7	10.8713	13.3903	8.19405	11.0748	6.59026	5.98291	5.83197	4.80456	7.19805	8.49593	4.5177	3.5409	3.7022	8.3808	3.9886	4.82026	2.82324	5.11038	3.0932	7.48576	4.84133	9.65493	4.55177	4.10292	1.7733	1.70316	1.98261	2.01669	2.88495	1.7733	6.34589	3.55897	2.02302	3.69338	1.75377	3.49284
222345	2	57	0	0	18.6	105	58	0	4.76	4.7	0.89	2.06	2.24	10.0223	9.375	3.125	10.9865	2	4.02685	2.00445	1.78571	4.88889	4.66667	1.55902	1.33333	5.59284	5.11111	1.77778	2.22222	1.55556	4.24107	1.11359	2.69058	2.44989	9.40171	3.94877	4.69584	2.13447	2.88154	2.66809	1.38889	9.0715	3.73533	8.55615	3.95722	3.21543	4.16222	3.31551	4.80769
212510	1	74	0	0	26.9	139	87	1	5.45	4.62	2.07	1.06	2.62	7.77411	9.30403	4.70588	8.86029	3.75552	5.13573	3.41786	2.97794	5.51065	5.64309	1.90616	2.82258	2.7849	6.22711	2.41758	3.96913	1.76665	3.59238	1.46843	3.92661	2.71162	7.68307	3.66146	2.52101	1.0198	1.59016	1.62308	1.37931	1.64918	1.65116	6.66064	3.85658	1.9596	2.67669	1.15047	2.71248
213566	1	80	0	0	19.5	124	78	0	4.56	6.11	1.46	1.31	4.14	5.71189	7.2956	3.32352	5.88483	2.35591	3.44973	3.52941	3.02775	3.73479	4.07221	1.76101	2.64262	2.85355	5.45531	2.22596	3.16056	1.17944	3.44683	1.30197	3.15524	2.0219	8.94819	3.35423	2.88763	1.1303	1.4111	1.38018	1.25431	1.62958	1.4752	4.47385	2.92453	1.38452	1.82275	1.48828	1.95214
211511	2	73	0	0	24.2	168	92	1	4.99	5.23	1.89	1.09	3.28	5.47428	7.51418	4.54761	6.15239	3.64411	3.26705	1.94037	1.94405	3.87341	5.99339	1.88857	2.69249	2.68995	6.18216	2.22012	3.31439	2.0794	4.77767	2.26843	4.07004	3.72993	9.69426	3.12966	2.38628	2.16257	1.56833	1.9403	2.53353	2.68256	1.78971	6.96108	3.44569	1.87126	1.7177	1.27724	2.76532
221079	2	47	0	0	30.8	117	79	0	4.61	5.63	2.05	1.34	3.36	5.89226	7.40325	3.66197	3.89171	2.18978	2.91971	1.9674	2.91643	3.53734	4.59641	3.13901	2.18978	2.13124	4.70325	2.80112	2.64193	0.957746	2.97753	1.96519	4.22297	2.19348	8.56865	5.16963	3.10278	1.61499	1.51711	1.29282	1.74306	2.58315	1.32429	5.41856	2.4264	1.52251	2.36476	1.1371	2.20708
210270	1	67	0	0	19.9	114	70	0	5.27	4.84	1.03	1.4	2.97	9.52381	13.1222	6.13636	5.01139	2.2779	2.53456	2.72109	3.63636	4.29864	6.34921	3.18182	2.48869	2.48869	9.04977	4.52489	4.54545	2.04082	2.48869	1.80995	3.61991	2.27273	6.89655	4.43497	3.65957	1.06293	1.4881	1.5738	1.78344	1.78344	1.82979	5.90484	3.19557	1.66028	2.46494	1.40485	2.72572
212461	2	57	0	0	22.3	129	72	0	4.83	4.49	1.15	1.39	2.58	11.3694	13.1189	7.88804	14.9026	6.06703	7.39645	4.2337	3.68957	7.66624	5.57904	3.80228	3.72093	4.14026	8.99873	2.7907	3.10242	1.73729	5.20966	1.35249	6.42978	2.70842	6.6413	4.25164	2.73451	0.759931	0.933933	1.10535	0.966851	2.27901	1.69257	5.88643	3.07746	1.55925	2.04152	1.07602	2.59336
231321	1	46	1	0	24.4	115	72	0	4.82	3.7	0.9	0.98	2.31	5.2795	8.35913	5.59006	6.66667	2.46914	3.09119	4.01855	2.46914	6.19195	6.17284	1.38889	2.01863	1.54321	5.55556	1.54321	3.09598	1.54799	5.45171	2.17054	4.63679	3.71517	6.40177	4.69095	2.70419	1.22154	0.993378	1.15894	1.04799	1.49089	2.09482	5.70006	3.53982	1.3245	3.20619	1.16279	3.09392
211440	2	71	0	0	24.8	131	75	0	4.22	5.8	1.72	1.39	3.63	9.63746	10.5708	4.50559	9.71758	4.08967	4.60188	4.56607	2.94028	5.13906	6.28209	1.78302	2.29399	4.11373	7.64813	3.07785	3.00091	1.97448	3.91502	1.84737	5.34743	3.38983	7.49728	4.12744	4.13193	1.95298	1.12156	1.70228	1.95298	2.53073	1.48282	6.88905	3.41694	1.20175	1.85118	1.75631	2.87586
214341	1	72	1	0	18.4	122	72	0	4.43	4.13	1.33	1.03	2.5	9.05301	9.92866	6.59929	7.80691	4.64562	4.05244	4.77042	2.79595	4.86936	4.74777	3.26603	2.67221	3.27186	7.06651	3.74109	3.9881	2.38949	4.29338	2.37812	5.29132	3.63311	11.0199	5.21777	5.87727	2.75743	1.2931	2.32859	2.07343	3.53296	2.07164	8.78408	5.37029	3.03162	6.39309	2.6898	4.40224
210109	2	64	0	0	18	132	75	0	5.06	3.94	0.93	1.69	1.83	9.95763	11.4407	8.08511	12.2581	5.08475	4.4586	4.03397	2.54777	5.72034	9.32203	1.49893	3.39703	2.76596	6.15711	4.23729	2.12766	0.849257	4.44915	2.5641	6.14407	3.60934	9.26134	2.54301	3.40824	1.34933	0.898876	1.23411	1.83246	1.75767	1.49701	5.88456	3.63432	2.69663	3.15671	1.38837	2.62271
210525	1	66	1	1	19.5	107	65	0	4.72	4.92	0.83	1.43	3.11	10.6742	12.7451	8.40336	13.324	6.43357	4.9435	6.44258	6.20592	6.60112	8.40336	3.77622	4.7619	4.75524	7.70308	2.38095	4.20168	1.55148	5.04909	1.82328	8.68347	4.3662	8.49872	4.18994	7.77648	1.60764	1.047	1.88723	1.37241	1.95394	2.18808	6.26601	3.93939	1.3262	3.27907	1.40384	3.0959
240692	1	77	0	0	19.8	139	73	0	5.48	5.01	0.92	1.76	2.83	5.28455	3.67347	2.86885	1.62602	0	1.63934	3.67347	2.84553	5.69106	4.06504	1.22449	0.409836	2.03252	7.31707	1.63265	4.06504	0.813008	0.816326	0	2.43902	2.03252	5.75968	2.18254	4.75719	1.09019	0.495049	1.2884	1.29096	1.18812	1.58416	4.27435	2.68924	0.694444	1.4881	0.995025	1.59204
214320	1	46	0	0	17.9	136	81	0	5.71	4.45	1.25	1.68	2.2	7.25859	9.44373	4.92228	10.2398	4.08825	4.47471	3.24254	2.14008	4.67836	4.65417	2.45955	2.91451	3.94312	4.46025	2.52427	2.98507	1.03896	4.03383	1.88067	4.68445	2.97735	8.2261	3.80385	3.66804	1.14626	0.963303	1.55892	1.37552	2.84013	1.69725	4.54754	2.67158	0.876384	2.62673	1.24942	2.99401
215103	1	75	1	0	20.1	120	63	0	4.7	3.79	0.65	1.57	1.92	6.61386	7.25327	3.96354	6.73267	2.42738	2.10987	3.44964	2.42352	4.04281	5.34865	2.21782	2.60973	2.21782	5.19017	2.019	3.12995	1.7509	4.09055	1.22772	4.00476	3.01587	6.3701	2.81357	2.2082	1.60358	0.918876	1.41807	0.944634	1.73274	1.46982	4.47958	3.1069	1.39768	2.1036	1.05708	2.32068
220855	1	51	1	1	20.2	104	70	0	3.87	3.27	1.14	1.12	1.63	6.09756	7.31925	3.37616	6.2071	3.16512	3.28162	2.89898	2.02803	2.88776	4.16667	1.48987	1.90533	1.96721	5.29604	1.69643	2.11624	1.55178	3.2316	0.954369	3.57995	2.17651	8.47593	3.5927	2.80095	1.09084	1.28892	1.40845	1.40789	2.04284	1.1704	5.39411	2.82925	1.75299	2.885	1.71451	3.12065
221321	2	60	0	0	18.6	153	77	1	3.89	3.72	1.03	1.1	2.15	6.77401	6.98835	3.17195	5.34819	2.61547	2.83176	3.44636	2.77469	4.71436	3.89105	1.44444	2.05214	2.60821	5.33927	2.44038	3.01003	1.39587	4.00668	0.555864	3.23661	3.21686	8.32995	3.49026	3.33063	1.91212	0.974421	1.83524	1.66599	1.94805	1.99268	4.77161	2.44499	1.01958	2.16062	1.58989	2.32179
214830	2	46	0	0	21.9	139	74	0	4.76	3.55	0.82	1.49	1.69	9.4942	10.5985	6.04923	10.0291	5.0791	4.97908	4.65503	3.62349	6.22665	6.4262	2.03404	2.90456	3.35821	8.42324	3.27529	4.19958	2.46141	3.98837	2.11706	5.3112	2.9485	9.77762	4.19014	2.63899	1.12597	0.881212	2.32394	1.58339	2.07527	1.09193	6.67845	2.89344	2.08333	2.39774	1.17146	2.75521
222529	1	71	1	1	30.1	125	81	1	4.05	4.72	1.54	1.24	2.78	7.29575	8.18731	3.41699	4.62096	2.45009	3.29007	3.61991	2.15021	3.22483	3.64348	1.44709	1.29635	1.77711	3.68135	1.59735	1.99516	1.18003	2.44491	1.14665	3.89964	2.62602	5.42492	2.65815	1.91634	0.926689	0.762415	1.37917	1.03008	1.89378	1.25644	4.91329	2.91082	1.65187	2.31596	1.41079	2.25067
214885	1	41	1	0	24.8	110	65	0	3.9	4.46	1.35	1.04	2.81	12.6685	13.2432	7.58808	8.37838	5.72207	5.69106	4.60705	2.69542	5.39084	5.66038	2.97297	4.31267	1.88679	8.69565	3.24324	4.59459	1.89189	9.21409	2.97297	7.56757	2.16216	6.98359	3.24074	3.24211	1.39006	1.59865	1.6835	2.48108	4.79394	4.32955	8.76158	5.44534	2.52419	4.21053	2.40608	3.5865
214720	1	45	1	1	20.7	115	72	0	4.77	4.01	1.32	1.03	2.38	6.88509	9.11681	3.19352	6.86041	3.80409	3.71252	2.61283	2.04762	4.70309	5.6926	1.94774	2.95098	2.89374	6.26186	2.04179	3.34129	2.09724	4.90476	1.33206	4.08551	2.70398	7.46988	4.17503	2.56925	1.28721	1.32371	2.52708	1.68539	2.60625	1.88452	4.38632	2.94236	1.00563	2.60835	0.808407	2.21328
215164	1	74	1	0	21.4	180	96	1	6.27	5.27	0.78	1.67	3.25	7.40439	8.47251	4.27873	5.99266	2.97231	1.99268	3.17848	2.64982	5.20114	6.37952	2.08078	2.60374	2.1164	5.89191	1.95043	2.68839	1.34749	3.75971	0.936863	3.54379	2.6862	6.08997	3.62194	1.55172	0.655398	0.586409	1.62181	0.967185	1.82885	1.17201	5.2213	2.70177	1.55709	2.24836	1.55817	2.31594
210447	1	68	1	1	22.1	126	68	0	5.83	4.92	2.39	1.02	2.81	3.71179	3.93013	2.17865	3.7037	2.62582	1.96507	0.869565	1.08932	1.30435	1.08696	1.73913	0.869565	1.96078	2.6087	0.217391	3.06346	1.97368	1.52838	1.74292	1.52505	0.87146	3.362	1.3031	1.6989	0.756587	1.14643	1.0691	0.573066	1.14583	0.964546	2.8415	1.92859	0.625652	1.3031	0.862069	1.43379
213368	2	71	0	0	20.4	143	87	1	4.23	3.79	0.93	1.34	2.03	4.32395	7.47087	2.68226	5.08591	3.30124	1.81564	2.9533	1.5775	3.22138	3.84088	2.47423	2.39726	1.78449	4.72927	2.81014	2.19629	1.23882	2.67673	1.09664	2.33196	2.81014	8.97436	3.78198	2.27904	0.832871	1.2229	0.777778	0.833797	1.77679	1.39043	4.52009	2.40223	2.22346	2.16908	0.78256	2.44989
222488	2	80	0	0	25.9	132	88	1	4.11	4.58	2.62	0.89	2.5	4.47663	6.13456	2.44547	4.23001	1.65782	1.84332	2.5	3.0363	3.6915	3.81579	1.57895	1.64474	1.77515	4.27913	2.30112	1.91546	1.19205	2.64201	1.38431	2.24274	1.71731	6.50836	3.50877	2.54721	1.22969	1.53374	2.14818	1.22807	1.84211	1.35965	3.74945	3.73955	2.28773	2.24571	1.4128	2.41971
212615	1	79	0	0	24.9	150	86	1	5.61	6.39	3.69	0.9	3.81	7.70732	10.3314	5.36324	7.27894	3.72366	2.53411	2.83341	3.81232	4.63415	5.60702	2.44021	2.53782	3.27468	5.27086	2.63415	3.61152	1.51812	3.22896	1.31836	4.9829	4.50539	10.0711	4.21758	3.31361	1.61736	1.14263	2.20559	1.57667	2.09073	1.57978	7.26985	3.8674	2.2934	2.40821	1.19284	3.20285
214965	1	53	1	1	23.9	160	93	1	4.12	3.53	0.75	1.64	1.55	11.4109	14.0876	7.75704	9.17398	5.34603	4.5022	6.42805	3.4041	4.33832	5.71949	2.58746	2.18978	3.60393	6.3822	2.32981	3.77151	1.42596	5.16484	2.88426	5.50693	4.70288	6.81095	3.3979	4.06607	1.61853	0.920343	2.0959	2.00382	2.25397	2.63492	6.49268	3.31316	1.49872	2.32781	1.95388	3.05635
214237	1	54	0	0	19.4	121	83	0	4.59	4.02	2.27	1.2	1.79	6.46067	8.20225	4.17607	7.06614	3.26761	3.27129	2.98423	2.08216	5.15984	5.66779	1.46067	2.69058	2.24719	4.93274	2.91643	3.26577	0.733634	3.31834	1.46396	3.48119	1.85081	9.29684	4.93653	3.29102	1.83357	1.03432	1.36406	1.08134	1.64396	1.64628	6.37394	3.39143	1.8431	2.87194	1.64939	2.88144
213535	2	55	0	0	21.6	120	75	0	5.2	4.34	0.95	1.49	2.42	7.71558	7.51138	4.40729	6.36364	3.79651	4.00908	4.84481	4.16036	5.97579	7.57576	2.57186	2.42424	3.40651	6.87311	3.63086	3.18907	1.36467	3.72624	1.66793	3.48221	3.34093	8.50254	2.52845	2.8427	1.64349	1.64245	1.07459	1.26662	1.89514	1.70562	7.25191	4.82846	1.65289	3.42857	1.39329	2.3612
210128	2	63	0	0	22.5	130	67	0	5.22	5.15	2.18	1.38	2.78	11.3806	12.5	9.53271	8.63039	2.61194	3.18352	4.84171	3.53817	2.60708	4.29104	2.23464	1.86567	1.86567	6.14525	2.42537	2.23881	1.48976	2.80899	0.932836	3.17164	2.60708	15.6719	4.46927	7.43243	1.46929	1.85349	2.46551	1.6148	3.3206	4.54946	8.46561	4.12371	2.35294	2.94118	2.08762	3.5263
240366	2	65	0	0	21.9	119	74	0	5.72	4.25	1.16	1.56	2.16	8.07018	8.74126	6.66667	9.47368	4.8951	5.59441	4.54545	3.4965	4.54545	2.44755	1.04895	1.40845	4.1958	6.99301	6.29371	5.94406	3.52113	5.24476	0.699301	9.44056	5.59441	7.63835	4.04669	3.12012	1.4809	0.857366	1.78988	1.94553	1.71473	2.26209	6.55226	3.12256	1.40078	2.80156	1.40735	3.5074
220671	2	47	0	0	26.5	114	70	0	5.31	5.05	0.76	1.34	3.36	9.09091	11.0709	6.25283	9.12392	3.59418	4.21196	4.21769	2.81179	4.70375	5.27978	2.30456	3.34539	3.2535	5.38218	2.89331	2.94251	1.58658	3.5779	1.49254	4.79638	3.30167	9.80996	5.28747	2.82776	1.4359	2.05339	2.6694	1.90036	2.87474	3.38462	7.35219	3.85604	1.65204	2.41273	1.80412	3.85604
214884	1	28	1	1	22.7	109	73	0	4.63	3.63	3.45	0.8	1.26	14.1104	13.3436	7.53846	12.1914	5.68356	7.07692	6.27871	4.29448	4.7546	4.74732	3.82848	2.45776	2.75651	7.21966	2.45399	1.38037	1.99081	4.14747	2.60736	5.82822	3.22086	9.24671	3.73757	3.31337	1.94676	1.15125	2.30708	1.47176	2.22576	3.17965	6.71968	4.30279	2.06759	4.21471	1.47882	3.49762
222416	1	54	1	1	23.2	132	95	1	4.02	3.52	1.3	1.22	1.71	3.59897	4.95815	2.51775	7.00965	1.9305	2.51127	3.09877	1.15905	3.66089	4.49294	1.66881	1.54044	1.60462	5.59486	2.31511	2.83688	0.970246	3.42156	0.899743	2.83505	2.31214	10.6516	4.37865	4.00501	1.20833	1	1.12876	1.20934	1.50063	1.95997	5.81347	3.64933	1.67294	2.9252	1.38597	2.71739
214601	2	60	0	0	19.2	136	78	0	5.47	5.52	1.67	1.08	3.68	8.02781	9.82879	5.63648	7.68742	3.30579	2.59494	2.91878	2.40964	5.19975	6.58228	3.35443	3.16456	3.35443	6.71311	3.03413	3.17864	1.77778	3.5488	1.58428	4.49937	3.04762	8.28811	5.4626	6.44685	1.03296	1.86916	1.86732	1.23032	2.11302	1.32678	5.97531	2.32328	1.4321	2.31527	1.44135	2.72142
220959	2	72	0	0	20.1	150	76	1	4.26	6.37	1.44	1.33	4.39	4.52514	6.17491	3.77834	5.23956	2.63601	2.59994	2.35097	2.15626	4.15853	4.05028	1.67926	2.43017	2.54048	5.1368	1.56556	2.07399	1.23077	3.5225	1.56687	3.61243	2.1806	8.33889	4.41242	3.83933	1.66223	1.19707	1.88512	1.57358	2.41524	1.3969	5.62722	2.73577	1.31345	2.86794	1.31638	2.93725
221014	1	49	1	1	21.2	110	73	0	4.37	5.46	0.69	1.55	3.6	6.21153	7.42188	2.35426	8.10056	3.63738	2.39955	1.62556	1.22905	4.35511	5.19553	0.892857	2.90017	2.06589	4.24581	2.73438	1.84667	1.29286	3.86122	0.672646	2.96586	2.17391	6.64402	2.93785	2.2633	1.73454	1.50659	1.73389	1.58371	2.48494	1.28302	6.32336	4.42679	0.872534	2.60771	1.90259	2.99016
241141	1	62	1	1	24.1	123	74	0	5.92	3.54	1.06	1.09	1.97	7.75862	6.92641	4.30108	7.18954	2.15983	4.11255	6.25	2.15054	5.80645	5.37634	1.07527	3.65591	2.58065	7.52688	3.05011	4.30108	1.50538	3.67171	1.50862	3.01724	3.44086	9.55085	3.76095	3.50335	1.33814	1.0808	1.39175	1.288	1.64694	1.85471	7.47423	3.55304	1.59629	3.45005	1.49485	2.83505
210172	2	65	0	0	23.9	113	72	0	5.43	5.92	3.46	1.42	2.93	10.2459	11.9342	5.54415	8.23045	4.91803	3.49794	4.30328	3.5124	4.5082	6.77618	1.43443	3.50515	1.84049	5.95483	2.65849	2.24949	1.43149	4.91803	1.63599	6.35246	3.47648	9.69865	5.40541	4.88904	2.59605	1.56142	1.55817	1.55763	2.42298	3.04604	6.99688	4.75035	2.39334	4.22877	2.29246	3.8115
213039	1	55	0	1	22.5	121	75	0	4.58	3.37	1.46	1.15	1.56	5.16478	7.67717	4.33498	6.06808	3.24643	2.65617	3.30375	2.8065	3.68732	4.914	2.45459	1.57325	2.457	5.84479	2.35872	3.00493	1.23153	3.39567	0.935961	4.4335	2.31413	8.55457	4.75138	3.31004	1.43435	1.28819	1.43541	1.47113	1.94925	1.87776	6.45518	3.66803	1.40325	3.24364	1.41369	2.69174
220801	1	31	0	0	23.3	115	66	0	16.3	4.81	3.59	1.07	2.11	8.33333	9.36255	4.19497	6.23252	3.4345	3.71703	3.23482	3.03514	5.0638	5.89172	1.79354	2.3506	2.46717	6.09076	1.75159	3.19361	1.68202	4.46571	2.15139	5.78611	3.18471	6.56706	4.34028	3.47102	1.21443	1.18056	1.31899	1.56196	1.45732	2.29087	6.82214	3.51549	1.00905	2.33612	1.25611	2.26481
221059	1	53	1	1	22.7	126	82	1	5.54	6.66	2.47	1.56	3.98	7.71637	7.7325	3.29326	8.79121	2.72109	3.663	2.92734	2.51968	4.43401	5.01044	1.9301	1.72054	2.34742	5.78125	1.30412	2.56008	1.67803	3.23591	1.25392	3.08094	2.24192	9.92077	5.22696	4.46889	1.47665	0.584594	1.51359	0.859993	1.64835	1.61679	5.10345	3.34483	1.20731	2.79214	1.38456	2.86306
214002	1	55	1	1	23.6	121	84	0	4.71	4.21	1.72	1.62	1.81	7.40552	8.82203	3.93661	6.68709	3.628	3.33333	2.40286	2.711	5.15832	4.90046	3.01482	3.72259	4.22822	6.01121	3.51503	4.29228	1.89258	3.93862	1.32856	4.6867	2.55232	11.9257	5.06415	5.27919	1.38514	2.05734	1.2154	1.41653	3.17032	1.92308	5.75491	3.42605	1.72764	2.80595	2.34375	3.98379
251544	1	45	1	0	20	115	71	0	4.63	4.57	0.64	1.34	2.94	4.56522	6.78337	1.53173	3.49345	1.95652	1.30719	1.31291	1.53173	4.13043	4.79303	1.52174	1.52505	1.30719	5.43478	0.87146	1.74672	1.74672	3.7037	0.869565	1.75439	0.87146	7.2589	3.85542	3.2736	1.17241	0.998279	1.96146	1.30809	1.79002	1.44479	5.27041	2.96654	1.03306	2.66068	0.759406	2.27273
250112	1	63	1	0	19.1	128	74	0	4.3	4.43	0.59	1.87	2.29	7.49186	7.16612	4.56026	6.86275	1.63399	1.62866	3.57143	1.9544	3.92157	7.14286	2.92208	1.62338	0.977199	6.49351	2.27273	3.24675	1.31148	4.88599	0.324675	3.93443	1.30293	6.21302	3.53565	4.0901	1.18413	1.11962	1.82891	1.82999	2.41603	1.47493	4.89676	3.01418	0.826446	2.76959	1.60333	2.29953
221085	2	76	0	0	25.9	151	87	1	4.33	4.35	1.86	1.23	2.27	7.51793	8.08806	4.869	9.5216	4.40733	5.95321	4.7067	3.7587	5.23269	5.82659	2.01622	2.73211	4.55913	6.86546	2.68643	2.73718	2.4186	4.70016	2.52724	4.47484	2.47456	7.46916	3.28617	3.06076	1.43704	1.27737	1.57355	2.0278	2.32611	1.20867	6.00504	3.45775	1.96796	2.97143	1.10599	3.27306
213427	1	53	1	0	25	114	78	0	4.97	5.07	1.83	1.02	3.22	7.14286	7.45763	3.90492	6.31399	3.74787	3.73514	3.39559	2.21465	4.40678	5.08475	1.18846	1.52801	1.86757	5.9322	1.35823	4.24448	0.848896	3.56536	1.18644	5.08475	4.0747	6.4389	5.4902	2.86832	1.1734	1.30548	1.44168	1.82768	2.08877	1.43416	6.80628	4.05229	2.34987	3.65059	1.31062	4.57516
211531	1	79	0	0	16.8	135	76	0	3.42	3.62	0.53	1.37	2.01	5.60412	6.42202	2.76156	5.46595	2.51685	2.53306	2.1983	1.32465	4.23577	4.34393	1.43209	2.05817	1.92394	4.34102	2.50559	2.93788	1.93215	2.66996	0.918665	3.94796	2.82069	7.19462	3.59173	2.17391	1.11025	0.981912	1.29467	1.34228	1.49716	1.1871	5.34094	2.22625	1.3496	2.48834	1.66018	2.4346
220320	2	66	0	0	19.2	124	59	0	5.1	5.39	2.38	0.87	3.44	6.19335	5.69715	2.72315	4.99244	3.75375	2.71903	1.35135	1.80995	3.5982	3.59281	1.64918	0.600601	1.64671	3.3033	1.64671	3.44828	0.75188	3.74813	0.900901	5.24738	4.06015	9.03548	4.124	4.43459	1.57633	1.16311	1.88157	1.91348	2.68178	0.968456	4.81728	2.93792	1.33038	2.54566	1.27424	2.57761
222481	1	52	1	0	19.4	108	64	0	4.51	3.11	0.47	1.26	1.64	9.16482	12.6479	4.58919	8.2779	3.71195	3.33087	4.06504	2.51479	6.34218	6.48968	2.58112	3.10192	4.20664	5.23985	1.99557	1.63205	1.48038	4.52187	2.14339	4.37037	3.25203	7.0308	2.78422	1.74115	0.986651	1.2181	1.04469	1.45518	2.90698	1.51075	6.52301	3.77907	1.22164	3.01799	1.57618	1.74317
212168	2	84	0	0	19.2	179	80	1	5.45	5.66	1.84	1.37	3.45	5.17592	7.67665	2.73893	5.42116	2.21768	2.89474	1.92196	2.5656	4.3314	4.67751	1.53891	1.56794	2.00523	4.27077	2.64612	1.69047	1.37387	2.27273	1.25109	3.61305	2.00815	8.4779	3.44056	2.34834	1.31322	1.64943	1.98324	2.09732	1.73427	1.92791	5.80482	3.30996	1.76669	2.29692	1.10138	3.3604
212670	2	87	0	0	18.7	148	80	1	5.29	5.09	1.65	1.41	2.93	5.8619	6.09514	3.98208	5.02488	2.37977	2.67857	2.23547	1.88867	4.16254	4.55671	1.48662	1.48441	1.97922	4.85629	2.37859	2.29541	0.897308	2.53227	1.63366	3.32506	2.08024	6.63633	2.61364	2.68939	1.21166	1.24953	1.78368	1.32425	4.99432	2.72727	7.5959	4.67681	1.86312	3.90595	1.18005	3.4981
213372	1	49	1	1	22	116	80	0	3.86	4.48	1.08	1.32	2.67	7.12663	7.94777	5.12967	8.24332	2.95707	3.01479	3.92268	2.67425	4.91477	5.33636	2.86687	2.89362	2.97872	4.9078	2.24559	2.98635	1.36869	3.1561	0.853	3.3826	2.95287	11.9342	4.01494	2.82085	1.17581	0.877029	1.32586	1.04595	2.29435	1.93921	4.43737	2.90698	1.76228	2.5262	1.05283	1.76228
212406	1	73	1	1	18.4	156	96	1	5.09	4.66	0.68	1.73	2.62	7.49097	8.20929	3.76076	5.97285	3.21267	3.25497	2.94118	2.03436	5.28217	5.99639	1.8936	2.02794	2.25632	6.91995	2.57336	2.49433	1.3146	4.4837	1.31162	3.65359	2.75893	7.38946	2.98733	2.29469	0.725075	0.93599	1.17789	1.48081	1.81105	1.29792	5.80194	3.08623	0.969697	2.42131	1.24924	1.45191
220900	1	81	0	1	22.8	156	94	1	4.61	4.16	1.04	1.53	2.16	8.89548	9.5026	4.705	8.02974	3.79464	3.72301	3.41246	3.65672	5.35714	6.45401	3.04154	3.57409	3.33828	9.56973	3.93175	3.64312	2.08024	4.69099	2.38095	5.43559	3.56347	7.18463	3.32779	2.9975	1.74709	1	1.24896	1.00167	2.07987	1.66806	4.50751	2.50836	1.08787	1.83333	1.34228	2.58118
213968	1	56	0	0	20.6	122	82	0	5.21	5.35	0.67	1.94	3.11	8.18291	10.4091	5.43807	8.23245	4.83969	3.93224	3.93224	2.88983	4.4659	6.79904	2.58724	3.13442	2.47286	6.74699	3.79518	3.44619	2.3665	5.13595	1.571	4.58107	4.45515	8.13766	3.91653	3.15011	1.57607	1.15644	1.41343	1.63934	2.53774	1.99293	6.25605	3.61874	1.93175	2.69923	1.39024	2.15503
213433	1	79	0	1	19.6	153	76	1	4.5	6.14	1.12	1.95	3.68	4.72674	5.62408	2.8176	5.28134	2.41856	1.88119	1.87469	2.1707	2.8065	3.54505	1.37999	1.37931	1.52709	4.9334	2.36803	1.82806	1.5377	2.76954	0.788566	2.3187	1.97044	7.2473	2.60566	2.7663	2.19396	1.39994	1.24125	1.23967	1.65184	1.55704	4.77859	2.20377	1.11643	2.32855	0.672215	2.16975
214647	1	56	1	0	22.2	118	70	0	4.04	4.06	0.94	1.36	2.27	6.21707	7.06751	3.06554	5.16878	3.49576	3.59029	3.26316	2.42105	5.57895	6.02537	1.79325	2.31823	1.89274	6.4346	1.26716	3.05585	2.21753	5.27426	0.948367	4.00844	3.15457	7.28155	3.39531	2.5869	0.886382	1.37207	0.966962	0.807102	1.69218	1.37097	3.79951	3.15789	0.972447	1.77706	1.38099	1.45161
213901	2	55	0	0	24.8	133	82	1	4.7	5.01	1.06	1.56	2.97	8.19228	9.26302	4.73934	9.12779	2.64946	3.125	3.18644	1.69148	4.33311	3.64865	1.69033	2.98103	3.11231	7.83784	2.97297	4.00271	2.23881	4.74576	2.56757	3.38295	2.23275	9.58848	3.82401	2.88066	1.73053	1.48148	1.93257	1.85109	2.6305	2.63483	5.70484	3.42692	1.27941	3.13144	1.36646	2.52066
221316	1	44	1	1	25.5	137	98	1	4.44	3.92	4.07	0.91	1.16	6.59574	8.28025	5.12091	6.25	3.68533	2.91193	3.11836	3.18923	3.81895	5.64972	2.4735	2.12465	2.19081	5.31915	1.41743	2.9078	2.19547	3.55114	1.62429	5.09194	2.75618	6.11578	3.07692	2.23464	1.67598	1.39665	1.3986	1.02516	2.93296	2.18808	5.55037	3.08123	1.02564	2.28972	1.40779	2.01311
220093	1	62	1	0	21.1	106	63	0	4.59	3.33	1.15	1.13	1.68																						8.33333	2.89855	1.38889	0	1.40845	4.16667	2.77778	4.16667	1.38889	8.57143	11.1111	1.38889	2.77778	0	2.77778
212842	2	73	0	0	19.8	151	83	1	5.61	5.24	0.92	1.99	2.83	8.58995	9.55466	4.80065	9.65126	4.24144	3.32792	3.08442	2.12072	5.34846	7.78589	3.07692	3.48178	2.84091	5.51053	2.02593	4.1329	2.03252	4.96743	2.02922	3.7368	2.27273	7.82152	6.37409	3.87029	1.72504	1.51594	2.19436	1.30685	2.29885	1.5674	5.20231	3.46457	0.995286	2.14435	1.26716	2.25485
250929	2	51	0	0	22.6	122	72	0	5.75	4.44	0.85	1.51	2.54	7.51174	7.51174	1.4218	7.76471	3.05882	4.25532	1.66271	0.943396	6.60377	5.41176	1.87793	2.35294	1.40845	3.08057	2.58824	3.05882	0.469484	4.00943	0.941176	2.58216	2.11765	3.89747	2.1366	2.20049	1.08392	1.0147	1.60727	1.15385	1.88745	2.16707	4.0952	2.52189	0.979363	1.39909	0.981079	1.95804
211481	1	51	1	0	28.5	153	107	1	4.77	4.97	1.12	1.25	3.21	9.98107	12.1647	4.37144	8.67444	4.79935	3.7961	3.95879	2.99401	5.71971	5.93014	1.92464	2.8703	3.27381	6.5188	3.51827	4.23798	1.73489	4.79415	2.19691	4.55285	2.68511	8.20945	3.69714	3.31785	1.14993	1.32655	1.9469	2.23353	3.16232	1.88136	6.48889	3.31553	2.11252	2.8844	1.92093	4.16944
220638	1	54	1	1	22	135	82	1	5.53	3.52	0.75	1.04	2.14	10.6233	11.5447	6.41304	9.61957	5.05435	3.47448	4.28649	2.9316	8.8299	10.1897	3.57724	3.46883	3.35679	8.08026	3.53069	3.53261	2.01415	6.6048	2.39651	6.30092	3.47448	6.64154	2.81955	2.44361	1.03383	1.2682	1.50235	1.31517	1.4554	1.78571	5.32015	2.44821	1.03676	2.26095	1.37246	2.72941
221872	2	53	0	0	24.3	146	87	1	4.14	4.66	1.99	1.25	2.51	8.82353	10.4788	6.70679	8.93626	3.87014	5.2382	3.70131	4.62067	4.29646	7.03259	1.65201	2.46993	2.64062	6.28351	2.49194	2.36712	1.59243	2.9475	1.74156	6.39673	4.1622	7.93991	3.9891	2.29527	1.69426	1.34267	1.36213	1.49776	1.65177	2.00233	5.11419	3.35283	1.65918	2.9429	1.46944	2.34055
220520	1	54	1	1	27.5	136	80	1	3.56	3.76	2.46	0.98	1.66	6.87831	8.93805	4.78723	7.07965	2.21043	1.86335	2.0354	1.32275	5.30035	4.85009	3.18584	4.3248	2.64784	6.35481	2.12577	3.10559	1.1535	3.53982	1.59151	3.7234	2.20459	8.19975	4.36654	3.58025	1.23305	0.67734	1.35468	1.47783	2.21402	1.96802	6.97962	4.63535	1.85989	2.71103	2.85183	3.2079
214103	2	58	0	0	24.8	133	85	1	5.1	6.33	1.41	2.01	3.68	12.9236	15.0488	9.6476	11.4434	6.82081	7.08934	5.45977	5.3992	8.20425	9.41447	3.44432	4.71264	4.53242	7.22063	2.52583	5.12083	1.8412	4.67667	2.00688	5.91274	4.25532	12.7748	4.27209	4.1511	1.74419	1.69983	2.6523	1.78201	2.36123	2.32269	7.14582	3.53137	1.66182	4.69074	1.79841	4.33514
220548	1	81	0	1	18	150	78	1	5.86	5.15	1.12	1.98	2.66	5.625	7.4813	5.1218	5.04988	2.86962	2.62172	2	2.49688	3.49781	6.60436	1.30923	2.05736	2.74485	5.42056	1.80685	2.43294	1.56348	3.18153	2.18204	3.6829	3.30012	7.86164	2.39144	2.57862	0.818125	0.943396	1.32325	0.691824	2.45283	1.00756	4.54259	1.95337	1.8285	1.9546	2.39899	2.96717
212692	1	83	0	0	19.6	155	78	1	4.9	3.31	0.92	0.88	2.01	6.96649	8.2083	4.37472	9.09091	4.91803	3.35245	3.80363	3.98406	5.15873	6.56388	2.95284	3.04233	3.22296	6.09003	3.39357	4.01943	2.0354	4.37279	2.33686	5.97345	3.09187	7.45184	4.03343	2.50909	1.30529	2.39304	1.59884	1.70661	1.52229	1.70413	6.37988	3.82235	1.8586	2.76665	1.39143	3.2399
230153	2	68	0	0	27.2	134	86	1	6.12	3.99	2.67	0.82	1.96	6.37066	7.18702	3.71949	5.49748	2.28771	2.63464	2.28417	1.59285	2.90473	4.32767	1.73745	2.08494	2.3175	5.07162	2.20247	3.21581	1.20108	2.16802	1.16054	3.64482	1.74014	7.38946	2.95894	2.77778	1.14665	0.725953	1.33091	1.02595	2.29469	1.63241	5.28554	2.67315	1.03406	2.18182	1.40587	3.1458
214359	2	65	0	0	22	138	84	1	5.38	6.47	2.59	1.39	3.9	8.80923	12.1046	8.19071	8.88078	3.41672	5.28554	4.81121	3.71725	5.95383	6.63017	2.06311	3.52155	4.61165	7.52884	2.37226	4.14129	2.26161	4.07791	1.58247	4.70085	4.00729	11.1209	4.40529	2.72887	1.321	1.58381	1.62996	1.40783	2.19974	1.27697	5.4843	3.04233	1.59222	2.20556	1.32743	2.82187
214075	1	54	1	0	23.6	170	106	1	4.53	4.25	1.97	1.15	2.2	15.3846	16.8546	8.88491	13.4125	8.21429	9.92276	8.14507	5.59191	7.00713	7.77448	2.20238	2.32005	3.86675	8.55107	2.55344	5.89286	1.84634	7.24896	4.34524	6.96014	4.51843	8.30494	4.63238	4.25532	1.65887	1.44435	2.2534	1.19149	2.12404	1.40306	6.70367	4.01538	2.26302	4.39045	1.58526	3.11168
220779	1	53	1	0	25.9	139	96	1	5.49	5.52	2	1.05	3.56	8.84313	9.91536	4.36893	9.25137	3.51302	2.97511	2.7339	1.82039	4.17929	4.78498	2.72727	2.41838	3.20823	6.96126	3.08343	4.25015	1.09223	3.39806	1.87993	4.36099	3.03214	8.04533	3.22581	3.61991	1.35747	0.960995	1.92853	1.41483	1.75538	2.03505	5.34395	3.30108	1.75936	2.04082	1.19522	1.81715
221401	2	79	0	0	19.6	162	87	1	4.27	4.28	1.35	1.06	2.61	5.06274	7.87879	3.12636	6.38298	2.43161	2.16638	2.81873	1.68831	4.27831	4.79482	1.90147	1.68685	2.33665	4.23875	1.94721	2.732	1.30208	2.89792	1.03896	2.68864	1.77797	7.40635	3.6203	2.65033	1.59681	0.798176	1.31166	0.627138	1.4819	1.3976	4.3553	2.5729	0.971429	2.57216	1.12392	2.31362
221898	2	82	0	0	25	187	78	1	5.3	4.46	2.5	1.02	2.3	5.87673	7.02341	3.35249	5.69651	3.93285	3.49282	2.57757	1.81731	4.19447	5.29328	1.33652	1.90567	2.4821	3.53053	1.90658	2.48566	1.52964	3.39226	1.57895	3.53391	2.09924	6.57439	3.24619	2.12461	1.49254	0.890549	1.49339	0.949367	1.43637	1.1491	4.05755	2.27666	1.06475	1.81818	1.07091	2.01787
220225	2	64	0	0	21.6	88	59	0	4.62	4.81	0.55	1.38	3.18	13.08	17.7778	8.45279	11.8317	7.95624	6.78439	5.67901	3.90123	6.26542	10.3499	2.85855	4.24063	4.44006	10.5133	3.20513	5.67341	2.18146	4.99012	3.65432	6.08309	2.67194	9.06902	6.01202	5.8517	2.08333	1.64066	1.56187	1.48297	1.72	2.84455	5.18072	3.88778	1.84665	3.25563	1.41529	2.93408
212471	1	74	0	0	22.3	165	85	1	5.54	5.06	0.91	1.61	3.04	4.75362	5.97101	4.30233	5.22952	2.73574	3.07068	2.95481	2.49855	3.12139	4.04624	1.62037	2.19907	3.24074	4.5165	1.73511	2.0337	1.86155	3.5942	1.33102	3.00752	3.00926	8.98401	4.07876	2.1097	1.92308	1.17151	1.78488	0.984067	0.843486	1.92127	4.80226	3.15591	1.46157	2.31241	1.51587	2.87329
215218	2	86	0	0	16	129	65	0	4.47	3.75	0.94	1.41	1.91	6.18592	6.64384	4.00137	7.73443	3.56898	3.77618	3.79487	2.70455	4.34634	5.22363	2.62978	4.23642	4.30622	6.96959	2.08191	3.01576	1.57426	2.73879	1.43836	3.43171	2.73504	7.93209	3.47705	2.08507	1.75292	1.16894	1.39276	1.6129	2.08507	1.55815	3.71924	2.76846	1.59173	1.81311	1.2605	2.93214
213320	1	41	0	1	21.2	132	82	0	9.35	5.28	0.82	1.92	2.99	7.05256	7.73333	5.25965	7.41979	3.94122	3.39773	2.66312	2.26818	5.32269	4.1972	1.99734	2.3968	2.06529	6.52029	2.46502	4.12783	1.87668	4.99667	2.06667	4.27807	2.998	6.36646	3.72285	2.58398	1.18802	1.03306	1.44703	1.45003	2.27273	1.34298	4.44904	2.63975	1.19048	2.17279	1.875	2.79503
221488	1	76	1	0	17.4	148	73	1	5.26	3.93	1.11	1.45	1.98	6.32008	7.28106	3.27533	6.33623	2.50511	1.94274	2.56016	1.38037	3.86768	3.97554	1.57841	2.44399	2.54712	5.2444	1.98574	2.19612	1.22825	2.6087	1.02302	2.6047	2.29475	8.15577	5.48601	2.16832	1.94781	1.10213	1.91176	1.28629	1.54412	1.39552	5.8997	3.46863	1.17907	1.88331	2.03027	1.51124
220237	2	69	0	0	21.1	126	69	0	4.48	3.86	0.98	1.06	2.35	8.44667	8.67547	5.09143	7.30921	3.59324	3.68911	3.37401	2.32641	4.10128	5.35523	1.53681	2.75591	4.29185	6.14066	2.53571	2.86738	3.15412	3.76749	1.25089	5.33668	3.68383	6.15979	3.29472	1.93349	1.00386	0.695518	1.08108	0.720721	1.05507	0.824742	2.76414	1.68263	1.08471	1.78525	1.19171	0.878326
210421	2	71	0	0	24.9	113	66	0	4.7	4.5	1.23	1.27	2.67	5.37897	6.09756	3.90244	4.41176	1.95599	1.47783	0.977995	1.72414	1.46341	1.95122	0.731707	0.246305	3.18627	4.39024	1.2285	1.71149	1.22249	1.95599	1.23153	3.42298	1.47783	10.1198	5.45576	3.16456	2.19415	1.33422	1.46813	1.43047	1.82846	2.26139	6.42905	2.94019	1.92947	2.69371	1.63333	3.40113
221247	1	53	1	0	21.6	105	67	0	4.4	4.22	1.33	1.24	2.38	6.64433	8.76605	4.08964	6.94289	3.54132	3.69541	2.85235	2.40627	4.18527	4.58101	1.89838	2.18121	3.07091	5.85611	2.34637	2.34899	1.51771	3.63942	0.671893	4.70588	3.97536	10.1938	4.98311	4.50906	1.17994	2.06316	1.81129	0.673968	2.14646	1.89553	6.50888	3.59712	1.6899	2.58256	1.91002	2.66385
221609	2	65	0	0	19.8	145	76	1	4.74	4.04	0.84	1.78	1.88	5.49503	7.01754	4.12518	5.78199	1.80009	2.849	2.37192	2.46212	4.21003	4.73037	1.75106	1.79839	2.79621	6.52791	2.32227	2.99145	1.33206	3.46793	0.948317	4.55624	2.65403	10.0155	3.10198	2.52427	1.24127	1.08527	1.86263	1.43578	1.89996	2.44565	5.52959	3.34761	1.13237	2.41151	1.13193	3.26721
210512	1	65	1	0	16.7	133	77	0	6.84	4.19	1.03	1.66	2.06	3.99306	4.86111	3.31588	4.21793	0.87108	1.57343	1.3913	0.874126	2.26481	3.47222	1.73913	2.43056	2.78261	8.33333	2.26481	5.03472	1.56522	3.125	1.04348	3.83944	2.60417	7.47715	3.28729	3.4559	1.96458	1.21648	1.41118	1.27177	1.16054	1.90608	6.14108	4.09972	1.74322	3.29366	2.07699	2.60244
212142	2	50	0	0	23.1	119	77	0	4.65	4.34	1.8	1.42	2.1	4.82786	5.47185	2.90721	5.71202	2.07089	2.66614	1.27237	1.47528	4.44268	3.72277	2.17649	2.97619	2.13946	6.46312	2.41393	2.42545	0.755167	3.77284	1.22918	3.41677	2.34127	12.396	3.57143	1.36816	1.45228	2.73973	3.31813	1.74491	1.8227	1.74129	4.50188	2.65891	1.49502	2.61411	2.29933	3.32502
220554	2	74	0	0	28.2	144	83	1	6.6	6.09	2.56	1.22	3.71	6.17761	7.90488	3.92283	5.59846	4.1184	3.02251	3.41275	2.12766	4.12371	5.19897	1.1583	1.34961	2.82958	4.49583	2.24936	3.55527	1.67203	4.32537	2.37942	4.64516	2.76172	6.07621	4.05544	2.35897	1.1813	0.922131	1.79395	1.64018	1.84426	1.33333	4.42159	2.51669	0.974859	2.36504	1.03093	1.13111
210077	1	64	1	1	25.1	168	92	1	4.96	3.8	2.08	1.18	1.67	10.2076	13.7153	7.63889	10.6643	4.67938	1.90972	3.2872	2.77778	5.55556	8.82353	2.42215	4.00697	3.97924	6.58579	2.59516	4.34028	1.90311	5.54593	1.21528	6.1082	4.85269	8.46056	4.78909	4.89978	1.52284	1.458	2.09258	1.67987	2.40887	1.61648	4.92063	2.92435	1.33376	2.69585	1.33758	2.31746
210269	1	64	0	0	18.6	123	81	1	5.61	5.81	1.05	1.94	3.39	1.2931	3.8961	2.17391	4.78261	0.434783	0.436681	0.862069	0.862069	4.31034	1.7316	0	0.865801	0.431034	2.58621	1.72414	1.72414	0.862069	3.44828	1.2931	2.58621	0.431034	8.57273	3.0082	2.74348	1.91606	0.592795	0.95672	1.00365	1.73121	1.54968	5.47945	2.92237	1.36861	3.28018	1.46119	2.86885
212558	2	57	0	0	22.2	133	87	0	5.36	5.59	1.17	1.44	3.62	7.66773	8.66788	3.15934	5.98527	3.06777	2.78921	2.78921	2.10623	5.15276	6.52968	2.32664	2.55358	2.41899	5.2031	3.28917	2.83493	1.8357	4.57666	1.55109	4.89255	3.47032	7.11065	2.80763	2.77393	1.66205	0.899654	1.34995	1.00416	1.4884	1.0052	4.65763	1.91571	1.49409	1.77083	1.11966	2.11659
211868	2	49	0	0	23.6	111	72	0	4.2	4.92	3.01	1.27	2.28	6.2399	8.60563	4.05055	7.48299	3.92475	2.72021	3.04306	3.04503	4.8528	5.68292	1.61551	1.93986	2.58231	4.48966	2.93928	2.4264	1.3329	4.18559	1.97347	4.23674	2.97446	5.74215	3.07081	2.42578	0.613497	0.866113	1.48068	0.974729	1.73223	1.62396	5.29177	2.92736	1.23278	2.34742	0.76087	1.80963
221100	2	58	0	0	21.1	129	69	0	4.85	5.01	0.95	1.47	3.11	3.52941	3.82353	2.05882	2.67857	2.35988	2.35988	0.882353	1.76471	1.17647	2.07715	0.588235	1.77515	2.05882	3.23529	2.05882	1.47059	2.05882	1.47929	0.588235	2.35294	3.23529	6.18153	2.97572	1.64319	1.409	0.70395	1.56433	1.75987	1.25196	1.1337	5.24462	3.01842	1.09761	1.64512	0.939335	2.34834
220557	1	54	1	0	17.5	120	71	0	4.77	5.36	0.97	1.67	3.25	7.66453	9.03252	5.47284	8.9408	3.17652	3.73194	3.49398	2.17304	4.37751	6.09707	2.69076	3.24649	3.8477	6.93387	2.40674	3.04976	1.7692	4.34084	1.76565	4.70068	2.81124	8.39268	3.15201	3.00407	1.0687	1.47283	1.98473	1.16811	3.30789	1.57761	6.73813	3.42186	2.08864	3.7169	1.89938	2.49745
222380	2	78	0	0	19.9	133	71	0	5.51	4.83	1.29	1.03	3.21	5.52286	6.34058	2.63756	5.62869	2.68304	2.49094	1.40335	2.08522	4.4364	4.07609	1.8552	3.0303	2.58152	4.5722	1.49457	1.45388	1.54265	1.99818	0.996828	3.35145	1.94923	8.37927	2.64414	4.5939	1.68993	1.3583	2.46233	2.13079	3.30396	2.38795	8.77905	4.82505	2.17712	3.35298	1.95933	2.57353
214205	2	51	0	0	20.8	133	85	0	4.95	4.69	1.1	1.37	2.82	10.9804	12.6712	9.68535	10.0147	4.91884	5.44652	6.41842	3.97839	4.94855	4.70127	3.03624	2.10269	3.17848	6.27451	3.61681	4.42478	1.76991	4.16871	1.81818	4.90918	2.98581	11.7012	3.80695	3.45138	1.28936	2.09895	1.7991	2.15892	2.36669	1.55875	7.0223	4.05527	2.07831	2.91379	1.87311	3.42754
221226	1	75	1	1	18.5	121	72	0	4.01	4.29	0.73	1.98	1.98	4.0959	4.5954	2.21328	2.997	1.60643	1.4014	1.82002	1.1	3.30661	6.20621	1.7	2.30924	1.8981	3.8961	2.4975	1.1	0.903614	2.70812	2.3976	3.42052	2.90873	5.97015	2.91328	3.38295	2.77402	1.35593	1.55932	2.16655	2.977	1.76032	7.08447	2.93917	2.25102	2.30352	1.2987	1.35962
221067	1	89	1	1	27.2	149	81	1	4.08	6.2	1.68	1.47	3.97	5.69579	7.11054	2.52918	5.38961	2.33766	2.84605	1.81818	1.817	3.4282	4.39845	1.16505	2.00907	2.45955	4.90956	2.13041	2.66061	1.10318	4.26632	0.583279	4.46891	3.36352	7.18765	2.92146	2.06334	1.53551	1.39289	1.82167	1.38955	2.73119	2.29885	4.96386	3.80173	1.68027	2.59491	1.59652	3.22425
213904	1	57	1	1	22.6	115	71	0	4.88	4.94	1.21	1.48	2.91	4.52632	6.21707	3.07203	5.60254	2.75132	2.21987	2.32558	2.00846	2.62881	6.09884	0.948367	2.21519	3.16122	4.21496	1.68421	2.85111	2.9724	2.74262	1.27119	4.00422	2.74551	9.59184	4.5755	2.44524	3.86768	0.965938	2.08864	0.966429	1.67854	1.27226	5.24975	3.16811	1.02197	3.6206	1.38178	3.11224
220813	1	55	0	1	24.2	140	83	1	5.77	5.5	7.41	1.15	2.74	4.5565	6.43985	2.99145	6.02556	2.38678	1.57959	2.06939	1.58633	3.64299	6.31835	1.57767	1.57767	2.72727	4.49302	1.75758	2.37805	1.46074	3.23565	1.15431	2.61398	2.12508	7.22777	2.60787	3.17988	1.04364	1.32701	1.32827	1.46919	1.84747	1.65877	5.94106	2.47855	2.47266	2.32558	1.57518	2.66286
221866	2	82	0	0	18.4	152	73	1	4.39	5.97	1.29	1.47	3.91	7.42877	9.19579	3.54103	6.44391	2.59297	3.29872	2.65758	1.56622	4.41726	4.23729	1.35685	1.62822	2.17391	5.26495	2.17539	4.60123	1.53531	4.86395	2.48215	8.03268	5.56121	7.93072	3.06958	2.59268	1.40909	1.50034	1.97862	1.20592	2.25	2.4551	6.06613	3.63263	1.84805	2.85453	1.73754	2.53078
215125	2	60	0	0	26.2	101	64	0	4.69	5.8	0.82	1.68	3.75	8.86297	10.9197	5.71848	7.89474	4.82456	4.01642	3.59754	2.80374	5.03786	5.97842	2.85798	3.81924	3.0648	6.73862	2.79883	4.20807	1.57987	4.18006	1.92926	4.32622	3.68745	7.59193	3.67226	2.68562	1.38176	1.24236	1.65942	1.36283	1.93294	2.50839	5.98138	4.51933	2.24117	2.85205	1.27262	3.39017
220718	2	51	0	0	19.7	124	86	0	4.12	3.94	1.12	1.14	2.29	7.47664	8.54229	4.38484	6.45161	2.85349	2.04255	3.06513	1.87154	3.90492	4.83666	1.40127	2.41833	2.58694	6.78541	3.26686	2.12857	1.83604	3.02772	2.17114	4.3052	3.10506	9.37163	3.68779	2.94012	1.28848	1.03905	1.75439	1.07411	1.46743	2.07662	6.39138	3.13062	1.61871	3.69573	1.69004	2.33477
213782	1	84	1	0	18.9	120	75	1	5.88	5.9	1.65	1.57	3.58	7.17405	8.86946	4.74111	9.3985	4.12758	3.37289	4.67873	3.56473	5.49313	8.6412	2.43446	3.9975	3.55805	6.62086	3.06059	3.43321	1.25549	3.12305	2.06379	3.74532	2.62664	6.67232	3.50085	2.54813	1.01724	0.987306	1.18611	1.12771	2.08804	1.55236	4.92499	3.17191	1.15819	2.20838	1.39482	2.24177
215174	2	78	0	0	22.7	132	67	0	4.03	4.3	0.74	1.5	2.46	7.4103	10	3.75293	7.52351	4.38528	3.28125	4.52771	3.51837	4.43925	7.10383	2.02492	3.0445	2.18409	4.44271	2.57812	2.2674	1.65094	4.28683	1.5625	4.07843	3.19564	10.4803	4.20765	3.93228	1.80426	1.74577	4.15528	1.80525	1.69399	2.67321	6.07553	4.15982	1.58904	3.50109	1.82019	2.95728
214693	1	42	1	0	19.5	116	79	0	4.26	4.55	0.9	1.35	2.79	11.2936	13.2383	7.80287	12.5257	3.46232	5.71429	4.26829	2.85714	4.26829	7.95918	4.4898	2.2449	1.62933	5.0813	1.42276	2.84553	1.43149	4.26829	0.813008	3.46232	2.64766	12.1898	6.74193	6.30885	3.36902	2.2606	2.63985	2.13367	3.91972	3.66886	9.27381	6.26574	2.88492	5.34087	2.38843	4.14443
211419	2	74	0	0	22.8	135	63	0	4.66	6.13	2.57	1.01	3.95	6.04853	9.16031	3.12386	7.91289	2.76364	3.01818	2.65744	1.85387	4.09272	4.8171	1.63043	2.82404	2.89855	6.04634	3.04238	2.82814	1.63755	3.56105	1.37631	4.14545	1.91959	7.98521	3.06839	2.8065	0.922509	0.77548	1.03245	1.07051	1.91811	1.69742	5.44848	3.92302	1.85117	1.88331	1.5997	2.40741
215194	1	49	1	1	22.1	117	76	1	4.49	2.8	0.93	1.07	1.31	5.65128	7.03691	4.14365	4.96552	2.41463	3.63196	2.96961	2	3.44471	4.68158	1.68617	1.61734	2.37685	5.22876	2.44743	2.14088	1.20856	3.31034	1.51776	4.10345	2.82759	14.8546	3.71275	5.06608	1.6858	1.75953	2.24884	1.61172	2.29604	1.78353	7.40922	4.45423	1.91505	3.79344	2.06388	3.18627
210509	1	65	1	0	20.6	114	78	0	5.07	3.65	0.78	1.07	2.23	5.1114	5.63565	2.7668	5.13834	2.49344	2.24571	2.75229	2.1025	3.41207	3.41207	1.44168	0.917431	2.2339	3.67454	1.70604	3.14961	0.657895	1.70604	1.05263	1.31579	2.09974	9.09623	4.26651	3.51083	1.31617	1.28655	2.10465	1.14035	1.84103	1.78206	5.61404	3.33919	1.69541	2.6877	1.46413	2.60386
211029	2	74	0	0	17.4	129	73	0	4.61	4.58	1.56	1.13	2.74	7.24713	8.65034	3.86625	7.47517	4.8218	4.17537	4.75444	2.87507	4.9974	6.81936	2.87056	3.5975	2.60824	5.37018	2.65763	2.39958	1.62219	4.07524	1.82577	5.0183	3.54721	6.91769	2.4007	3.41058	1.04758	0.873744	1.3543	0.96238	1.44357	0.961538	3.98773	1.76056	1.00701	1.88514	1.49188	3.23851
214500	1	72	1	1	17.1	108	55	0	3.6	3.76	0.64	1.42	2.05	9.98839	11.266	7.40093	10.3248	5.46512	6.043	5.68445	4.47935	4.06032	4.05327	1.9733	1.74014	3.07246	4.98262	2.54777	3.37209	1.10787	3.01799	0.813008	4.35035	3.4823	9.6268	8.57626	4.85847	1.43763	1.18243	2.06751	1.89954	2.15372	2.1519	6.48031	3.25995	1.9084	2.7554	2.3901	3.3503
240119	2	68	0	0	21.9	124	76	0	4.97	3.66	0.71	1.77	1.57	12.6316	14.7368	7.12401	7.65172	4.49735	3.69393	3.42105	5.29101	5.5409	7.67196	1.57895	2.63852	2.63852	6.57895	3.94737	5.01319	2.91005	7.63158	3.96825	4.21053	1.84211	6.57586	3.99061	2.92177	1.50376	1.97183	2.01783	1.22066	1.83271	2.25246	6.15023	3.33647	0.84666	1.88058	0.751526	2.77516
214015	1	74	0	0	18.5	133	82	0	4.22	3.89	0.67	1.09	2.5	5.0924	6.74897	3.84934	6.76568	2.76517	2.26711	3.00164	2.87947	5.21346	5.83162	1.85109	2.17838	1.64339	5.17879	1.84805	2.63483	1.48515	2.47117	1.23609	2.55039	2.09532	7.58242	3.32235	2.27709	1.04281	0.685119	1.39803	1.39879	1.31687	1.45365	4.82492	2.77931	0.716056	1.78965	0.941046	2.80837
214261	2	66	0	0	22.6	163	98	1	4.61	3.54	1.06	1.35	1.71	10.1871	12.3636	6.10329	10.7124	4.9974	5.20021	5.26865	3.38542	6.74974	7.79221	2.08008	2.02703	2.85566	7.31707	3.80208	3.59375	1.4652	5.76923	1.97403	6.30537	3.06653	7.42507	3.64069	2.41414	1.29164	1.29076	1.59918	1.32563	1.80027	1.29384	5.66166	3.20491	1.50325	2.8289	2.12402	2.10956
212131	1	74	1	0	17.8	207	94	1	4.3	5.98	1.13	2.21	3.26	7.64199	9.55642	4.98061	9.95529	4.17163	4.05365	3.51819	2.8043	4.30906	4.9346	1.84304	1.60619	2.97708	6.01728	2.94468	2.95082	1.64228	3.19117	1.42985	3.63962	3.30849	5.91662	3.05998	2.50688	1.22474	1.49847	1.62328	1.2844	1.89544	1.68093	4.66687	1.99325	1.07692	1.80594	1.44928	1.90126
222531	2	72	0	0	20	166	83	1	4.85	5.26	1.18	1.46	3.26	2.67411	3.25991	1.7673	2.70907	1.17647	1.73632	1.64997	1.50132	2.32353	2.55507	1.1447	1.41011	1.35135	4.22783	1.49692	2.38586	1.00177	2.26604	0.9409	2.29344	1.99882	5.71834	2.9495	2.19547	0.802076	0.660689	1.77096	1.22728	1.43936	0.920897	4.35194	2.55319	1.46989	1.67968	1.06939	1.93899
251506	1	46	1	0	22.7	107	66	0	4.94	3.8	0.78	1.38	2.07	7.44186	9.30233	1.87793	7.44186	0.465116	5.11628	2.80374	3.73832	4.18605	5.11628	3.72093	2.32558	2.7907	4.6729	3.25581	2.33645	2.32558	3.73832	1.40187	5.11628	2.32558	7.94224	3.33634	2.74899	0.405588	1.08254	0.94552	1.30631	1.39577	1.57658	4.77477	2.66245	1.12562	1.71248	0.676895	2.21119
220057	2	62	0	0	20.6	134	76	0	4.09	4.98	1.46	1.36	2.96	6.36605	6.36605	5.05319	7.1618	3.44828	3.2	2.1164	3.1746	3.97878	3.19149	1.8617	2.38095	3.7037	5.05319	2.91777	3.18302	3.47594	5.58511	3.1746	5.29101	4.49735	9.74225	4.1521	3.36245	1.87937	1.96507	2.49235	2.36014	1.70455	1.83326	4.76399	2.58319	1.31176	2.79598	1.57895	3.50263
221893	2	78	0	0	24.8	148	77	1	3.79	3.62	0.87	1.16	2.06	4.4058	7.4826	2.27405	5.0464	2.7907	2.26876	3.78567	2.78422	3.36818	3.99768	1.68116	1.10401	2.20418	5.91304	1.91194	2.6087	1.28205	5.70099	2.08696	3.76812	3.12862	5.70055	3.32647	2.26105	0.890716	0.684932	1.16478	0.890716	1.60904	1.95406	5.29756	2.41047	1.06566	2.06186	1.34436	1.72533
214342	1	46	1	1	21.2	113	73	0	5.49	5.42	0.6	2.3	2.85	5.91062	7.45551	4.04819	6.56054	3.23047	3.1265	2.55422	2.40385	4.7138	4.65898	1.77799	2.4988	2.4952	5.76369	2.494	2.78445	1.30309	3.02885	0.768492	3.26296	1.82342	8.49652	3.94301	2.6185	2.02322	0.927152	1.42431	0.629556	1.62359	1.32582	4.95017	3.56073	1.6	2.32635	1.13636	2.46092
215153	2	66	0	0	20.6	108	57	0	4.29	3.53	0.6	1.17	2.09	8.34132	9.59233	4.89678	5.54217	3.65385	3.19149	4.46043	3.16851	3.7999	4.75048	2.06235	2.20623	3.88676	6.4207	2.39693	3.79625	1.54291	4.22671	2.25312	5.38462	4.0885	7.92117	2.19569	2.65794	1.11796	1.849	1.89116	1.69753	2.27185	2.08092	5.22042	3.09478	1.93723	3.2445	1.28106	2.47009
222169	2	72	0	0	24.6	155	90	1	3.89	4.09	2.3	1.02	2.02	5.63686	6.9452	3.04183	5.26316	2.50818	2.61438	3.31702	2.61011	3.36773	4.23223	1.79153	2.06074	2.54743	6.84039	1.95122	3.20652	1.14255	3.32969	2.33442	3.91517	1.85488	7.34754	5.14139	2.71959	1.83756	1.94495	1.50569	2.05656	3.0837	0.919118	6.10519	1.91599	1.32792	3.01471	1.73945	2.79617
220273	2	62	0	0	18	120	65	0	4.88	3.26	2.37	0.81	1.37	3.74362	5.78888	2.90764	4.04328	2.50427	1.98525	1.3098	0.909608	3.23129	4.02494	0.964265	1.59091	1.81612	4.08163	1.30608	2.27144	1.08386	2.95623	1.25	2.50142	3.46591	6.76884	3.27103	2.84864	0.806452	1.06338	1.74172	0.848896	1.86837	1.06202	4.55513	3.62473	1.28041	1.36344	0.855798	2.25532
221723	1	55	1	1	24.5	112	71	0	4.74	5.06	2.4	1.11	2.86	6.44258	6.90943	5.3839	8.8359	3.55972	3.31466	3.4628	3.03738	4.28904	5.31965	1.91053	2.23881	2.51631	6.85954	2.56291	2.94668	1.44657	3.8785	2.00841	4.5773	3.68642	9.77139	3.97937	3.21152	0.994842	2.17471	1.66052	1.84502	3.90424	4.79351	9.11787	4.18519	2.95967	5.66038	3.82757	6.47668
221890	1	82	1	1	20.6	139	77	1	3.95	5.48	1.05	1.44	3.56	8.92235	11.2221	5.87019	10.0366	6.08226	7.60801	6.17048	8.20089	12.2882	11.0231	2.74168	3.85286	4.611	9.82723	3.43844	3.3508	2.14934	4.16468	2.30049	4.93651	4.49937	6.8708	5.05314	3.05799	1.02459	0.87507	1.28539	1.34053	2.0093	1.78771	7.16953	4.49879	2.14793	4.21957	1.55227	3.04388
210127	2	62		0	23.3	123	73	0	6.27	6.92	2.51	1.33	4.45	3.57143	4.08163	2.55102	5.97403	1.78117	2.03562	4.33673	1.27877	2.8133	4.07125	1.53061	1.53061	0.510204	5.88235	1.01781	2.55754	0.254453	3.06905	0.25641	3.82653	3.30789	7.36945	3.41463	4.34783	1.95027	1.26829	1.70815	2.14425	1.85275	1.31515	6.39024	2.77913	1.60819	3.31546	1.80664	2.58537
210187	1	70	1	0	21.1	122	68	1	5.09	6.21	2.57	1.26	3.78	7.96915	7.17949	3.84615	5.15464	3.06905	2.30769	5.39846	3.85604	6.13811	5.64103	0.514139	2.55754	1.79487	3.85604	1.79487	5.38462	2.04604	4.35897	1.28205	4.60358	2.30179	7.22117	3.0647	2.68939	1.5879	0.718065	1.70326	1.5885	2.46119	2.19116	5.7554	2.68838	2.65051	3.55388	1.36571	2.83661
230820	1	41	0	0	18.4	121	72	0	5.03	3.34	1.2	1.01	1.78	12.0504	13.2616	6.10413	10.7335	5.02693	6.09319	3.58423	3.04114	6.96429	9.87433	2.85714	3.21429	4.47227	9.67742	3.57143	3.9356	1.9678	5.73477	2.86225	8.96057	6.47482	10.531	5.07343	3.78957	1.11458	1.51718	1.42476	1.42476	2.13618	1.60285	5.08021	2.89661	1.78412	3.56824	1.92394	3.16399
221678	1	54	1	0	27.9	117	69	1	4.79	4.96	0.99	1.07	3.44	10.8911	11.4488	5.45712	10.742	6.24556	5.19943	4.59364	4.89709	10.1695	8.26855	3.03887	3.04102	4.30791	9.60452	2.477	3.88967	2.9872	4.88669	1.98864	6.94543	4.4586	5.87949	5.7655	3.39476	0.629845	1.50194	1.69492	1.98451	1.45349	1.11705	3.20544	1.60272	0.926377	1.6982	1.31772	2.68293
251476	2	42	0	0	21.5	122	79	0	5.43	3.92	0.67	1.36	2.26	9.73783	10.9023	6.43939	8.58209	6.81818	3.74532	6.71642	6.71642	6.01504	7.46269	3.73134	3.74532	6.34328	7.83582	6.34328	6.71642	2.24719	5.22388	1.50376	8.58209	7.1161	8.23529	2.67523	3.21543	1.65687	1.50054	1.76754	1.33761	1.38963	1.22929	5.29695	3.26378	1.87266	2.8877	1.12661	2.6738
212430	1	54	1	1	24.7	147	97	1	5.85	4.6	1.31	1.51	2.49	9.32927	8.80734	6.73607	9.30802	4.76773	5.13134	3.663	3.48837	5.74572	6.82927	2.8083	3.1746	3.1688	6.28049	2.44798	2.75398	1.29072	5.37897	1.76829	4.64832	4.1514	10.3985	4.69462	3.91978	3.38054	1.68565	2.00364	2.55242	2.95993	2.64237	8.88685	4.80549	2.10334	3.6513	2.29043	3.15934
230048	1	69	0	0	23.4	153	83	1	4.79	4.01	0.93	1.22	2.37	7.78715	9.46209	5.77172	7.02211	3.56911	4.54841	2.91829	4.35914	3.634	4.01554	2.14008	1.4906	3.45052	3.75891	1.55743	1.36364	0.584416	2.98895	2.52918	5.718	4.34501	14.0773	5.04732	3.50946	1.26034	1.69291	1.73297	2.24321	1.81031	1.61354	5.65888	3.31623	1.18437	2.72082	1.10935	2.3706
212535	1	48	1	1	31.4	161	110	1	8.09	7.45	6.51	1.07	4.45	6.08403	7.90979	3.04465	5.87838	3.37496	2.89953	3.80856	2.63247	4.16807	4.97145	1.98653	2.75723	2.65636	5.17821	2.01748	3.06914	0.881057	3.41562	1.28378	3.70745	2.52355	7.14853	3.05988	1.60907	1.05569	1.02821	1.74005	1.26549	1.4508	1.08237	5.31605	1.61333	1.50834	2.56207	1.06157	3.49206
215126	1	76	1	0	23.9	135	80	0	4.44	8.09	0.99	1.63	6.01	8.42893	10.0199	3.996	8.35	3.15	2.68924	3	2.24327	4.63378	5.9761	2.19342	3.08611	3.4774	5.67164	2.98805	3.09227	2.1967	4.83549	1.89337	5.13204	3.68526	9.80782	4.47464	4.61028	1.85738	0.828913	1.85676	1.0938	1.92117	1.98741	6.11093	2.79255	1.56354	3.8206	1.36667	2.56069
214445	1	52	1	1	24.2	142	93	1	4.44	4.85	0.95	1.3	3.12	8.81671	11.4551	4.43925	9.55711	4.80248	4.10853	4.71771	3.32817	5.42215	6.74942	1.7094	2.09465	2.39753	5.10441	2.16551	2.71528	0.698216	4.65116	2.08817	5.34884	3.86997	8.62768	3.23699	2.48555	1.44509	1.27021	1.61663	1.1554	2.02195	2.02312	5.79374	2.13997	1.62131	3.06891	1.33411	2.20802
221736	2	71	0	0	17.8	112	68	0	4.55	4.85	0.97	1.54	2.87	8.45547	11.645	7.53541	9.17847	4.35028	4.13832	4.01357	3.40715	5.08475	6.43341	2.7088	2.70728	3.27129	6.0452	2.93951	4.57886	1.98413	4.65116	2.03735	5.66251	3.67024	9.26198	3.40475	3.71998	0.908558	0.966042	1.76211	1.43485	2.07724	1.28881	5.76301	3.76028	1.64609	2.67568	1.68042	2.11268
212420	2	85	0	0	19.6	163	88	1	5.47	4.93	1.55	1.2	3.03	5.96364	6.88905	3.49854	5.07983	2.33066	3.12046	2.62009	1.60116	3.92442	3.70102	2.32558	2.18023	1.52727	5.30138	2.39651	2.98834	1.23907	3.41818	2.03488	3.12273	2.46734	8.97577	2.84932	3.07018	2.02851	1.04224	1.97152	0.877193	2.40964	1.58991	6.44273	3.29489	1.86916	2.57958	0.885445	2.63736
222620	1	71	1	0	20.8	114	70	0	4.52	4.58	0.8	1.25	2.97	5.77778	6.48968	2.81481	5.18519	1.92308	2.66272	2.67857	2.23214	3.09735	4.45104	0.739645	1.62242	2.67459	5.32544	1.62242	3.11111	1.62482	2.65879	1.77253	3.11111	1.33333	8.09859	5.28169	3.63423	0.823529	0.704225	2.11516	0.940071	1.87573	3.16901	6	3.05882	1.06132	2.11268	0.821596	1.40845
213977	2	43	0	0	20	121	81	0	4.34	4.18	1.53	1.16	2.32	10.8523	12.7839	8.19672	10.0636	6.5356	4.5045	4.86772	3.72142	7.45637	7.86695	3.32805	2.75278	3.95778	7.38786	3.01268	3.17797	2.22812	5.5585	2.06458	4.70402	3.17292	7.33403	4.64471	3.36105	1.7325	1.31716	1.21401	1.66725	2.46101	2.08333	5.81274	3.12935	1.63706	3.02819	1.3947	2.8492
221707	1	45	1	1	24.4	133	90	1	4.49	3.18	0.7	0.91	1.95	6.87075	6.32223	5.71818	5.93047	3.54707	3.19511	3.33107	2.72851	3.40832	4.89796	2.31135	1.42857	1.69837	4.55782	1.90736	2.31135	1.84175	2.79482	2.03943	2.58679	2.51701	5.20694	3.24589	1.82384	0.887705	0.621946	1.11062	0.976476	0.844444	1.64298	4.01427	2.18166	1.42476	2.05082	1.34048	2.18166
220339	2	70	0	0	17.7	124	68	0	5.35	5.07	0.93	1.76	2.89	5.25478	6.20032	2.86169	6.08974	2.2293	2.07337	2.2293	1.11465	3.82166	3.02067	1.74881	1.43084	1.59236	3.02548	2.70701	2.86169	1.59236	2.07337	0.478469	3.04487	3.34395	11.4632	4.47344	3.72439	1.12045	0.837209	1.95531	1.30233	2.04651	2.32992	5.97015	4.10065	1.77404	1.95349	1.48976	2.42086
222323	1	75	0	0	24.3	119	64	1	4.39	4.33	1.49	1.04	2.61	5.39695	7.24638	3.26002	5.11006	2.74725	2.35756	2.7451	1.84314	4	5.03906	1.56617	2.27095	2.89742	5.2879	2.23442	2.0768	2.19694	3.65135	1.17463	4.12412	3.05403	7.84144	3.92837	2.88767	2.76896	1.24134	0.808781	0.924321	1.70176	1.50029	5.04056	2.63386	1.5634	2.11288	1.25109	2.37131
214175	1	56	1	1	20.9	119	79	0	5.06	4.09	0.76	1.49	2.25	8.94895	11.4251	6.92771	7.53466	5.11432	4.21687	4.40821	3.6858	4.92788	6.07336	1.92192	1.8018	3.0649	6.61455	3.30927	3.31325	1.7491	4.33474	1.86635	4.45783	1.98198	8.92173	4.54048	4.92611	1.25752	1.53173	1.31291	2.13231	2.29634	1.80723	6.30828	3.78289	1.76114	4.44079	2.04307	3.45395
221198	2	60	0	0	24.8	169	102	1	5.1	4.53	1.47	1.38	2.48	7.32279	7.95322	3.24292	5.40223	2.40752	3.35294	2.23005	4.10798	4.80657	4.33255	1.75747	2.52347	2.22743	4.91803	3.46041	2.82187	1.64319	2.93255	1.46542	4.57478	3.57562	8.09654	4.3258	3.97196	1.3245	1.16777	1.86916	1.40078	2.33463	1.55763	7.32185	4.42097	1.52821	2.37817	2.04403	3.99217
210430	1	65	0	0	24.4	131	85	0	4.48	4.26	1.23	1.54	2.16	4.93827	6.17284	3.08642	6.17284	3.75	0.621118	1.85185	1.875	3.7037	1.85185	0	1.23457	1.85185	3.08642	0	4.96894	0.617284	3.7037	1.86335	2.48447	4.32099	6.39535	2.51694	2.70531	1.0628	0.580832	1.26214	1.35266	1.93424	2.89855	8.33333	4.46169	1.93424	3.18841	2.32558	4.64217
214453	1	56	1	1	25.8	159	86	1	4.71	3.68	1.44	1.2	1.83	5.23732	6.05895	2.89776	5.84699	2.13699	1.80131	2.13582	2.407	3.76432	3.48774	1.47219	1.20022	2.01635	3.21877	2.83224	2.35616	1.25821	3.00382	0.983607	4.36681	2.55991	6.76629	4.10278	2.94484	1.07839	1.44868	1.41079	1.11987	1.78054	1.5748	6.0166	4.07824	1.58465	2.20649	1.41785	2.45017
214415	1	73	1	1	15.6	123	70	1	4.42	4.45	1.52	1.4	2.36	5.69697	8.5003	3.64742	5.30488	2.43161	2.42866	3.0525	2.80146	4.32136	4.9697	1.94057	1.94411	2.37371	5.82524	2.42424	3.34754	1.52161	2.79805	1.27505	2.98417	1.21433	11.3184	4.44539	3.64098	1.14117	1.22622	1.94668	0.844951	1.98564	0.887574	5.27435	3.0123	1.06022	2.58913	1.62185	2.12134
211530	1	56	1	0	21.1	121	67	0	4.37	3.42	0.69	1.32	1.79	6.33188	6.73707	2.95728	5.22279	3.02478	2.29425	2.80715	1.89504	5.3474	5.64252	1.4556	1.96507	3.20233	5.12727	2.87168	2.88111	1.97152	3.71585	1.74419	3.96364	2.58464	7.7331	2.68722	2.65018	0.881446	0.705467	1.76211	1.19205	1.93833	1.76367	3.45438	3.13882	1.55004	2.25464	1.2	2.29682
213563	1	54	0	1	22.4	136	91	1	4.64	5.75	2.45	1.73	2.91	6.61939	8.18741	4.21601	7.63395	3.50379	4.44025	3.92621	3.69493	5.90179	7.59076	1.84049	2.0794	2.87736	6.04344	2.78828	3.84068	2.24237	4.40967	1.79415	5.72375	2.55561	8.33042	3.38805	3.85154	1.50245	1.01399	3.11189	2.58922	2.2362	2.13287	6.69705	3.67776	1.9993	3.04942	0.948367	2.84011
251285	1	38	1	1	24.2	117	76	0	5.08	4.53	1.47	1.36	2.5	7.44417	7.42574	4.9505	7.69231	4.20792	1.48883	3.46535	2.73632	3.95062	3.7037	0.248139	1.97531	2.71605	6.41975	2.46914	5.92593	1.48883	3.49127	1.23762	5.67901	2.22772	6.247	3.44828	2.78044	0.957854	1.19962	1.14943	1.00478	1.14888	1.34035	3.6381	2.48923	1.2476	2.48923	1.19962	2.54319
221087	2	54	0	0	25.1	141	90	1	4.81	4.17	1.49	1.07	2.42	5.58307	6.08656	2.92925	5.72588	2.16411	2.1219	2.75395	1.71403	3.50719	3.91187	2.20721	2.02611	2.2942	4.23042	2.07114	1.66968	1.48649	3.56981	1.66742	2.88288	2.07114	5.9789	3.38983	2.42761	0.963785	0.73014	0.995025	0.847458	1.19708	0.965194	3.14521	1.6148	1.26433	1.93322	1.12061	1.96539
214213	1	54	1	0	25.3	117	78	0	5.4	5.15	1.36	1.3	3.23	6.82125	9.57639	5.13575	8.06233	3.54322	4.37726	4.49616	2.71248	4.53009	5.28565	1.84602	2.29885	3.17282	7.76677	2.97163	3.85482	1.08696	3.73134	1.55616	5.93679	3.51827	6.97805	2.95525	2.55906	1.2099	1.06862	1.40687	1.26654	1.79927	1.2099	4.90555	2.26372	1.24294	2.36953	1.56161	2.42664
250918	2	51	0	0	25.4	116	78	0	4.6	2.93	2.25	1.02	0.89	4.83871	7.31707	4.03226	6.88259	2.01613	1.61943	2.02429	2.02429	4.43548	6.45161	2.41935	2.42915	3.62903	8.06452	1.6129	3.62903	2.05761	5.24194	1.21457	2.83401	2.41935	11.4075	4.0367	4.22794	1.56107	0.919118	1.65138	1.65441	1.46924	2.11009	7.08372	3.76838	2.11592	3.94858	1.83993	2.66544
221220	2	61	0	0	17.8	127	72	0	4.78	3.65	0.78	1.6	1.7	8.49963	11.9171	5.7377	8.67309	3.62963	6.1436	3.12268	3.18991	4.58241	5.69106	2.59067	2.36511	3.47633	5.69527	1.77515	2.81273	2.08024	2.66667	1.18606	4.81838	3.11111	8.20639	4.20127	3.32193	0.976562	1.31965	1.71149	2.39375	1.36652	2.09961	6.02351	2.89784	2.35525	3.42298	1.62242	3.48381
221361	2	65	0	0	19.7	132	62	0	4.81	5.15	1.04	1.41	3.27	6.71397	8.51993	2.8462	4.9754	3.11646	1.96614	2.29885	1.69584	5.29476	5.29476	2.18221	2.67467	2.67467	5.46747	1.36612	3.00711	0.659341	3.23288	0.929978	2.407	1.96829	6.79134	3.97242	2.49671	1.51018	1.21471	1.7066	1.3775	1.08197	1.41169	4.68338	2.83174	1.18382	2.07033	1.22233	2.24127
214172	2	79	0	0	23.8	206	99	1	5.7	5.91	1.24	1.41	3.94	9.10224	11.5193	5.3616	9.3633	4.61923	5.17134	4.23676	2.98507	6.49189	6.9202	3.17362	2.67579	3.49127	7.0405	3.73367	4.24469	2.49688	4.82456	2.5577	6.83386	3.93013	8.60353	3.61832	3.6859	1.34529	1.216	2.14675	1.95138	2.8169	2.36876	6.94534	3.63344	1.70418	3.47155	1.84168	3.70251
214832	1	88	0	0	20.3	110	64	0	5.08	3.48	1.17	1.17	1.78	4.94244	6.52907	3.58209	4.7087	3.06224	2.42208	2.04975	1.88942	4.26757	4.12535	1.80377	2.16399	2.32005	4.68254	1.94754	2.60386	0.974736	3.53736	1.2956	3.83774	2.4027	8.52007	3.82195	2.77454	1.0254	1.18826	1.60727	1.30445	1.62942	1.46785	5.56335	2.66729	1.45165	2.31742	1.62315	2.66542
220334	2	61	0	0	22.2	114	62	0	4.6	3.37	2.1	0.94	1.48	7.42496	7.95276	3.17209	6.16601	2.68775	2.13102	1.73502	2.99685	4.90119	4.64933	1.73776	1.26183	1.57729	5.11811	2.67717	3.39921	1.34814	4.66035	0.946372	3.47551	2.99921	8.43155	3.71041	3.25792	1.90217	1.53846	2.16998	1.53707	2.26449	1.54405	5.90372	2.1838	1.54405	2.98913	0.911577	2.91174
215201	2	60	0	0	19.4	125	80	0	3.99	4.69	1.01	1.1	3.13	7.41173	9.58904	5.06144	7.51023	4.14962	3.45231	4.05484	2.33577	3.87416	5.50058	2.06997	2.27207	2.85381	6.09507	3.02766	2.77859	2.31062	5.19253	2.06937	4.98979	3.12044	7.0413	3.08698	2.81849	1.9365	1.82556	2.86294	1.87105	2.389	2.05279	6.06061	3.41706	1.24406	3.20976	1.54265	2.94384
220261	2	67	0	0	29	140	90	1	5.65	5.49	2.53	1.26	3.08	6.85185	7.47922	4.81928	7.42804	3.29772	3.29619	3.60944	2.68394	4.48037	3.23027	2.35348	2.22119	2.99954	3.51201	2.26223	2.86639	2.36002	3.11049	1.5299	4.66728	2.36002	9.26179	4.51613	3.68224	1.02076	1.22283	1.4601	1.53061	1.83549	2.07342	7.05521	4.03695	2.28435	3.47175	2.69993	2.72758
250602	1	46	0	1	19.1	121	79	0	6.33	3.75	1.5	1.46	1.61	7.94045	6.41975	4.20792	6.23441	1.9802	2.48756	2.22222	2.71605	5.18519	8.39506	1.48148	2.72277	3.9604	5.67901	2.46914	4.75	1.97531	4.44444	1.9802	4.22886	3.21782	7.7903	3.76712	1.81106	0.585938	1.26891	1.27015	1.12305	0.829673	1.99902	4.09956	1.90616	1.51367	2.04878	0.932287	2.59295
212787	1	55	1	0	19.9	113	71	0	4.29	3.9	1.21	1.35	2	12.4413	16.6667	6.33803	9.21986	5.16432	5.18868	3.75587	5.16432	6.10329	9.15493	4.01891	5.39906	4.70588	4.48113	2.58824	4	1.87793	8.01887	4.73934	7.07547	4.70588	10.4439	5.40365	4.10423	1.88802	2.66927	2.34681	3.59008	2.60756	1.9544	8.78906	3.38983	1.75896	4.7588	1.63292	3.58073
222116	2	52	0	0	27.2	130	86	0	5.47	4.65	2.54	1.29	2.21	9.83693	11.117	6.04134	8.61978	4.81227	5.6055	4.01904	2.43515	5.27148	5.7278	2.4236	2.15676	3.05585	5.73684	2.89169	3.47918	1.90275	3.85631	1.31718	4.23057	2.58439	8.60053	3.27931	2.70982	1.12952	1.242	1.50659	1.39202	2.1477	1.12952	5.54926	2.94562	0.566679	2.22726	1.28496	1.24434
212417	2	75	0	0	24.5	197	94	1	5.07	4.51	0.96	1.56	2.51	4.88269	6.76359	3.36508	5.41057	3.23604	2.27992	2.79898	2.2194	4.05063	4.55696	1.45386	1.26823	1.4557	4.68058	2.2756	1.71865	0.890019	2.72497	1.26743	2.47462	2.40659	5.87045	3.24412	2.14836	1.21507	0.849858	1.49798	1.2131	1.73878	1.2945	4.90872	2.64443	1.62338	2.59951	1.18319	2.91971
214174	2	78	0	0	21.9	140	85	1	4.49	4.48	1.37	0.93	2.93	7.84097	10.4362	3.4903	6.46766	4.14594	3.59513	3.04204	2.48619	5.59247	5.78831	2.09713	2.37963	3.14396	5.24862	2.04082	2.38227	1.71555	3.37203	2.21361	4.0287	2.9298	9.94065	3.99172	3.31165	0.945906	1.4497	1.38971	2.03901	1.89125	1.77462	5.87015	3.64013	1.5741	2.69789	2.14286	2.63938
222555	1	53	1	0	18.7	113	75	0	5.43	4.19	1.02	1.42	2.31	5.9952	7.19424	4.07674	7.00483	4.31655	5.54217	4.55635	2.63789	3.59712	5.76923	1.68269	2.39808	0.719425	6.23501	1.91847	4.09639	0.963855	4.31655	0.483092	3.85542	2.40385	6.092	3.02277	2.15143	1.0352	0.951199	2.57261	0.45511	1.65358	1.07571	3.88912	3.23517	1.20133	2.1928	1.0766	2.31788
214778	1	77	1	0	18.7	126	72	1	4.84	3.52	1.09	1.3	1.72	8.46906	10.8766	4.78896	6.82372	3.18367	3.97405	3.18108	2.9316	5.74899	6.80162	2.18623	2.51419	3.88664	7.37439	2.8386	2.59951	1.38211	3.57433	1.54096	3.81494	3.00569	9.12863	3.56255	3.314	1.16086	0.497512	1.90713	1.65975	2.9826	2.23695	6.89942	3.81426	1.5807	3.5744	0.999167	3.40532
230049	1	70	1	0	20.6	123	69	0	6.16	5.23	1.48	1.46	3.1	4.85175	6.25841	2.69724	6.00945	1.82309	2.56583	3.17139	1.35135	4.16947	3.76597	1.41129	2.15488	1.68011	6.67116	2.955	2.42424	1.417	2.90148	0.876011	2.83019	2.35215	8.33333	6.17476	3.64482	1.24368	1.12447	1.58976	1.28006	1.62791	1.31936	6.34735	3.23209	1.44025	2.95146	1.60344	2.99728
213527	2	44	0	0	20.5	112	67	0	4.47	4.13	0.99	1.46	2.22	6.44183	7.41862	3.56466	6.47727	2.88535	2.91556	3.03375	2.42424	3.97878	3.47826	2.19365	2.19282	2.99016	5.52194	2.42332	3.4522	1.90621	3.53209	0.985222	2.73038	2.72831	8.49176	2.87793	2.63325	0.664347	0.601456	1.51995	0.948767	1.99178	1.36033	5.65079	1.61956	1.01523	2.47227	1.40127	2.44212
230029	2	69	0	0	18	114	58	0	4.85	5.36	1.02	1.59	3.31	6.32359	7.53156	3.63398	6.69291	3.62762	3.43777	3.01442	2.44541	3.96341	4.52174	2.08786	1.39373	2.22029	4.26087	2.04704	2.35808	1.53374	3.09503	1.39616	3.40611	2.69917	9.05467	3.93162	3.46985	2.16155	1.02331	2.44596	2.55682	1.64773	2.39044	6.22501	4.15954	2.56264	3.54286	2.81447	2.73349
230065	1	72	1	0	22.2	134	84	1	5.52	6.27	1.4	1.33	4.3	8.79512	10.5852	5.01022	6.69711	3.30957	2.90224	2.19164	1.88679	4.67005	3.50254	1.3198	2.08228	3.15682	6.08519	2.07911	2.89487	1.07252	2.95466	1.11845	3.96341	2.69036	13.3227	4.47903	4.89666	2.53807	1.30076	1.71483	2.1601	1.33376	1.93651	7.77565	3.57257	2.35894	3.7886	1.53698	2.70701
221644	1	54	1	0	25.4	115	72	0	4.64	3.68	1.19	1.14	2	4.7005	6.0241	2.54379	6.08587	2.3382	2.79283	1.41844	1.58598	2.61628	4.60963	1.16424	1.49813	2.82744	5.44472	2.41465	2.41969	1.29167	3.16403	1.57938	3.5	2.40964	8.09099	3.49971	2.24331	1.37694	1.0333	1.49083	0.831422	1.63511	1.69394	5.1496	2.62097	0.865801	2.01323	1.64123	2.53165
213493	1	72	0	0	20.1	113	68	0	3.61	3.31	1.07	1.03	1.79	6.86963	9.60938	4.54902	9.66222	4.47059	3.05164	3.83412	4.14386	6.65623	6.32318	2.34192	2.26917	2.26562	6.72926	2.8125	4.3036	2.03762	4.14386	2.10938	4.05933	2.96875	11.6739	4.32366	3.52723	1.05068	0.741656	1.23533	0.741198	2.0383	1.85414	6.20347	3.46535	1.24224	2.04588	0.805452	2.66089
220847	1	55	1	1	21.4	120	84	0	4.69	3.95	1.16	1.36	2.06	5.90836	7.89368	3.67528	6.48409	2.26354	3.31313	2.53419	2.05728	3.53556	4.10298	2.25261	3.01568	3.94208	5.80411	1.61031	2.42229	1.53349	4.07258	1.3285	3.31046	2.21595	7.26552	3.12912	2.37702	1.57999	0.855826	1.41634	1.6145	1.51415	1.94463	4.43122	2.54461	0.990426	2.11221	1.28926	1.9802
251134	1	43	1	1	19.8	101	54	0	4.38	4.9	0.75	1.69	2.87	4.8583	6.88259	2.42915	6.09756	2.83401	2.85714	2.42915	2.85714	3.64372	4.4898	0	0.809717	2.42915	4.45344	0.404858	2.42915	0.809717	1.21951	1.21457	2.03252	3.23887	8.73995	4.18006	3.92896	0.964114	1.28755	0.857909	1.60944	2.46253	1.87366	5.73419	2.52011	1.18216	2.52146	1.18089	2.83726
221374	2	60	0	0	25.3	124	78	0	3.99	4.74	2.08	1.2	2.59	4.38675	5.37875	1.97575	4.27735	2.11426	1.92566	2.01884	2.46969	2.77281	2.95434	1.47717	1.78891	1.92566	3.76682	2.01613	2.87899	1.89104	2.64574	1.1654	2.92004	2.33079	6.06999	3.76776	2.93663	0.802717	0.834621	1.23609	1.11145	0.957381	1.35802	5.24194	2.04334	1.05525	1.85357	0.965131	2.16584
222003	1	54	0	0	25.7	124	82	0	4.25	3.92	1.2	1.11	2.26	4.07725	5.90763	2.48246	4.09262	1.9334	2.20667	2.31183	1.18216	3.05466	2.94433	0.483092	1.61117	2.30439	4.34316	2.52011	2.47845	1.28963	2.09903	0.697425	2.68528	2.15169	5.49249	2.77069	2.37747	1.23997	1.16788	1.60467	1.34938	1.02115	1.05685	2.71062	2.34089	0.991553	1.6076	0.659341	1.46199
210182	1	63	1	1	22.7	126	72	0	4.76	4.27	0.91	1.39	2.47	5.01567	8.83281	4.07524	7.86164	2.82132	2.83019	2.19436	3.16456	4.07524	5	5.32915	1.26183	3.125	5.64263	3.75	1.5674	1.5674	3.44828	1.88088	5.99369	7.21003	6.97436	3.82122	2.76356	1.53531	0.580007	1.1259	1.29649	1.87585	1.09215	4.44749	2.32161	1.02459	2.21919	1.26626	2.18953
214026	2	49	0	0	21.6	106	70	0	4.66	4.33	0.66	1.84	2.19	6.51786	8.66845	5.93525	7.80269	3.59066	3.94265	3.31244	3.9356	4.81713	6.33929	2.23414	3.04114	2.9517	6.60714	0.981267	3.04933	1.6129	2.86738	1.51921	4.29722	3.93208	8.02005	4.42368	3.30218	1.1875	1.43392	2.49221	0.996885	2.3053	1.93387	4.62789	2.68582	1.62907	2.62336	1.31744	2.13033
220631	2	73	0	0	27.6	139	78	1	4.97	5.39	5.79	0.82	3.08	4.6652	6.4693	3.85039	5.68433	2.58384	2.36915	2.3166	2.20264	2.79452	3.78705	1.0411	1.37137	2.02851	4.27632	3.12671	2.1978	1.32086	3.13877	0.826446	2.97357	2.02962	7.29266	3.69668	2.8436	1.28144	0.853081	1.61137	1.27901	1.37441	1.66034	3.70722	2.19048	1	1.6152	1.00334	1.57143
213949	1	77	0	0	23.6	170	89	1	5.4	4.47	2.01	1.16	2.4	4.45545	6.68731	2.29814	4.14604	1.6129	1.6129	2.41785	1.36307	3.41615	5.25665	2.11049	1.98388	2.41337	5.45567	2.11443	2.1118	2.1197	2.48911	1.24069	3.60697	2.54027	10.0734	4.92872	3.43137	1.34474	1.05906	1.83299	1.26273	1.8315	1.79519	5.34476	3.22976	1.18609	2.81978	1.88757	2.45198
220735	1	44	0	0	20.6	109	73	0	4.74	3.97	1.84	1.11	2.02	2.7933	3.91061	1.67598	4.49438	0.558659	0.561798	1.68539	2.24719	3.91061	3.35196	0.558659	1.11732	1.1236	2.23464	2.24719	0.558659	0	2.7933	0.558659	1.11732	0.558659	6.25	2.56983	1.67598	1.22631	1.11857	0.782123	0.446429	1.89521	1.22768	5.35714	3.01676	1.34228	1.67411	0.447427	0.557414
212169	1	44	1	1	21	99	58	0	5.41	4.07	1.34	1.39	2.07	11.985	13.0597	6.71642	7.83582	4.85075	2.24719	1.86567	1.49813	4.85075	4.85075	4.86891	1.1194	3.73134	8.58209	3.35821	2.62172	1.50376	4.51128	2.24719	7.46269	3.73134	8.03489	3.52887	3.39294	0.91701	2.01835	2.37877	1.69492	2.8833	2.24154	6.64224	2.80073	1.73993	3.34402	1.51515	2.97892
213383	2	53	0	0	22	114	77	0	5.47	4.73	1.16	0.94	3.26	7.74282	8.15768	4.58539	7.33114	2.79989	3.56947	3.31507	1.6991	3.83772	6.23803	1.72508	2.48974	2.2435	6.21067	2.21736	2.71754	0.907591	4.91218	2.21796	4.99451	3.42747	16.9799	4.73287	5.46185	1.55673	1.21893	1.75016	1.84443	2.46755	2.1645	5.99775	3.69478	1.80238	2.58926	1.48675	2.68878
214083	2	58	0	0	18.7	149	94	1	4.75	4.9	2.65	1.04	2.66	13.0435	14.1304	7.6087	11.9565	8.69565	5.43478	3.26087	3.26087	8.69565	7.6087	0	4.34783	8.69565	10.8696	5.43478	7.6087	3.2967	10.989	3.2967	9.78261	8.69565	10.1523	6.09137	3.5533	3.04569	0.507614	0.507614	2.53807	7.1066	3.06122	10.2564	8.76289	4.61538	7.14286	2.04082	5.58376
212497	1	54	1	0	19.4	116	78	0	4.35	5.04	1.21	1.07	3.42	8.916	9.48802	3.3459	5.66038	3.52775	4.65882	2.62911	2.16573	4.83795	5.26069	2.0667	3.33333	3.7159	6.43192	3.24401	3.61842	2.16879	3.91325	1.6	4.14313	3.33647	10.907	3.47594	3.2418	1.18366	1.14548	1.29821	0.877863	1.98549	2.0229	6.00153	2.48756	1.99005	2.98507	1.03211	2.21882
222331	2	68	0	0	26.8	119	71	0	6.38	4.08	0.77	1.59	2.14	5.58339	6.09756	2.93907	4.00859	2.51076	2.58807	2.87356	1.93687	2.7897	4.50644	1.21602	1.28663	2.28898	4.00286	1.50107	2.21904	1.36494	2.43728	1.21864	2.5825	2.28898	6.4247	2.82862	1.99833	1.24792	1.08063	1.4149	1.58201	1.87032	1.70478	4.96661	1.96078	1.5	1.875	1.42022	1.95997
220212	2	69	0	0	20.1	140	72	1	5.33	2.17	0.76	1.22	0.6	10.5832	11.1913	5.69986	8.67052	4.4235	3.7518	3.3935	2.95602	7.43146	8.35133	3.96539	3.38861	4.03168	7.28716	3.10022	4.1847	1.30152	5.62771	2.44957	5.98414	3.6049	6.98795	3.55636	3.43167	1.3931	1.8105	1.62847	1.20846	1.92655	1.68878	7.00906	3.87409	1.93237	2.6554	1.69903	2.78788
220849	2	60	0	1	26.6	119	75	0	5.42	5.86	7.57	0.77	3.32	6.67925	8.26103	3.71775	6.387	3.7415	2.87443	3.59304	2.94785	4.22164	4.86242	1.99849	2.5283	2.83019	5.69811	2.6445	3.63224	1.62879	3.29421	1.92235	4.22323	2.18868	7.07042	3.032	2.41505	0.927748	0.898372	1.85237	1.20753	1.87991	1.65637	5.40693	3.03797	1.43905	2.22473	1.13282	2.58645
214645	1	87	0	0	17.9	150	76	1	4.14	2.62	0.8	0.83	1.43	9.11392	10.118	5.14768	8.29103	2.96359	3.46577	3.7225	2.95858	5.73356	5.56492	2.44313	2.36486	3.11973	7.85473	2.70042	5.17388	1.86441	4.66102	1.52284	5.66836	4.21941	10.5714	11.1903	11.4286	1.64521	2.35378	2.7917	1.50107	2.92231	2.35378	8.0772	4.44126	3.01508	4.22031	1.79598	4.08309
210496	1	67	1	0	21.9	113	61	0	5.41	3.58	1.03	0.91	2.2	4.41426	5.2901	2.38095	6.84932	1.53322	2.72109	2.38095	1.53322	2.20339	1.69492	1.86441	0.681431	1.18644	4.0747	0.508475	1.53322	0.848896	3.75427	1.70068	1.70068	1.69779	8.50667	3.75399	4.64372	2.05005	1.33369	1.67776	1.06496	1.54461	1.78286	3.9968	2.96158	1.52081	2.02343	1.41635	1.83706
211854	2	78	0	0	23.5	174	99	1	4.15	4.71	1.89	1.13	2.72	4.19402	5.2247	3.63036	5.08413	1.86813	2.44973	1.53734	1.0989	3.31633	4.41445	1.53453	1.38838	2.04082	3.87144	2.04082	1.79553	1.17647	2.82051	1.71658	3.25769	2.00657	6.18729	3.71918	2.21387	0.835073	1.29221	2.25753	2.00334	3.25271	1.33445	5.57185	3.01634	1.84719	2.09468	1.30747	2.80687
215144	2	81	0	0	22.4	137	77	1	4.7	6.13	1.34	1.36	4.16	6.15836	7.91531	3.89016	7.14752	3.32898	3.36272	3.61799	2.45258	4.47128	5.69291	2.24829	1.95312	1.79153	5.24089	2.40807	3.26477	2.05614	4.30809	1.04371	4.98534	3.68078	7.46004	4.02124	2.63291	1.56883	1.94739	2.35383	1.82094	2.04856	2.48164	6.22459	3.90764	1.70397	3.04337	1.47771	2.2831
220120	2	65	0	0	23.5	121	70	0	5.11	5.62	2.51	1.25	3.23	6.57371	8.54871	3.2	5.01002	2.39521	2.38569	3.97614	0.795229	1.40281	4.57256	1.002	2.4	2.7833	6.36183	0.397614	2.99401	1.98807	1.59681	1.6	4.18327	2.19124	9.92462	4.64435	2.97569	2.34114	0.878661	1.08923	1.42498	2.38394	1.76174	5.907	3.23122	1.04866	1.63043	1.43098	3.51759
214296	1	51	0	0	24.8	128	80	0	4.63	4.64	0.9	1.58	2.65	8.05955	9.40391	5.9763	8.53154	4.17741	4.74227	4.17526	2.36747	6.06684	6.25962	1.54162	2.87327	3.64664	8.17061	2.87622	4.01648	1.74987	4.57819	2.42019	6.06996	4.42159	9.22968	4.43734	2.87336	1.56084	1.84397	2.62411	1.80723	3.12167	2.48227	10.2884	3.95722	1.81818	4.12225	2.10414	2.59049
211475	1	68	1	1	20.8	124	77	0	6.64	3.3	0.65	1.45	1.55	9.05451	10.9399	5.53323	7.53552	4.22579	4.61965	3.97535	3.66831	5.2032	5.0738	2.79828	2.4037	3.93846	5.71956	2.21402	4.65188	1.60296	4.91651	2.42927	5.84596	4.1859	8.24711	3.19246	3.83562	0.973828	1.64184	1.73147	1.85298	2.70352	2.4294	6.37389	3.62805	2.20251	4.26569	1.80594	4.17428
214263	1	53	1	1	19.8	144	86	1	7.65	3.88	0.88	1.27	2.21	5.71429	7.57421	4.20297	6.04199	3.37251	3.06592	1.94076	2.14944	4.08372	4.49898	1.48186	1.68539	2.19388	4.28571	1.42784	2.19612	1.58649	3.94467	1.12245	3.27533	2.19836	8.00239	3.61302	2.3845	1.10185	0.922345	1.57926	1.01402	1.34008	1.01221	4.8926	2.77861	1.49477	2.14669	1.28858	1.6413
213370	2	56	0	0	18.9	129	89	0	5.76	5.26	1.76	1.16	3.3	12.6913	14.1214	6.01793	8.45612	4.55128	4.79233	4.03329	2.36271	6.83706	9.50255	2.04342	1.85541	3.31633	6.39386	2.36271	4.54837	1.41479	3.58285	1.34014	5.76184	3.83877	7.90345	4.04896	3.29257	1.5073	1.64783	1.742	2.35738	2.11665	2.7307	6.67298	3.45154	2.59434	3.35697	3.08349	4.29043
212660	2	50	0	0	23.7	117	78	0	5.48	5.87	1.74	1.37	3.71	5.67556	7.14588	3.22307	5.96952	3.34746	2.62267	1.94833	2.58365	4.39375	4.72973	2.15736	1.26957	2.24386	5.83756	2.61824	3.01103	1.48936	2.67176	1.22518	3.3121	2.15827	7.01378	3.24357	3.27317	0.672989	1.22287	1.52858	1.19266	1.98838	1.49801	5.65111	3.00706	1.44216	2.63319	1.07858	2.24546
212714	2	53	0	0	19.5	110	74	0	5.23	3.85	1.14	1.68	1.65	8.77551	10.5691	7.72358	10.4294	4.86815	4.26829	4.6748	4.6748	5.4878	6.49087	2.63692	3.86179	4.6748	6.49087	1.62272	5.28455	1.22951	6.70732	2.03666	6.89655	4.07332	11.3872	5.05177	4.40252	1.3191	1.25549	1.60126	1.22487	2.16505	2.73241	7.13164	3.99371	1.44472	2.73155	1.322	2.99118
212820	1	54	1	1	27.1	169	95	1	5.51	4.15	1.58	1.08	2.35	5.13036	5.63499	2.86678	6.27368	2.10881	2.69701	2.14918	2.2297	3.28007	3.99495	1.55724	1.93929	2.39899	4.08077	2.0185	2.99452	1.6027	3.25032	0.92827	3.50655	2.73454	7.71072	3.7921	3.45011	1.06073	1.11435	1.5932	1.2749	1.645	1.3535	5.25333	3.52	1.81624	2.36765	1.54956	1.8622
213742	2	81	0	0	18.9	145	74	1	5.12	4.02	1.02	1.2	2.36	7.0072	7.92403	4.01316	7.08661	3.74261	3.27869	4.59921	2.75953	4.71204	5.24246	2.42464	2.22805	2.88525	6.41361	2.16535	2.88336	1.77515	3.09618	0.851343	5.39119	3.21311	8.83377	4.25902	2.26185	1.04257	0.913044	1.69639	1.08648	2.43267	1.26197	5.27693	2.2658	1.26252	2.08968	1.13587	2.78503
214025	2	75		0	20.9	170	76	1	4.41	4.75	1.65	1.6	2.4	4.81348	6.0241	2.43013	6.45554	3.0303	2.55164	2.05314	1.56438	3.85078	4.6988	2.16607	1.44231	2.16346	5.18697	2.64423	2.66022	1.56438	2.91616	1.08434	3.37756	2.64423	6.31673	3.10835	2.93594	1.33097	1.59858	1.50843	1.50843	1.33215	1.87166	4.10714	2.05174	1.24666	2.04263	1.34409	1.7762
220192	1	68	1	0	19.2	117	73	0	4.89	4.58	1.49	1.39	2.51	4.60177	4.77032	2.38727	4.60585	1.23675	1.68142	1.94863	0.706714	2.91005	3.70697	0.971731	1.59151	0.70609	3.45438	2.1164	1.23457	0.884956	1.23894	0.707965	2.38727	0.529567	7.41643	3.70534	3.35393	1.23566	1.01702	2.05298	1.303	1.47675	1.39073	4.06181	2.31839	1.21413	1.89971	1.10717	1.92308
221189	1	52	1	1	28.3	107	67	0	5.02	5.52	1.21	1.45	3.52	8.32823	10	4.85556	8.717	4.30769	3.50123	2.94118	3.00798	3.31899	5.88957	2.32843	2.02206	3.56704	4.89896	2.45549	3.19018	0.982801	5.39546	1.28755	3.79902	1.84615	13.7239	4.3205	3.49705	1.41343	1.37471	1.96386	1.3349	1.92308	2.08088	6.38298	2.87741	1.97161	2.71975	2.17822	3.15831
221792	1	55	0	0	26.4	125	82	1	5.24	5.44	1.26	1.13	3.74	5.9816	6.85422	4.60829	7.89744	3.86001	3.74167	3.94467	2.61404	4.09626	5.62948	2.65577	2.40164	2.24949	6.39386	2.45148	3.9959	2.31244	3.94467	2.09826	3.7871	3.33162	8.33938	4.20138	2.96779	1.5919	1.66546	1.55854	1.62925	2.92842	1.66486	5.48493	3.47952	2.11063	2.79087	1.82349	3.0127
212840	2	89	0	0	19.4	165	88	1	5.19	4.67	0.93	1.69	2.56	4.19426	5.51268	2.87611	3.86313	1.87845	1.43646	2.20751	1.54696	2.42291	3.85888	1.54185	0.997783	3.19735	3.30033	1.10254	2.53863	1.10375	3.09735	1.43488	2.54144	1.54355	6.28312	4.54201	2.35027	1.0598	1.36364	1.21396	0.984103	2.04545	1.28788	3.48749	2.05011	1.29278	2.13252	1.21858	2.65152
220344	2	65	0	0	19.9	114	70	0	4.94	4.91	2.52	1.15	2.61	6.58886	8.08879	4.30026	8.67597	4.7259	4.13689	5.01887	2.56701	3.39239	4.40844	1.54367	2.36842	2.71186	6.25707	1.69364	3.51341	2.26501	3.24773	1.05422	3.5822	3.01545	13.2699	6.49675	6.39041	2.04693	2.69327	2.49875	2.0979	2.74451	2.84858	8.16224	3.7594	3.40681	3.65	1.95587	3.7594
220878	1	68	1	1	26	110	66	0	5.17	4.47	0.64	1.94	2.24	5.09898	7.83313	3.58326	6.68675	3.70147	2.54949	3.06859	2.64662	3.21128	3.56608	1.2909	1.52832	1.67966	3.87504	2.69703	2.55639	0.964436	2.74344	1.5015	2.97387	2.55102	10.2142	3.00022	3.02376	0.971503	1.10199	1.35952	0.907519	2.15936	1.31664	4.87329	3.20138	1.53746	2.81203	1.6094	2.3825
222148	1	44	1	0	23.1	106	70	0	4.82	4.42	1.12	1.14	2.77	3.87597	1.55039	0	7.03125	3.87597	3.87597	3.14961	1.55039	1.55039	3.87597	0.775194	0.775194	2.32558	4.65116	2.32558	4.65116	1.55039	1.55039	0.775194	2.32558	3.10078	8.04598	2.95082	1.65563	1.64204	1.47783	1.96721	0.164745	0.656814	0.493421	4.09836	3.77668	1.64204	1.80328	1.15321	1.80624
221496	2	66	0	0	27.3	149	97	1	4.49	4.52	1.79	1.05	2.66	7.07317	8.38207	4.05273	6.73499	2.7832	3.12043	3.36257	3.7001	5.75891	4.3309	2.04479	2.24172	2.58033	5.64752	1.94647	2.97997	1.94932	3.16764	1.65854	4.2885	2.14739	9.80132	5.18494	3.66458	1.48564	1.61823	1.91672	2.04891	2.41004	1.71901	5.84135	3.81679	1.65563	2.4818	2.2	3.43915
211422	1	48	1	1	25.9	123	86	0	4.76	4.46	0.8	2.42	1.68	6.79508	7.96247	3.65297	5.63758	2.0979	3.26902	2.98067	2.97667	4.4385	6.1448	2.46187	2.81275	3.28877	6.12791	2.80974	2.17333	1.64023	3.4298	1.95501	4.07397	2.30316	8.18495	3.21747	2.67241	1.14778	1.09101	1.23599	1.75036	1.97935	1.49125	5.31762	2.9361	1.96022	3.22117	1.50246	2.67395
211836	1	85	0	1	20.9	130	75	1	4.62	4.28	1.45	1.19	2.43	8.27447	7.93811	4.18495	6.61939	3.48562	3.71496	2.6298	3.20189	5.41541	5.81317	2.25286	2.15271	2.68637	5.44721	2.55376	2.08754	1.59214	3.91099	1.64872	4.42269	3.96505	8.32669	3.30414	3.54864	1.27389	1.15492	1.55502	1.47234	1.43198	1.67131	5.38492	3.28526	1.43942	2.31722	1.71931	2.63158
214158	1	48	1	0	19.6	113	76	0	5.78	4.48	1.33	1.14	2.74	6.45014	8.14645	3.66804	7.13959	3.5386	3.38828	4.07136	2.46914	4.84904	5.57078	2.70147	2.10719	2.10238	5.13291	2.23949	3.06636	1.38185	3.07763	1.28146	4.16476	2.38313	7.71961	3.12592	1.95093	1.20908	1.3852	1.23894	1.20944	2.62305	1.3848	6.60154	3.87574	1.56666	3.27627	1.30719	2.36337
220636	1	72	0	1	17.7	169	90	1	6.01	3.6	0.67	1.55	1.75	6.06843	7.00965	2.65888	6.2702	3.16537	3.80891	2.50965	2.51451	6.10932	4.75884	1.80412	1.99871	2.9563	4.64816	3.15315	3.22373	1.35397	3.42156	1.29032	3.28397	2.38095	7.62411	3.67094	2.5641	1.54799	1.28319	2.21533	1.23839	1.76835	1.10571	4.5656	2.62572	1.95035	2.88504	2.09915	2.31626
221793	2	80	0	0	21.6	169	86	1	5.04	3.54	0.97	1.49	1.61	12.4026	13.6808	8.20312	9.03771	4.42708	4.29967	4.74026	4.55433	5.45101	8.87306	6.99935	7.98183	4.73411	10.2531	2.85529	6.10786	3.00065	6.44951	1.68612	4.42997	3.76379	9.10956	5.23732	4.25184	2.24307	2.12592	3.27466	2.37025	3.09951	2.65198	5.94506	3.80835	2.5462	3.60065	2.96174	3.40025
221108	2	78	0	0	19.4	195	85	1	5.51	3.96	1.62	1.04	2.18	10.134	10.8369	6.09164	10.549	6.6343	5.36193	6.72766	6.3475	6.48794	7.76647	2.30811	3.32975	3.90792	6.06223	3.00429	4.29185	1.77419	3.44456	1.23457	4.57728	3.32618	8.78099	5.76923	3.20248	1.5448	2.13058	2.30399	2.12839	2.26493	1.68211	7.07384	3.69093	1.2401	3.02926	1.45128	3.10345
212051	1	55	1	0	27.4	113	74	0	4.55	4.28	1.23	1.34	2.38	6.98708	8.28283	3.84771	5.69697	2.47064	2.63264	1.90053	2.31331	4.72155	3.91761	2.42424	1.93783	2.10016	6.89794	1.53473	1.85634	1.25506	2.91616	0.727861	3.67974	1.57449	7.34055	4.76	3.60721	1.44404	1.23851	1.48	1.76211	1.91847	1.63869	4.8996	3.89402	1.28308	2.44391	1.37042	3.32399
212507	2	51	0	0	27.1	108	78	0	4.95	6.46	1.4	2.05	3.77	5.41176	7.0922	3.78251	6.82353	4.23529	5.71429	4.73934	1.4218	2.8103	3.51288	0.943396	3.0445	1.40515	4.72813	1.87354	0.936768	1.87354	2.34742	1.17096	2.58216	0.936768	8.21468	3.82793	1.96937	1.20482	1.02078	1.24042	1.31627	2.25865	1.45879	5.5434	1.93855	1.16618	2.18659	1.57164	2.04753
214115	1	37	0	0	17.6	122	80	0	4.73	4.4	0.8	1.88	2.16	6.92695	7.44949	4.28752	7.38854	3.15259	3.40479	3.52645	1.64349	5.29634	5.66751	1.63522	2.64484	3.15259	5.28967	1.63934	1.63728	0.631313	4.534	1.1335	7.314	5.18331	7.99799	4.37186	2.66466	1.15578	1.10553	1.85743	1.059	1.25376	2.40722	6.58622	2.81266	1.80723	3.36008	0.808898	3.16424
210139	1	66	1	0	22.5	116	65	0	4.65	3.83	1.01	1.43	1.94	5.74257	9.09091	4.15842	5.5666	3.9604	2.56917	3.74753	2.16963	5.91716	4.75248	1.38067	1.58416	3.16832	6.12648	2.17822	2.38095	2.16963	3.5503	3.1746	3.96825	1.97628	7.03087	3.93739	3.41797	1.49035	1.70982	2.10526	2.29492	2.56348	2.53844	7.20567	3.62745	1.75867	3.44238	1.49327	3.00807
214734	2	83	0	0	20.2	153	90	1	4.61	4.46	1.52	0.91	2.86	11.0553	11.3535	5.95506	8.02019	4.08735	3.29057	3.30532	3.14077	5.03356	7.65791	3.07263	3.35196	3.0692	7.08705	3.29241	4.81253	1.00897	4.36242	2.67708	5.69832	3.9687	7.62635	3.55056	2.20423	0.990991	0.853933	1.8018	2.33603	2.06835	1.0365	5.82919	2.8404	1.26582	2.43902	1.17594	2.44123
220272	2	62	0	0	21	121	73	0	5.18	4.62	0.69	1.52	2.79	2	2	4	10	0	0	2	0	0	0	0	0	0	0	0	0	0	0	0	2	0	6.01093	2.15054	1.07527	1.6129	0	0.537634	2.15054	2.15054	1.6129	6.45161	2.15054	2.15054	3.24324	0	0
212844	1	56	0	0	25.1	141	95	1	5.62	5.3	2.18	1.09	3.22	8.72483	10.1417	5.07084	10.9865	5.38117	5.36113	5.29851	4.25691	4.99255	4.46097	3.05514	2.60417	3.56877	7.22802	2.45353	4.10142	3.06657	4.858	2.60805	6.55249	4.09531	12.1432	6.28391	4.6995	2.12285	1.80832	2.66366	2.21419	3.52144	2.07675	9.28442	6.38587	2.81179	3.66848	2.13055	4.20814
213565	2	78	0	0	23.6	122	87	0	4.78	5.31	1.76	1.06	3.45	11.343	13.9103	6.23862	12.1763	5.76225	6.94507	6.61531	7.25953	5.79973	6.7029	2.53968	3.942	2.98778	7.4796	2.80797	4.40309	1.32058	5.35147	2.08901	3.99637	3.35753	11.4136	5.43365	3.24777	1.2278	1.69846	1.51713	1.25425	2.03655	1.77592	4.75315	2.6426	1.38853	2.59027	1.28643	2.72394
220721	1	53	1	1	24.5	113	70	0	4.73	5.06	1.54	1.13	3.23	6.47011	6.78382	3.98357	5.85106	3.56996	2.86065	3.10711	2.33607	3.88707	4.69771	1.75941	1.80033	2.82093	5.39436	2.49489	2.8244	1.59967	3.39885	1.79959	4.91199	2.49591	8.82891	3.70879	3.06356	1.28146	0.914495	1.64684	1.37112	2.24051	1.97067	6.97568	4.3618	1.56107	3.25838	1.37868	2.74977
211525	2	48	0	0	23.5	108	72	0	5.34	3.7	1.82	1	1.87	6.34731	7.51947	3.18127	5.85234	2.61812	2.46246	2.49324	2.07021	5.009	5.39568	2.24753	2.2482	2.24685	4.76762	2.69623	3.51668	1.8641	2.6134	1.26126	4.19916	2.54949	6.93069	2.86134	2.08791	1.50183	0.91508	1.61172	2.05279	2.52562	1.83284	7.50276	4.44526	1.76276	2.39058	1.66543	2.53676
211884	1	73	1	1	17.3	135	76	1	4.79	3.7	0.48	1.71	1.77	7.27753	8.49377	3.90299	7.34848	3.37505	4.16509	3.14275	2.60771	4.07547	5.99548	1.16937	2.82912	1.77694	5.0905	3.28178	2.79985	1.63188	3.25881	1.20937	3.88826	2.41601	8.37963	3.41959	2.08333	1.24884	1.20148	1.01664	2.03609	1.2945	1.48011	5.46549	3.24675	1.86133	2.64011	1.90964	3.47866
210157	2	71	0	0	23.2	126	71	0	5.03	4.91	1.7	1.24	2.9	6.82657	7.56458	3.14815	5.94796	3.67647	4.61255	2.94659	2.40296	3.49265	5.15654	3.69004	2.38971	1.65746	5.89319	3.30882	1.83824	0.551471	2.57353	1.66667	2.76243	3.33333	5.58376	3.75635	3.55872	1.67428	1.77485	1.01368	1.31779	2.53421	2.99189	7.56345	5.48223	2.53936	6.39269	2.79472	3.49899
221285	1	48	1	1	20.4	115	78	0	4.36	3.57	0.74	1.47	1.76	5.8688	7.6006	5.21739	7.17196	3.58501	3.664	3.76461	2.55296	3.91493	4.95532	1.97698	2.26103	2.47766	6.35243	2.08474	1.92935	1.30612	4.87971	1.40998	3.7444	3.25115	10.2689	4.53827	2.32847	1.23025	0.801626	1.58067	1.54575	1.1056	1.84077	6.28817	3.91757	1.42857	2.95115	1.74801	3.12111
221489	2	63	0	0	25	150	90	1	9.03	4.25	1.4	1.18	2.43	3.92736	4.39189	2.62046	5.19645	2.20526	1.73069	2.28814	1.60609	2.94985	3.37695	1.7285	1.56118	2.02703	3.11973	1.26476	2.07364	1.22881	2.28233	1.18143	3.00211	1.68776	4.97095	2.06585	1.45208	0.96743	1.06417	1.35571	1.29032	1.16129	1.06417	3.43153	2.16828	1.39429	1.42349	1.26377	2.03884
213773	1	78	1	0	21.7	135	76	0	5.06	4.02	1.44	1.02	2.35	5.38358	6.59489	3.31081	4.72016	1.95946	2.42424	1.55405	2.02566	5.1817	4.91252	2.75723	3.43203	2.28956	5.31271	1.81574	3.43898	0.607698	1.7532	1.48348	3.3761	2.02429	5.24464	3.95661	2.99936	2.48804	2.26403	3.12999	2.83982	2.07601	1.53355	4.928	2.345	1.38308	2.07734	0.963391	2.27055
220243	2	65	0	0	21.9	122	63	0	5.22	3.63	0.78	1.38	1.9	0	4.83871	0	0	0	0	1.6129	6.45161	1.6129	0	3.22581	0	3.22581	6.45161	1.6129	9.67742	4.83871	1.6129	0	1.6129	3.22581	6.15764	2.7027	0.982801	0.987654	0.990099	2.70936	0.987654	1.9656	2.70936	3.44828	2.46914	1.23762	1.72414	0.246914	1.47783
230060	1	71	1	1	21.7	96	56	0	4.96	4.8	0.73	1.45	3.02	10.907	12.5562	5.77861	9.07727	4.53523	3.56072	4.49438	3.51928	5.8009	7.28972	2.61682	3.29341	4.07324	7.33259	3.5514	3.78703	1.83521	5.50356	2.28636	6.33908	4.03889	8.01603	3.30413	2.97872	1.29935	1.075	2.22723	1.72457	2.57307	1.72629	6.86545	3.30496	2.00702	3.41109	2.33786	3.89056
221268	1	46	0	0	19.8	100	60	0	4.24	3.94	1.13	1.16	2.27	6.1337	10.0069	4.08022	6.07735	3.26162	2.62612	3.04077	1.93237	5.23777	5.58621	1.79434	1.58402	2.54997	5.23777	1.86851	2.49307	1.45228	3.45542	1.59611	3.17899	2.20234	9.19924	4.9571	2.23703	1.90567	0.713606	2.00095	1.85891	3.09376	1.57143	6.27094	3.63462	1.96454	2.43089	1.247	2.24773
250157	2	70	0	0	22.6	127	71	0	5.1	5.2	1.5	1.75	2.77	5.61497	5.36193	1.6	4.02145	3.47594	2.93333	2.66667	3.74332	5.06667	3.46667	1.34409	2.13333	1.34048	4	1.87668	1.6	1.06667	1.60428	0.806452	4.81283	2.13333	8.71003	5.16767	3.36088	3.46344	1.32086	1.65017	0.884956	2.42024	1.87122	5.39648	3.5793	1.32159	3.02863	2.03969	3.79747
214354	2	79	0	0	24.1	169	94	1	5.18	4.38	1.02	1.25	2.67	13.6277	14.7954	10.9264	16.7699	11.7731	10.4057	11.5128	10.0476	6.5496	10.7685	2.51901	3.55787	3.27947	7.11913	2.47031	5.46318	2.62906	8.22243	2.33222	5.28823	4.22602	7.3636	5.30737	8.17106	2.2892	3.24551	3.01412	2.9771	3.01412	2.10004	6.27871	3.21962	1.64941	3.0916	2.06976	2.29533
240009	1	52	1	0	17.5	118	73	0	4.55	4.49	0.69	1.74	2.44	21.1538	18.0952	16.5049	11.4286	4.7619	3.80952	6.66667	4.7619	2.88462	10.4762	2.85714	5.76923	5.71429	13.7255	0.952381	2.85714	2.88462	3.84615	0.952381	5.71429	4.7619	11.0958	4.14079	3.24138	1.10497	1.86464	1.24567	1.58621	3.37698	2.34483	7.41511	4.90331	2.55172	3.25035	2.55525	3.10131
220071	2	68	0	0	23	136	72	0	4.98	3.06	1.09	0.75	1.81	4.65517	6.41248	3.63951	4.81928	2.92096	2.06186	2.24525	1.21107	2.58621	4.13081	0.688468	1.03448	0.687285	5.15464	2.23752	2.58176	0.693241	1.90311	1.0327	3.63951	1.2069	8.67566	3.24258	3.61077	1.92719	1.40888	1.99325	1.65138	1.43731	1.59021	4.86834	3.59116	1.25497	3.1814	1.53374	2.11138
214606	1	47	0	0	22.9	139	87	1	3.61	4.55	1.93	1.04	2.63	6.32716	6.33694	3.26594	6.65635	5.10836	3.41085	2.00927	2.01863	4.64396	3.86399	0.619195	3.09598	1.69753	5.8642	2.48447	2.94118	2.32919	3.55487	2.0155	4.04355	3.25581	7.42188	1.82529	3.125	0.911458	1.95059	1.17035	1.17035	2.73438	1.56047	6.66667	4.43286	1.96335	2.22222	1.96592	3.00654
222335	1	41	1	1	24.8	138	94	1	4.19	3.86	1.44	1.12	2.09	4.70035	5.7681	2.77123	5.41814	1.88457	2.00354	2.23529	1.00177	3.81904	4.16422	1.70288	2.29817	2.81525	4.94118	1.64223	2.42604	1.35533	2.4735	0.765607	4.0636	3.05882	7.65734	4.85505	4.91975	1.15183	1.43206	2.19972	1.11615	1.22079	1.43307	5.63331	3.64273	1.40154	2.27591	1.30419	2.34348
221611	1	54	1	1	21.3	116	74	0	4.67	3.66	0.96	1.12	2.1	5.49289	7.15686	3.10039	7.78709	2.55152	2.30292	1.72584	2.06591	4.85056	3.91581	1.61765	2.2048	2.25711	4.40744	2.9513	3.19253	1.32939	2.79961	0.883652	4.02158	2.45339	5.06129	2.56917	4.50059	0.830368	1.73639	1.02767	0.434955	1.02645	1.30383	4.64102	2.41872	1.58856	3.52895	0.998403	2.02461
213379	1	55	0	1	23	101	66	0	3.74	5.65	1.79	1.61	3.23	6.03291	7.69582	3.50837	7.24106	3.82501	2.37986	2.8591	2.44627	4.61398	5.2295	1.64496	2.69283	2.96939	6.27997	1.78042	3.52806	1.19184	3.18296	1.71311	4.25629	3.27081	7.27632	4.13248	2.715	1.30402	1.24318	1.44136	1.21414	1.97029	1.835	4.81909	2.94028	1.73463	2.23404	1.0674	2.31214
212485	1	56	0	0	22.2	141	88	1	5.09	5.05	0.58	1.53	3.26	6.5354	7.40896	3.61648	7.75681	3.19731	4.48261	3.18125	2.47899	3.88796	4.11074	1.62975	2.13478	2.30029	4.43886	2.21665	2.98445	1.00925	3.8688	1.17302	3.18258	2.25753	14.1374	5.07687	4.73288	1.25089	1.14449	2.36136	1.10952	2.18013	2.35967	6.88419	3.84063	1.4404	3.26633	1.7664	3.30579
214060	2	54	0	0	24.9	111	74	0	4.08	4.64	1.18	1.18	2.92																						10.0954	4.3151	3.11714	0.954294	1.35678	1.35542	1.6558	2.35944	2.0603	5.38771	3.67388	1.20724	2.56539	1.00553	2.36419
214790	1	35	1	1	26	113	78	0	4.39	5.86	1.28	1.17	4.11	5.89041	7.53425	4.10959	6.45604	2.87671	3.15501	4.51436	5.76923	3.95634	7.25034	2.05761	1.91518	3.13779	5.89041	3.69863	3.9726	1.63711	3.83037	1.0929	3.28317	1.90996	6.51221	4.06377	4.0363	1.12535	1.22028	1.50047	1.09478	1.37586	1.78348	3.09472	1.0645	1.06383	1.65832	1.3245	1.75274
214251	1	75	1	1	19.8	130	73	0	4.62	4.26	0.84	1.41	2.47	4.90762	6.12363	2.54925	4.8583	2.54482	2.42915	2.08454	1.85185	2.77136	3.46821	1.44175	1.50115	2.8885	3.81062	2.42915	2.13256	1.4518	2.8885	0.92219	4.39306	2.13379	6.7439	3.88109	2.19462	1.11524	0.949628	1.24069	0.619835	1.89926	2.06271	5.94347	3.85732	1.1599	2.48139	1.50063	1.868
212145	1	78	0	0	18	145	85	1	5.11	3.99	0.97	1.32	2.23	7.35016	9.52081	4.61587	6.40985	2.34177	2.66075	1.98864	1.57928	4.16272	4.72144	1.10375	2.3622	2.3622	5.95088	3.02553	2.96811	1.23223	3.35019	1.73611	3.94197	2.27129	7.80072	2.65313	3.57026	1.04918	0.884376	1.54098	1.24386	2.12766	1.40845	5.51	2.76407	1.67818	1.80862	1.05402	2.72668
210181	1	66	1	0	20.5	112	58	0	5.31	2.64	0.68	1.24	1.09	3.2	1.6	5.64516	4.8	1.6	1.6129	0.8	2.41935	1.6	8	0.8	0	0.8	9.6	1.6	3.2	0.8	1.6	4	1.6	3.2	4.14164	3.3449	2.42979	0.85362	1.13672	1.45432	0.693787	1.26223	1.5142	4.23247	3.06187	1.2299	1.89155	1.36033	1.42315
211060	1	69	1	0	22.6	130	74	1	4.67	3.52	1.02	1.14	1.92	4.32836	5.40238	2.32123	4.38038	1.91083	2.24383	1.86567	1.60508	4.03135	4.65896	1.30695	2.20149	2.04918	5.18463	2.42537	3.06313	1.42003	2.68958	0.820589	3.85479	2.20231	6.77679	2.53593	3.00211	1.35078	1.14068	1.77665	1.60541	2.11327	1.1003	6.0195	3.25995	1.57113	2.45659	1.65887	1.90921
212829	1	55	0	0	18.4	123	76	0	5.44	6.94	1.04	1.85	4.62	9.73574	9.1922	4.70914	6.11111	2.37099	4.44444	4.72222	3.20781	2.49653	5.54017	1.80305	2.07756	2.22222	7.22222	3.05132	5.13889	1.38889	3.33333	2.78552	5.69444	4.17246	8.90688	2.62097	2.72452	1.51668	1.41414	1.81635	2.11694	2.92339	3.52823	6.2753	4.35664	2.94715	3.23887	1.52439	2.12121
251423	2	47	0	0	17.4	115	72	0	6.27	3.2	0.54	1.32	1.63	8.18505	8.00712	3.73665	5.36673	2.32975	2.85714	3.03571	2.49554	3.59066	3.73665	2.14286	2.6738	1.42349	3.24324	0.711744	0.533808	0.359066	2.32558	1.07335	1.78571	1.60428	9.53265	5.34611	2.93845	1.54416	1.11421	1.08292	1.29991	2.71941	1.66821	6.20945	2.88283	1.67028	2.50309	1.36181	1.85701
220375	2	61	0	0	22	121	79	0	5.47	3.97	1.36	0.91	2.44	7.00086	7.04408	4.3894	6.64351	2.99739	3.12094	2.03905	2.0364	2.6898	3.89273	1.90229	2.1645	2.33564	4.27831	1.59965	0.915033	0.522648	2.90295	1.12603	4.20824	2.47503	6.36877	2.77065	2.92758	1.07914	2.00411	1.84805	1.59056	1.64271	1.79579	4.94081	2.73478	1.70455	2.37481	1.29333	2.93361
230892	1	42	1	0	18.8	102	57	0	4.27	3.17	0.96	1.07	1.66	5.40037	5.40037	3.26493	4.87348	1.77404	1.02804	3.07836	1.49813	1.39535	3.07263	2.60465	2.05224	1.8622	4.46512	3.06977	1.95713	1.48976	2.05607	0.653595	2.42991	2.23881	8.88842	4.48637	4.32591	1.5088	1.7801	1.63625	0.81761	2.24131	1.69705	6.12545	4.08891	1.23742	2.43289	1.53555	2.77078
212540	2	44	0	0	22.8	111	76	0	4.74	4.79	2.47	1.12	2.55	11.1194	13.6009	6.40835	9.5309	5.57621	3.19346	5.56793	2.82738	6.34508	7.34421	4.34783	3.0438	3.63097	7.15345	3.63771	2.56315	2.3525	4.92354	2.04385	5.36113	2.82528	7.57871	3.47802	3.11544	1.02892	1.02949	1.25313	1.97442	2.16908	1.72462	4.29448	3.43192	1.00418	2.42813	1.63059	1.78571
221042	1	49	1	1	22.6	115	79	0	5.12	4.33	1.57	1.49	2.13	5.2	6.53202	2.79452	4.47924	2.48085	1.87751	2.24248	1.732	3.39938	3.81818	1.05474	1.69029	1.56392	4.72384	2.0538	1.98651	1.73675	2.91864	1.25844	3.38921	2.50909	6.79794	2.75931	1.91898	0.91605	1.16541	1.17972	1.07783	1.22807	1.17987	3.73078	2.51699	1.44636	1.78684	1.03719	2.02567
214994	1	78	1	0	17	137	69	1	4.63	4.07	1.3	1.27	2.21	4.27757	8.27783	4.40191	6.09524	3.15789	2.09524	2.29226	1.62369	4.27757	5.13796	2.19048	2.09324	4.56708	6.77481	3.51711	3.81679	2.29226	4.9571	1.61905	3.82409	2.19048	7.46924	5.09219	3.87324	1.84372	1.14236	2.6362	1.05356	1.14135	1.6696	4.83729	2.37885	1.31926	2.1164	0.792952	1.85022
212065	1	50	0	0	23.5	126	77	0	5.45	5.55	1.8	1.33	3.4	9.14721	10.5288	3.48116	6.63484	3.67191	2.91587	3.48948	2.29446	5.74438	6.00858	1.61828	2.14184	3.85531	5.18801	2.2381	3.05344	1.15053	4.16467	1.18991	5.2531	2.04859	7.54132	4.89438	3.39856	1.0304	1.64779	1.75167	1.18435	1.85471	2.47295	5.99174	1.80599	1.65289	3.1492	1.86432	2.68595
212073	2	45	0	0	20.3	97	62	0	4.77	3.92	0.73	1.4	2.19	6.22568	13.2296	5.83658	9.05512	3.87597	6.97674	2.71318	2.35294	4.26357	6.97674	2.32558	1.93798	2.72374	6.20155	1.93798	4.26357	3.10078	4.28016	0	9.68992	2.32558	8.43699	4.08822	3.44456	1.45474	1.93548	1.5625	1.02316	1.72414	2.47312	7.48116	2.91577	1.34481	2.58065	0.917431	3.28841
212521	1	52	1	1	23.9	145	94	1	4.53	5.68	3.09	1.24	3.04	10.4352	12.5185	6.17894	8.82499	4.54995	3.26248	3.06324	3.1281	5.07639	7.05128	2.91071	3.6964	2.80927	6.55495	4.0927	4.39723	1.62802	4.05539	1.87654	5.5336	3.25604	9.59368	3.80271	3.12265	1.20391	1.91874	2.67319	1.50489	2.3711	2.70778	5.62689	3.06586	2.3476	2.34051	1.89897	2.45006
213055	2	42	0	0	25.2	108	69	0	4.87	4.69	1.17	1.6	2.56	10.4803	12.2565	6.26263	9.27419	5.18868	5.06881	4.36681	3.44246	5.56673	6.77852	3.1586	3.19006	4.39597	6.87689	2.34821	4.33031	2.46538	4.24528	1.67673	4.93952	3.02216	9.26568	3.98119	4.04896	1.7263	1.31661	1.7263	2.03954	3.29257	2.41531	7.01258	4.60132	1.76545	3.35739	1.61546	3.20452
220659	2	67	0	0	23.4	111	75	0	5.5	7.18	2.1	1.59	4.64	6.06339	5.69068	2.77136	5.53761	2.06992	2.2508	3.08471	2.07087	3.26437	4.5977	1.32967	1.37741	1.92837	4.73128	2.20183	2.34591	0.87236	3.27491	1.83824	2.89788	3.03309	7.95756	3.6566	2.2234	1.53602	1.42857	1.69671	1.37712	2.43515	1.21822	6.3762	3.82572	1.22471	3.35463	1.91795	2.87081
215300	1	43	1	0	17.6	109	68	0	4.08	3.51	1.11	1.05	1.96	5.25704	7.11959	3.12938	6.39888	2.43161	2.77583	2.30823	2.4043	4.16861	4.44289	1.83935	2.74227	2.97674	5.12343	2.07411	2.42311	1.56359	2.78689	1.02708	3.19869	2.40205	9.01044	2.58152	3.6995	1.01879	0.860897	1.49694	1.0877	1.9479	1.51893	4.25387	2.18033	1.20592	1.88337	1.27942	1.54756
220770	2	61	0	0	18.6	142	71	1	4.58	4.34	0.78	1.35	2.64	5.38462	5.89996	3.21475	4.79657	2.48927	2.0976	2.7945	2.7409	3.33191	3.47044	1.75214	2.35647	2.22412	3.63403	1.62811	2.0189	1.20172	3.7752	0.556507	2.7027	1.66952	7.05434	3.6179	2.15942	0.951173	1.26743	1.61699	1.26743	2.06022	1.83952	5.81321	3.11606	1.49777	3.09016	1.40306	1.74714
211458	2	60	0	0	24.3	185	99	1	5.28	5.19	3.29	1.44	2.25	5.40127	7.63747	3.21347	5.46058	3.06122	2.65509	2.34694	1.91473	3.61139	4.2472	2.08811	1.8594	2.36641	6.03207	2.18774	2.27157	1.17587	4.16135	0.9684	3.47116	2.54518	9.71163	3.57143	2.54798	0.992063	0.696056	1.78571	1.29011	2.24793	1.45503	6.23963	4.21227	2.6272	3.1457	1.66223	2.65252
213574	2	53	0	0	18.3	117	66	0	5.69	4.57	1.41	1.78	2.15	2.1021	6.88623	3.9039	8.98204	4.8048	4.19162	2.99401	1.21212	3.29341	4.51807	2.09581	1.8018	1.49701	5.08982	1.79641	2.99401	0.903614	0.900901	0.906344	4.8048	2.69461	7.70775	4.20168	3.20256	0.80032	0.68109	1.20192	0.760913	0.92	1.12	4.76572	1.64593	1.1236	1.88226	1.56313	1.76282
211560	1	57	0	0	18.3	105	60	0	4.43	3.2	0.57	1.07	1.87	4.9933	7.55034	2.95798	5.1041	1.95089	2.61921	2.35452	1.44732	3.25176	3.28639	2.07844	1.84316	2.07636	4.38861	1.60912	3.09036	0.975774	2.68727	1.70969	3.19113	2.85618	7.26552	3.43915	2.91391	1.54253	1.14487	1.80617	0.837004	1.62996	1.14537	4.41501	2.38305	0.795756	2.29682	1.46277	2.42398
215028	1	50	1	1	19.2	117	72	0	4.4	2.69	0.97	1.17	1.08	5.36375	7.78258	3.33952	6.29241	3.15204	2.71605	2.28677	1.79234	3.95062	5.35714	2.21948	1.9124	1.84957	4.19494	2.4	2.65105	0.988264	2.72277	0.431566	2.71605	2.59099	13.0792	6.25731	3.16344	1.11111	1.52047	2.22352	1.4637	2.04798	1.40433	5.64706	3.76249	1.29108	2.52644	2.3571	2.93945
213526	2	62		0	21.5	135	71	0	4.71	4.82	1.65	1.2	2.87	7.07034	8.07678	4.57516	4.6165	2.64973	2.7243	2.25291	1.85387	4.67561	4.38088	2.28261	2.28344	2.78884	5.43085	1.9189	2.68798	1.09529	3.22932	0.978615	2.6831	2.06746	7.33453	3.79908	2.88192	1.30003	1.65732	1.63016	1.27518	2.14013	1.9368	5.1958	3.86091	1.61538	2.66121	1.88241	3.27617
220652	1	55	1	1	25.2	131	79	0	5.84	3.54	0.58	1.11	2.17	5.99864	7.61905	3.00752	7.2553	2.79292	4.07886	3.13565	2.39562	5.30612	3.73641	1.90476	1.29076	2.78533	6.54843	2.85132	2.86494	1.84552	3.6079	2.3145	2.93315	2.44731	5.93705	3.14735	2.00573	1.21602	1.0745	1.50107	0.785714	1.9341	1.78827	6.59498	3.79928	1.50646	3.94548	1.15191	2.93907
220074	2	68	0	0	15.8	120	70	0	4.93	4.78	1.36	2.14	2.02	5.30035	6.71378	3.95683	4.60993	1.76678	2.83688	2.12014	2.48227	0.706714	1.76678	0	0.706714	1.41343	8.12721	1.76678	2.4911	1.42349	1.06007	0	2.12766	1.06007	10.4863	4.4697	3.71212	1.44049	2.72934	2.96128	3.17941	2.64951	1.5897	7.96058	2.88535	2.12443	3.70931	1.5163	4.08781
222419	1	38	1	1	23.3	118	73	0	4.03	4.41	1.09	1.38	2.53	3.3123	2.67296	1.25984	4.42338	2.05047	1.57729	1.73502	0.633914	2.20126	3.62205	0.786164	1.73228	2.20472	4.88959	1.88976	1.57233	1.25984	1.89573	0.786164	2.83912	1.25984	7.15137	4.91284	3.4127	1.42687	0.51526	1.66601	1.38779	1.54639	1.74534	4.44621	2.77998	0.556439	2.50199	1.2326	2.46521
211892	1	83	1	0	14.4	165	81	1	5.3	5.52	2.19	1.55	2.97	6.38428	8.2839	3.66878	6.90574	2.99487	3.21787	3.25553	2.35704	5.26424	5.66231	3.37148	3.148	2.74365	7.26417	4.43763	3.97541	1.7252	4.20168	2.2718	4.87505	2.86885	6.57715	2.86299	2.91041	1.57032	0.636364	0.977939	1.2736	2.11268	1.18209	4.79562	2.1471	1.39301	2.05808	1.37457	2.24051
241732	1	53	1	1	21.5	111	72	0	4.74	3.96	0.86	0.98	2.59	9.12863	9.62343	7.05394	5.83333	2.08333	4.58333	6.69456	2.94118	8.75	9.95851	2.48963	0.833333	3.3195	5.80913	1.24481	3.73444	2.08333	4.97925	1.67364	4.14938	2.48963	8.06223	4.44601	4.65773	1.27298	0.846262	1.41044	1.34276	2.18772	1.97461	5.86158	1.69731	1.90543	2.60747	0.9908	1.91083
220911	1	80	0	1	18.4	135	73	0	4.67	4.78	0.73	2.48	1.97	7.4655	10.0251	4.59698	6.66248	3.14268	2.77427	3.07403	3.07596	4.77087	5.95238	1.81704	3.07403	3.06825	6.45768	3.57591	2.77427	2.33438	3.47003	1.94479	3.58716	3.13283	8.81849	3.94511	3.33904	1.1976	1.45548	2.48288	1.36752	1.88034	2.73973	6.88468	4.45587	2.05832	3.19241	1.63511	2.31959
220719	1	54	1	0	24.2	128	77	0	4.93	4.6	2.13	1.01	2.62	9.29554	10.1002	5.1594	10.7724	5.06276	3.62954	3.59532	2.67112	5.42571	5.62734	2.45731	2.9571	3.91341	7.04754	2.58441	3.67432	2.04935	4.38413	1.5025	5.83333	4.33695	6.89831	3.92657	3.92257	1.3245	1.93581	1.63182	1.37475	1.98676	2.60204	8.60656	4.09836	1.99285	3.27031	2.20626	2.19949
213586	1	54	0	0	21.5	113	74	0	4.42	3.96	0.69	1.54	2.11	11.0329	9.19811	4.96454	7.31132	4.92958	4.71698	5.16432	2.35294	4	2.82353	1.88235	2.8169	3.29412	6.33803	2.8169	7.85714	2.11765	3.5461	2.59434	5.20095	2.12264	10.5158	3.19616	4.67252	1.79784	0.759393	1.55751	2.07585	2.19386	1.43541	5.06582	2.95645	1.67531	2.31537	1.43885	1.87925
241494	2	38	0	0	20.7	107	78	0	4.92	3.26	1.01	1.45	1.35	5.75758	7.87879	2.42424	0.909091	0.303951	1.81818	2.43161	1.81818	2.42424	4.84848	0.607903	0.606061	3.33333	7.27273	2.72727	3.34347	0.30303	2.12766	2.7439	2.43161	4.24242	7.95756	4.34322	2.69984	1.16587	1.05876	1.11347	1.43008	1.53439	2.54237	7.52916	4.29025	1.90678	3.96825	1.64456	2.06458
211468	2	48	0	0	19.5	108	63	0	4.62	4.64	1.51	1.38	2.57	6.05663	7.33753	3.57049	5.74954	3.09874	3.30535	2.09754	2.68209	3.6211	4.24528	1.36233	2.04242	2.82575	5.67914	2.48431	3.90666	1.62772	3.57143	2.12598	5.06562	3.04063	5.70513	3.41962	2.01858	1.31116	1.11964	1.472	1.63148	1.824	1.76113	5.97111	3.11897	1.89772	2.63496	0.966806	2.4727
222543	2	48	0	0	24.3	105	77	0	4.34	4.67	1.96	1.43	2.35	4.56026	4.22078	0.653595	3.25733	0.653595	1.31148	2.92208	1.2987	0.974026	3.8961	1.9544	0	0.649351	3.24675	0.326797	1.2987	2.28013	1.30293	0.325733	1.30293	0.977199	6.37636	2.85418	2.12325	1.39969	1.0352	1.60788	0.985477	2.17391	2.43397	4.2487	3.10398	0.932643	1.75892	0.777605	1.50259
241354	1	48	0	0	25.8	109	74	0	5.45	3.51	0.86	1.09	2.03	4.34783	4.10023	3.20366	4.10959	2.27273	2.2779	1.36364	2.27273	2.2831	3.18182	0.911162	1.59453	1.59091	3.42466	0.915332	0.911162	1.14943	1.36674	0.227273	0.686499	0.909091	6.44584	2.05725	2.41719	0.625559	0.624443	0.446827	0.178412	1.42857	1.33809	3.92857	1.70098	0.982143	1.5165	0.359712	1.52193
221396	2	44	0	0	19.3	109	73	0	4.3	3.19	0.49	1.59	1.38	6.45161	8.1386	5.49717	6.43604	2.73973	4.27419	2.90557	1.85934	5.23349	9.26672	1.20773	1.93392	2.74194	4.42834	3.29582	1.44928	0.889248	2.09847	1.28928	3.47615	2.89855	6.60714	2.79762	3.39084	2.14541	1.01311	2.14797	1.96195	2.55648	1.4881	5.54231	4.36081	1.97015	3.15852	0.898204	2.80932
230699	2	45	0	0	23.4	101	67	0	4.54	4.61	1.21	1.32	2.74	5.12334	7.02087	3.23194	3.05927	3.80952	2.28571	3.61217	1.3308	8.72865	5.32319	1.89753	1.51803	2.09524	7.80952	1.89753	3.98482	1.32827	1.32827	0.764818	2.8463	1.13852	9.43284	3.27869	2.68416	1.37191	0.804529	1.19439	1.28435	1.22279	1.96546	7.69919	3.73469	1.85075	3.15852	1.3469	1.78998
212675	2	57	0	0	27.6	169	95	1	6.32	6.14	2.3	1.39	3.7	8.13397	9.98081	5.24038	7.05713	5	4.3687	4.18068	3.45655	5.13189	6.23202	1.91479	2.8777	3.87931	6.4207	2.49161	2.87356	1.44231	4.03458	1.92123	5.47025	4.02878	8.29619	4.27643	3.72905	1.06092	1.46958	1.4721	1.50376	1.60629	1.74598	5.10624	3.05737	1.61346	2.40385	1.23882	3.53587
210154	1	61	1	1	28.3	115	73	1	5.76	3.98	1.84	0.91	2.23	10.7822	11.5304	5.46218	8.49257	5.66038	4	5.2521	2.73684	5.88235	9.2437	2.51572	2.73109	5.87002	11.5304	2.10084	4.43038	5.87002	7.14286	4.85232	7.173	6.30252	8.87047	3.53194	3.37734	1.65391	1.4426	2.69773	2.94118	3.89212	1.96379	6.23464	3.55828	1.47284	2.61057	1.19632	2.75735
220754	1	55	0	0	23.1	107	75	0	11.08	4.7	3.66	1.03	2.01	4.39005	5.32246	3.43616	4.91611	2.45327	1.86989	1.82951	1.25049	3.22706	3.95963	1.3587	1.55521	1.63361	4.23795	2.02256	2.14174	1.13326	2.7648	1.12753	3.85514	2.92056	8.74621	3.53535	3.63086	1.41343	1.61453	2.06757	1.81635	1.765	2.37015	4.86569	3.13448	1.3664	2.73003	0.964467	1.6692
221156	1	55	1	0	25.6	113	77	0	3.79	3.74	1.73	0.88	2.07	6.11979	7.23127	2.87206	6.61861	2.73438	2.67624	2.99674	1.89419	3.58073	4.7557	1.17035	0.911458	2.14844	4.88281	1.75896	2.9431	0.915631	2.67799	1.69713	3.14136	2.02218	7.74715	2.94537	3.23501	1.61443	1.28144	2.37192	1.32953	2.1832	2.23066	5.90757	3.14286	1.14449	2.42973	1.05516	2.76454
220314	2	67	0	1	19.8	139	77	0	4.53	5.14	0.93	1.76	2.96	9.56641	11.8213	6.56985	12.3363	7.2314	8.3276	7.24638	5.38302	5.7931	8.11554	3.3677	4.06336	4.40468	7.48626	3.98352	5.09291	1.5895	5.65908	2.54821	6.98479	4.61433	19.0026	10.0315	15.1706	2.10084	1.52231	1.8392	1.9443	3.04622	1.83824	8.21485	4.00211	1.95251	5.93487	2.11528	4.05263
221790	1	51	0	1	20.6	138	85	0	4.52	3.79	0.96	1.13	2.22	8.77648	10.7513	4.92866	7.01299	3.94965	3.41843	3.99132	3.59619	5.53394	5.31088	2.97799	2.50865	3.93599	7.25389	3.84782	3.72617	1.99826	4.43093	2.20493	4.34594	3.93258	6.26008	3.125	2.22796	1.29116	0.806192	1.41935	1.12758	2.22151	1.77591	4.50567	2.4903	1.16543	2.589	1.16883	2.48467
221009	2	52	0	0	26	128	86	0	5.21	4.32	2.11	1.07	2.29	6.54037	7.57439	3.21122	6.50406	2.80924	2.35081	3.16027	1.98825	4.28507	4.1065	1.94043	1.80424	2.88418	5.50293	2.34551	3.20542	1.22283	3.52144	0.99278	3.92954	2.48083	7.1909	4.39504	2.59067	0.983437	0.931195	1.45153	0.414079	1.86239	1.29333	5.13752	3.3195	1.66493	2.64798	1.40845	2.6001
221036	1	45	0	1	25.8	150	106	1	4.32	3.04	2.22	0.76	1.27																						10	0	0	0	0	0	0	0	0	0	0	0	0	0	0
214287	2	84	0	0	21.4	176	82	1	3.93	5.08	1.12	1.83	2.74	8.11547	10.6267	4.9754	7.83562	3.50301	3.26975	2.89617	1.96399	4.64481	6.36215	2.45098	3.00055	3.87343	7.2945	2.61011	3.27332	1.2068	4.48087	1.52505	4.95373	4.09612	8.57143	3.03907	2.81792	1.30152	1.19177	2.27519	1.08303	1.40743	1.51844	4.92932	2.35678	1.38232	2.46288	1.56307	2.90592
210044	2	66	0	0	20.2	115	65	0	5.14	4.96	1.39	1.24	3.09	9.18033	9.57096	5.59211	5.90164	3.27869	2.63158	3.60656	4.29043	6.25	3.60656	2.62295	3.30033	1.63934	8.58086	2.95082	3.93443	1.32013	2.95082	3.31126	4.93421	1.98676	9.98709	4.00517	3.44531	1.46237	1.16279	1.37634	1.24839	2.19166	1.93715	7.75194	3.7882	2.41068	2.58509	0.690846	2.54201
215272	1	55	1	0	22.7	136	83	0	5.51	4.49	3.74	0.84	1.95	7.94832	9.46792	4.947	7.50099	2.99213	2.86724	2.86612	3.76176	4.80844	5.04103	0.938967	2.11931	2.77778	6.41628	2.8169	3.99374	1.05965	4.73396	1.13592	3.37387	2.19522	6.40805	3.26741	2.29555	1.17546	1.31843	1.23351	1.43308	1.37615	1.80619	5.31762	2.59067	1.03746	2.21455	1.1544	2.44534
220247	1	64	0	1	21.2	108	69	0	5.23	4.15	0.94	1.12	2.6	10	10	0	20	0	0	0	0	10	10	0	10	0	0	10	0	0	10	0	0	0	21.519	3.75	2.5	0	1.25	2.5	0	2.5	2.5	10	6.25	2.5	3.75	0	2.5
220337	2	69	0	0	18.6	141	77	1	5.16	4.42	2.16	1.28	2.16	8.1194	12.4926	4.60251	6.55933	3.59066	4.66228	3.64179	2.79429	2.50298	4.29082	2.14286	2.32558	1.66766	6.96014	1.90703	2.02864	2.09455	2.80597	0.835821	4.35561	2.50597	6.77686	3.38144	2.76517	1.19538	0.865979	1.81593	1.03008	1.73124	1.69421	5.20661	3.03282	1.73913	2.76517	1.16327	1.8595
213071	1	55	0	0	22.3	101	65	0	5.83	4.78	1.91	1.32	2.59	6.90335	7.40375	3.06627	5.34653	2.27723	3.26087	1.97628	2.26824	4.23645	4.83235	1.47929	2.26824	3.9604	6.60099	1.47929	3.07845	1.98216	3.17146	1.28332	4.85629	3.45508	6.57534	5.12295	3.00341	1.09215	0.546075	1.50273	1.162	1.843	1.43541	5.34979	3.83562	1.57211	1.50685	0.964852	3.01783
240453	2	63	0	0	18.5	118	68	0	4.99	3.82	0.89	1.79	1.63	6.9697	6.92771	3.01205	6.68693	3.91566	4.21687	2.41692	2.72727	4.83384	4.21687	2.10843	2.10843	1.80723	5.72289	2.40964	2.71903	0.903614	5.42169	0.903614	3.91566	2.10843	4.98645	3.14363	1.46262	0.86815	0.975081	1.08637	0.97561	1.40921	0.922409	3.48774	3.36408	0.976669	0.920412	0.597177	1.68022
214753	1	76	1	0	17.4	150	73	1	4.14	4.42	0.86	1.54	2.49	4.82759	6.66667	3.9261	6.92042	3.11419	2.01729	2.24525	2.25303	4.6659	5.12968	2.07612	1.72414	3.33525	5.12083	1.95853	1.7341	1.03806	3.11419	1.72911	3.93064	2.53602	8.4441	4.02344	3.31772	1.25245	0.780335	1.52225	1.52047	2.22309	1.7585	4.27116	2.62539	1.09761	2.19264	1.62055	2.27362
214484	2	47	0	0	26	109	71	0	4.87	4.74	1.01	1.03	3.25	11.3043	12.0116	5.96219	7.95564	4.24916	4.35835	5.07001	4.00966	6.32239	7.38061	3.18379	3.09029	3.24141	7.67745	3.71442	4.34783	2.18659	5.56093	1.98547	6.15012	4.29744	8.06723	3.02352	3.86122	1.11919	1.67691	2.40627	1.95969	2.34768	1.34153	6.1236	3.70787	1.5143	2.58427	1.40687	2.18732
230231	1	72	1	0	18.9	112	71	0	4.51	4.45	1.05	1.24	2.73	7.75296	7.47051	4.33071	9.72405	3.4076	2.36842	3.27225	2.49017	4.46194	4.05759	1.96335	1.3089	4.59921	4.45026	3.01442	3.14136	0.787402	2.36531	1.5748	3.94218	3.14548	7.81931	3.61722	3.82414	1.28205	1.23513	1.41909	1.25829	1.51064	1.71664	5.47788	3.35247	1.19102	1.96796	1.07897	1.76484
251419	1	59	0	0	19.1	127	78	0	5.04	5.05	0.81	1.69	2.99	6.27306	5.55556	1.48699	7.08955	1.84502	6.2963	3.32103	1.47601	2.95203	6.27306	2.22222	0.740741	1.85185	5.16605	1.84502	4.07407	0.371747	1.84502	0.369004	4.46097	4.05904	10.0733	4.68521	3.608	1.31707	0.975134	0.633837	1.17073	3.07317	2.05078	5.6613	3.22266	1.80664	2.53411	1.52409	1.80312
231315	1	59	1	0	27	119	70	0	5.82	4.21	6.8	0.51	2.28	8.85167	9.56938	5.03597	6.0241	2.15311	1.43885	1.91388	1.92308	3.82775	3.58852	0.956938	1.67866	2.63158	4.54545	2.87081	2.87081	2.15311	4.56731	2.89157	4.78469	1.91847	7.80822	3.00958	1.92044	1.64159	1.37363	0.956284	0.819672	2.3224	0.819672	4.64481	1.78817	1.63934	3.83037	0.550964	1.50479
212645	1	48	1	1	22.3	151	99	1	5.96	7.7	7.06	1.13	4.55	4.91464	5.18135	2.59471	5.04945	2.95337	2.85714	2.28097	1.76349	3.41792	3.4715	2.12106	1.45003	2.07361	4.92739	2.48319	1.97711	1.65889	2.23493	1.14286	2.7013	1.86529	5.73705	3.21556	2.18254	1.62634	1.03216	1.34921	0.793336	1.42744	1.38944	4.13683	3.02789	1.70974	2.2655	1.83926	1.86879
214100	1	54	1	1	28.3	134	86	1	5.24	4.4	2.36	0.93	2.4	5.43245	8.87616	3.65854	5.58339	2.29885	3.51003	2.43553	3.00429	4.29492	4.36338	2.64853	1.64521	1.28848	3.99714	1.64521	2.5825	1.71797	3.72493	1.36396	2.65043	1.35908	6.35003	2.42143	1.7562	1.44181	0.463917	1.34159	1.39175	0.669758	1.28932	3.41438	3.00207	1.75892	2.21993	1.09034	2.4302
210097	2	65	0	0	21.8	114	67	0	6.44	5.82	0.97	1.84	3.54	11.1639	9.26366	7.38095	9.7619	4.75059	7.38095	8.15348	3.56295	6.17577	11.4014	3.34129	7.36342	6.42857	8.31354	2.13777	7.38095	2.87081	4.52381	1.90931	6.90476	3.10263	10.5618	4.74412	4.90269	1.45794	1.19537	1.49365	2.20891	2.80164	3.73832	5.05051	3.97004	2.24467	4.41617	2.50936	3.40187
230054	2	68	0	0	24.9	142	81	1	5.11	6.06	2.06	1.06	4.06	7.51819	7.51819	4.39382	7.54258	3.40909	3.42857	2.75304	2.27273	3.88664	5.57351	1.61812	1.86537	2.10356	5.10535	2.26354	3.07942	1.78427	4.69256	1.1336	5.02431	3.9612	6.90209	3.67608	2.98348	1.64894	1.06383	1.27728	1.54255	1.64981	2.02128	6.81939	3.04162	0.960512	2.08445	1.76471	2.19134
221896	2	45	0	0	23.7	123	76	0	4.4	4.58	1.18	1.51	2.53	11.7618	11.7063	5.6163	9.44528	4.81868	5.76254	5.60794	4.87805	6.39247	7.53968	2.67724	3.37804	3.66882	7.69995	2.52976	3.57853	1.39581	4.72872	2.28401	6.46445	5.40407	9.92614	4.70588	3.02674	1.6167	0.883132	1.88069	1.99706	2.46696	1.82246	5.36082	2.65643	1.38398	2.82686	1.32939	2.76715
220574	1	53	1	1	23.1	143	85	1	5.49	8.11	1.6	2.24	5.14	9.66011	10.583	5.84532	5.92992	3.67384	2.33184	3.9356	2.32975	5.27256	6.875	2.23414	3.31244	3.48525	5.89286	1.78891	2.95964	1.78891	3.57143	0.895255	6.69643	3.21716	7.30208	5.19481	2.67584	1.67939	1.37615	1.90985	1.52672	1.45149	1.68196	4.6851	3.59602	1.92012	2.30415	0.920952	1.84049
212534	2	68	0	0	20.6	136	89	0	4.64	4.91	1.4	1.2	3.07	5.42396	8.25309	3.06685	5.43703	3.47796	2.85813	3.03135	1.99793	3.56775	4.66712	2.74914	1.89068	2.54383	5.42024	2.57555	2.44828	1.55226	3.17023	2.05973	2.7883	2.41463	8.86218	4.32236	2.82281	1.19944	0.837287	2.06473	1.67317	2.98299	1.72943	7.26866	4.62185	2.24278	3.91608	2.04711	3.11011
214184	1	44	1	1	20.4	118	76	0	4.89	4.31	1.93	1.24	2.19	5.83501	8.48485	2.40964	7.09939	2.82258	2.42915	5.84677	4.44444	5.02008	4.41767	0.604839	4.81928	3.61446	5.22088	2.21774	2.00803	0.606061	2.82258	0.804829	4.03226	2.82258	14.3024	3.45363	2.72056	0.816168	0.698216	1.78571	1.70741	1.94024	2.09627	5.24272	3.18818	1.63043	3.06558	0.934944	1.47516
214416	1	55	1	0	23.7	119	64	0	5.84	4.2	1.17	1.09	2.58	14.4553	15.7123	12.3163	18.7282	10.6294	10.6443	11.74	6.35919	11.6376	12.369	7.41777	7.6762	7.80488	10.8863	6.7643	5.25947	2.80112	7.35809	4.68531	6.35475	6.28053	10.0152	3.3367	3.84226	1.11618	0.959596	2.57446	2.72727	1.76678	1.46539	5.42047	3.24051	1.87722	2.38216	1.37335	2.73973
213446	2	58	0	0	28.7	166	96	1	5.01	5.25	3.9	0.8	2.68	8.63483	10.3282	5.57171	7.65133	4.06977	4.41105	3.81458	2.99372	5.93343	6.37989	2.12253	3.56627	3.47155	7.85542	3.42004	5.41848	1.11272	4.82625	1.83841	5.07001	3.52487	9.37304	5.375	3.53678	1.21951	1.21989	1.96937	1.93992	1.62602	1.75055	6.14228	2.78997	1.91163	2.97433	1.25826	2.22431
211563	2	52	0	0	23	123	74	0	4.64	4.19	3.03	0.99	1.82	4.91368	5.60717	3.22366	4.6953	2.12978	2.15803	1.32979	1.89621	2.84863	3.24718	1.78808	2.22149	1.55732	4.90879	2.58278	2.35646	1.13258	2.99202	1.62521	3.3566	2.09163	8.07404	2.79308	3.03388	1.7316	0.669028	1.33964	1.25885	1.84894	1.14083	4.62451	2.52864	1.54394	3.35968	1.82106	2.52864
210429	1	63	0	0	22.9	148	87	1	4.79	5.7	1.32	1.61	3.49	3.30579	7.83505	3.94191	8.29876	4.74227	3.72671	2.47934	1.86722	4.94845	4.53608	2.8866	2.8866	1.23711	3.91753	1.85567	2.47423	1.0352	3.93375	0.206186	2.27743	0.412371	7.49532	4.82415	3.02181	0.934288	1.33873	1.43347	1.18196	2.95674	1.83572	6.94488	3.65511	1.868	3.14348	1.40187	2.3676
212604	1	79	1	1	25.8	120	79	0	5.19	4.19	1.23	1.04	2.59	5.16509	6.46847	3.04618	5.79568	1.99803	2.65139	3.10966	1.57222	3.81978	4.17755	2.38718	2.31875	2.15969	4.76657	1.95822	2.15969	1.14491	3.01244	1.30847	2.58762	1.99542	11.1548	4.62963	3.09076	1.9382	1.09397	1.51515	1.5143	1.85289	1.59888	5.09716	3.46674	1.85968	2.58863	1.5788	2.81215
221241	2	80	0	0	24.6	165	84	1	4.7	4.83	2.2	0.82	3.01	4.08751	5.41163	2.24913	5.43981	2.66204	2.07254	2.71676	1.72712	3.51382	5.24194	1.95515	1.95627	1.67147	4.09458	3.04773	2.94457	1.10081	2.94457	1.3801	3.22209	2.93272	11.939	2.64574	4.97312	0.806452	1.03185	1.25561	1.21022	1.74809	1.65994	5.02919	2.51685	1.12714	2.8764	1.80505	3.2316
213927	1	52	1	1	24.3	133	88	0	4.55	3.85	1.38	1.09	2.13	6.82657	7.09024	4.34783	6.82657	3.60777	3.23176	2.21811	3.23176	3.41644	4.05157	2.67281	2.58303	1.74954	5.71956	1.75115	3.97412	1.84502	3.03867	1.2951	2.85451	2.11397	8.77963	4.11379	8.36252	1.22538	1.66229	1.88349	1.22538	2.05509	1.88184	6.09115	4.13915	2.01843	2.85088	1.85349	2.63852
210121	1	71	0	0	19.3	162	92	1	6.06	3.32	0.84	1.03	1.91	6.21762	8.99471	2.6178	4.30108	2.07254	4.66321	2.60417	0.518135	5.72917	5.69948	1.04712	1.5544	1.03627	4.18848	1.5544	2.08333	2.63158	3.10881	0	4.6875	1.04712	9.16149	3.0256	2.7907	1.08611	0.853375	1.78295	1.24031	1.63297	1.39535	6.76516	3.04212	2.41058	3.17829	1.4809	2.72162
212493	1	54	0	0	21	124	79	0	5.4	4.7	1.13	1.26	2.93	8.11103	8.4446	3.44203	5.46507	3.2538	3.71573	3.6075	2.09386	5.18919	5.00901	1.55067	2.45222	2.16216	4.90267	2.77578	3.98262	1.44665	3.76675	1.84182	2.81792	2.52343	9.41601	3.76555	2.61952	2.12905	0.915931	1.60393	1.7038	2.65139	1.93316	6.8875	4.49623	1.47686	3.18555	1.64853	3.05519
214827	1	54	0	1	27.6	139	78	1	4.55	4.18	0.99	1.28	2.45	7.02095	8.11021	4.70817	6.18196	2.77235	2.44755	3.45229	2.06226	4.4186	5.90062	1.78433	2.09383	1.86408	4.69356	2.36801	2.83716	1.75713	4.1165	1.12797	4.47819	2.9081	11.2327	4.08854	3.04846	1.04031	1.09347	1.64062	1.37985	1.43006	1.90005	4.13613	3.02872	1.54087	2.37288	1.33473	1.93413
220338	2	65	0	0	24	145	73	1	5.85	4.34	3.29	1.01	1.83	5.43326	6.70103	2.81955	4.50281	2.39774	3.10005	3.00188	2.16064	3.75411	3.75235	1.87529	2.06089	2.66854	4.54333	2.015	2.39887	1.31827	2.8169	1.31827	3.39143	2.06282	7.42574	3.7376	3.04994	1.14242	0.913937	1.06748	1.0274	2.207	1.90549	5.237	2.40734	0.878533	2.21374	1.11282	1.87094
210244	1	62	0	0	18.3	116	77	0	5.43	4.59	0.45	1.69	2.7	3.27456	2.50627	0.251256	4.0404	1.51134	1.00756	0.75188	1.26582	1.75439	3.7594	1.01266	1.51134	2.25564	4.7619	1.50376	2.01511	1.76322	2.26131	1.00503	1.75439	1.50754	6.60559	4.18269	3.56627	1.97495	1.30183	1.68919	1.49398	1.78142	1.49182	5.29865	2.60116	1.39759	2.6506	1.20948	2.26725
210854	2	64	0	0	21.5	107	70	0	4.9	3.71	0.78	1.25	2.11	3.11751	3.57995	1.43198	2.38663	1.66667	2.86396	1.67064	1.19048	1.91388	1.66667	0.71599	0.477327	0.714286	1.90476	0.238095	0.240385	1.44231	2.18447	0	2.38095	0.956938	5.00939	2.15289	1.81137	1.0917	1.30964	1.18454	0.717405	1.52791	1.40362	4.59088	3.03504	1.06217	1.80854	1.21913	1.49813
220714	2	72	0	0	20.8	131	79	0	4.98	3.63	0.83	1.1	2.15	5.36913	8.72483	4.7619	5.40541	1.36986	4.02685	4.72973	2.73973	5.36913	6.04027	0	2.68456	0.671141	4.69799	6.71141	4.08163	2.7027	4.08163	2.01342	3.3557	2.72109	6.07211	3.01318	3.97351	0.944287	1.31827	1.13101	1.32075	1.322	1.69492	6.4333	3.87158	1.60075	2.45283	1.70293	3.58153
220254	2	64	0	0	22.2	114	66	1	3.94	3.78	0.69	1.4	2.07	9.42481	10.3043	5.08888	7.05596	4.85437	3.88889	4.15656	3.5851	4.35233	6.52399	2.11073	3.36572	3.10988	5.46713	3.10773	3.12067	2.11659	4.34631	1.55925	3.77032	2.17692	8.02469	3.23168	2.95858	1.56925	0.841291	1.79791	1.54545	2.18182	1.13688	5.77889	2.64719	1.84889	2.05526	1.83402	2.53656
221358	1	53	1	0	24.4	153	88	1	4.25	4.45	0.83	1.43	2.64	5.31691	7.01676	3.66789	5.73525	2.49388	2.63275	2.86826	2.95753	4.19394	4.78092	1.7762	2.22888	3.10593	5.75707	2.2067	3.28106	1.48123	2.46557	1.30014	2.85429	2.36456	6.08625	3.45495	3.04698	1.58876	1.24274	1.55055	1.31431	1.76153	1.99776	5.61235	3.13521	1.42054	2.35859	1.78516	2.60576
222254	1	59	1	1	20.8	130	76	0	4.19	3.61	0.62	1.39	1.94	2.59434	3.08789	4.01891	4.72813	2.1327	4.04762	3.07329	3.07329	3.77358	3.53774	2.12264	1.41844	2.83019	4.25532	2.1327	1.65094	1.88679	1.18765	1.19048	2.8436	3.78251	8.45977	3.80385	2.01927	0.87196	0.735971	1.83402	1.14732	0.87196	1.19266	6.14679	2.40074	0.91954	2.47593	1.47533	2.15695
214457	2	64	0	0	20.7	126	76	0	4.58	4.52	1.43	1.12	2.75	11.2689	11.3636	6.35071	7.99239	4.48473	4.17854	3.41232	3.88994	2.83822	4.63138	1.99052	2.27273	2.6465	5.60837	2.45747	4.47619	1.71756	4.47193	1.70455	3.327	3.13093	7.46018	3.67279	3.3389	1.08514	1.41903	1.58863	1.33556	2.51046	1.16959	7.71165	3.772	1.17548	3.01508	0.673968	2.60723
211567	2	59	0	0	26.7	137	83	0	4.99	5.36	2.96	1.1	2.91	8.04781	11.2575	4.45247	6.87725	4.68375	4.39824	3.7525	3.39592	3.90438	4.8761	2.82756	4.11178	3.78335	6.9378	3.4689	2.4711	1.28359	4.71058	1.71657	5.14765	2.62843	6.875	3.52364	2.9438	1.96253	1.24888	1.65031	1.96253	1.60571	1.25	4.33423	2.5974	1.52398	1.70022	1.03557	2.23514
212531	2	57	0	0	18.4	153	82	1	5.77	6.45	1.03	1.81	4.17	4.85356	6.21066	3.18391	4.5664	1.63659	1.84332	2.42779	1.46935	3.47135	4.14399	2.00669	2.59414	2.173	5.43478	1.841	3.40479	1.84641	3.55351	1.50691	3.59983	2.42779	6.03641	3.25255	2.23428	1.49777	1.1791	1.21212	1.21367	1.17947	1.62628	4.52648	3.01282	1.2516	1.79028	1.28411	2.30179
210267	1	71	1	0	21.5	152	80	1	4.99	4.05	1.3	1.11	2.35	4.93506	7.27273	3.37662	5.26316	3.125	1.83246	3.37662	1.56658	1.81818	1.81818	1.04167	1.04167	1.5625	3.64583	1.82292	1.30208	1.04167	3.125	0	2.3622	1.2987	6.61673	3.90365	3.49272	1.49688	1.58004	1.828	1.70195	2.28121	2.73859	5.89946	3.375	1.82724	2.57582	1.79092	2.82627
213440	1	73	1	1	17.3	146	92	1	5.18	4.72	0.91	1.85	2.46	6.39873	8.93707	4.19543	5.02912	2.02128	1.95664	2.38854	1.32485	4.28571	3.48653	2.01378	1.53358	2.48414	6.1872	1.90476	3.97035	1.69671	2.91314	1.21693	3.08183	2.06131	8.25225	4.10515	1.22655	0.647482	1.4404	1.36789	1.29636	1.72786	1.33189	3.90738	3.03359	1.08381	1.94805	1.52064	2.38612
211026	1	57	0	1	24.1	147	99	1	10.29	4.06	1.46	1.15	2.25	10.4497	12.0891	6.42668	8.97039	5.72755	5.38394	4.75348	3.11533	6.03657	5.86032	2.64375	3.26279	5.02203	8.3315	3.14978	4.24216	2.34617	4.32576	1.61112	4.87859	3.8326	9.25553	4.44947	3.9196	1.75747	1.95931	2.31214	2.36003	2.93675	2.88727	7.50252	4.49268	2.11694	4.00201	1.81956	2.81974
214030	1	54	0	0	22.5	147	99	1	8.74	5.51	3.02	0.89	3.25	7.16511	9.53125	3.67188	6.80751	3.4375	3.04688	2.88612	1.95465	4.05616	3.97196	1.79128	2.49027	2.72798	5.14419	1.9425	2.65625	1.56372	4.28683	2.02808	4.28683	2.33827	6.75273	3.46192	2.91646	0.938735	1.0396	1.18753	1.23824	1.23762	2.0297	6.00198	3.72949	1.83623	2.33135	1.99203	2.37977
221083	1	53	1	1	25.6	152	94	1	5.43	4.01	1.3	1.08	2.34	5	6.05755	2.78763	4.81013	2.07175	2.32441	2.476	1.6178	3.32494	4.23601	2.26929	2.11907	1.26072	4.89652	1.412	1.96771	1.26135	2.31972	1.31646	2.77358	2.21886	7.26597	3.13871	2.46788	1.11411	1.34998	1.82248	1.18323	1.82186	1.75557	4.84417	3.04878	1.46109	2.87745	1.52957	2.19966
220991	2	38	0	0	22.3	100	60	0	4.28	3.54	0.68	1.44	1.79	11.4761	13.2711	7.57329	10.8404	7.25051	8.76979	7.31113	3.85865	6.00162	9.96759	2.95786	3.36577	3.89137	7.62368	2.30863	4.80456	2.28013	7.64538	3.00447	8.10701	5.71776	12.9482	11.1	10	2.93386	2.13718	2.63944	3.08458	3.82894	3.18091	9.6	5.25	4.29356	6.30315	3.55	4.75
222313	1	54	1	1	20.5	122	76	0	4.51	3.17	0.9	1.5	1.26	8.62413	9.09091	5.36879	7.51503	4.80721	4.6046	3.45691	3.75	5.23169	5.4337	2.34648	2.74314	2.89566	5.59161	2.94264	3.35671	1.85743	3.05611	1.45	4.26065	2.44633	8.34627	2.39753	2.28063	1.31528	0.97012	1.70081	1.23695	1.73879	2.12601	6.78821	3.84466	1.59038	3.642	1.63361	2.29126
220666	1	55	1	0	26.2	139	83	1	5.05	4.15	0.7	1.43	2.4	11.1467	13.2028	7.69779	9.86116	5.85714	6.31466	6.71909	4.91453	5.51601	6.25667	2.88154	4.05694	4.29993	7.04877	2.24679	3.56379	2.53934	5.41889	1.31954	4.93739	4.02278	9.43553	3.39498	3.86207	1.0221	1.07646	2.07182	2.04138	2.37241	1.766	6.36414	4.34181	1.88209	3.39498	2.27778	3.15004
241558	2	57	0	0	21.6	118	68	0	5.17	3.53	0.87	1.54	1.59	9.5057	12.9278	11.7871	9.57854	4.94297	3.80228	7.22433	3.04183	5.36398	4.94297	3.05344	2.29008	6.08365	4.56274	1.9084	1.14504	4.18251	1.14068	0.763359	4.56274	1.14068	7.11679	4.55927	2.37226	0.487211	1.82371	2.31144	1.64234	3.28068	2.31566	9.98782	4.6894	3.65631	4.13625	2.31284	4.31349
211828	1	56	1	1	20.9	116	67	0	3.54	2.35	3.01	1.03	-0.05	8.141	10.9198	3.53535	8.3719	3.29531	4.36975	3.70682	5.13252	4.16141	4.41176	1.55593	2.14016	3.19596	4.8719	2.7673	2.73109	1.34964	3.80068	0.925147	4.25263	2.51995	11.1462	4.2735	3.41727	1.66217	1.35014	1.71017	1.62016	1.75281	1.39388	5.09009	3.38142	1.94306	2.34445	1.22338	2.92529
221900	1	75	0	1	21.1	121	71	0	5.01	3.96	0.84	1.19	2.39	6.31741	7.05202	3.05373	5.64142	2.9321	2.55023	2.90135	1.92901	4.00462	4.80769	1.77059	1.54202	2.11701	4.77842	1.84758	1.74081	1.00309	3.23949	1.46548	2.52133	2.07932	7.24676	4.91284	2.90851	1.71595	1.4531	1.87831	1.66447	2.06077	2.00846	4.82119	3.52225	1.75299	2.88436	1.49493	2.5974
212868	1	47	0	0	20.6	121	88	0	5.68	5.02	1.16	1.26	3.23	9.90712	11.1386	7.00993	9.93172	5.83851	6.00991	5.32178	3.91791	6.68317	7.10754	3.21384	3.9604	4.51174	8.03461	2.53399	4.27245	2.29529	4.71172	2.23464	5.26968	3.71517	7.55906	3.72508	2.46978	1.78478	1.31096	1.94328	1.10236	1.88778	1.88877	5.52632	2.94582	2.05263	3.15623	1.26984	2.78947
210502	2	63	0	0	22.8	105	70	0	4.98	3.63	0.61	1.2	2.15	8.19672	5.2459	0.660066	4.91803	1.31148	1.64474	3.60656	0.990099	4.60526	6.55738	0.655738	1.63934	2.63158	6.88525	1.63934	3.27869	0.986842	4.27632	3.63036	3.28947	2.65781	9.3216	5.99793	3.76871	1.80972	1.1874	1.19233	1.96586	2.01446	2.58398	10.6053	4.90449	2.68456	6.04964	1.81066	5.23587
215082	1	72	1	1	19	115	74	0	5.34	4.58	1.29	1.9	2.09	6.32353	8.01056	3.89725	7.30486	3.09369	2.0649	3.4178	2.14959	4.08463	4.37463	1.99531	2.67097	2.75903	6.51791	1.99824	3.03119	1.67894	2.47204	1.17474	3.99765	2.2307	6.12861	3.35196	2.21553	0.773362	0.858738	1.59106	0.837629	1.37457	1.39545	4.2205	2.37018	1.72451	1.42058	1.29983	1.22686
221395	1	48	1	0	19.6	127	77	0	5.05	3.34	1.35	1.08	1.65	6.02493	8.92734	3.20781	6.46732	3.61865	3.54659	3.19001	2.29485	3.75783	6.02911	2.15128	1.8724	1.59059	6.08575	1.79806	2.22686	1.59833	4.80167	1.18056	4.31154	3.6729	8.15584	3.11526	2.70692	0.729547	0.674974	1.29803	0.934094	1.50649	1.29938	3.90422	1.7736	1.14823	1.82387	1.31303	1.9802
220867	1	79	0	0	23.7	152	82	1	4.83	3.6	1.08	1.22	1.89	5.51336	6.56708	2.9952	4.25952	3.27221	2.9271	3.04397	1.78167	3.65785	3.86133	1.26796	1.65963	2.61456	5.9105	2.67606	2.8523	1.81406	3.55932	2.1103	3.77784	2.61898	7.14704	3.25346	2.96181	1.14786	1.3432	2.607	2.02256	2.68274	1.69393	5.84327	3.96175	1.83486	2.51511	1.36852	2.94864
221295	2	59	0	0	31.6	145	93	1	4.76	4.98	2.07	1.11	2.93	9.56072	9.18896	6.776	7.30653	4.05347	5.04963	4.52781	3.28294	4.83801	5.41935	2.71669	3.48237	3.57143	8.51979	3.91566	4.83592	1.81661	3.93428	1.50992	5.90009	3.96381	7.78755	3.48421	2.76693	1.6607	1.17073	1.5625	1.23658	1.49594	1.88618	5.7862	2.64792	2.12349	1.76183	1.24427	2.15475
221784	2	59	0	0	24.1	146	90	1	5.39	4.11	0.93	1.24	2.45	6.86513	6.98239	2.4924	8.21668	3.41047	3.54307	3.35366	2.86062	3.40012	4.19198	1.15642	1.88335	3.21797	7.46812	1.70109	3.10786	1.40158	4.32663	2.31284	6.27284	4.62006	12.6767	6.39699	6.58514	1.93214	1.97276	1.26939	1.03286	2.20761	2.9149	8.33726	3.01602	1.60151	3.25165	1.70455	2.16369
220648	1	51	1	1	22.7	150	105	1	4.59	4.15	0.6	1.25	2.63	9.03444	8.97798	4.41926	6.80272	4.69989	4.30839	4.64326	3.62196	5.70944	6.04178	3.7246	4.12429	4.62754	7.67494	2.88625	3.34657	1.98525	4.36261	1.86652	4.75651	3.96152	10.2612	3.70885	1.44119	0.464037	0.834492	1.43852	0.8829	1.71614	1.34508	4.93253	2.93023	1.12045	2.18503	1.21156	2.00186
212633	1	54	0	1	18.8	144	98	1	5.25	4.11	1.04	1.3	2.34	6.0308	6.80942	3.81647	6.46958	3.12768	3.20787	2.22793	1.54308	4.31624	3.80017	1.75214	1.84233	2.94998	6.06578	2.22317	2.61466	2.02064	2.52677	1.83839	2.57511	1.97171	7.10079	3.52711	2.68149	1.04541	0.784057	1.40523	1.20797	1.99086	0.947093	5.06246	3.28192	1.41169	2.12975	0.854982	2.19384
213429	1	55	0	0	23.2	131	83	0	4.55	4.09	1.34	1.17	2.31	6.78426	7.46269	4.76839	6.81199	3.95095	2.31608	3.79404	2.31924	3.39674	4.20624	1.90217	1.22283	2.84939	4.87805	1.76152	3.39213	1.22951	3.79919	0.408163	3.12076	3.125	14.7969	10.4147	3.56798	0.96432	1.44788	0.867888	0.965251	1.15718	1.64093	5.88235	3.48837	1.26214	2.81008	0.681597	2.24829
213557	2	56	0	0	27.3	156	99	1	5.38	7.24	2.18	1.7	4.55	8.61619	9.55691	3.78755	7.53813	3.66812	3.86957	3.52021	3.44978	5.17166	4.64611	3.17116	3.2146	4.43093	5.56764	2.73794	3.35366	2.35294	4.40471	2.04348	4.39321	3.17529	9.35595	3.99577	3.18387	1.98518	1.27018	1.37675	1.48148	1.48227	2.22458	5.89485	3.33156	1.38408	2.89278	2.08	2.38663
212627	1	55	1	0	17.8	101	64	0	4.71	4.99	1.57	1.22	3.06	7.22892	8.24873	5.06369	8.04707	4.13749	3.87056	3.63405	3.18471	5.81137	5.71066	1.71374	2.72756	2.28209	5.67533	1.90597	2.00829	2.0727	4.2648	1.458	5.44759	3.68488	14.7651	4.98065	3.71325	1.34124	1.67829	2.40062	2.06292	2.52642	2.32318	6.69424	4.2735	2.51295	2.9008	1.66191	3.10559
242328	2	54	0	0	22.6	113	75	0	4.49	3.15	0.89	1.09	1.66	7.28155	12.0192	5.7971	4.34783	5.7971	3.36538	1.92308	3.84615	2.41546	5.28846	2.88462	0.961538	2.41546	2.88462	0.480769	3.36538	1.44928	3.36538	2.88462	2.88462	2.88462	5.97315	4.02145	2.6298	1.00739	1.6075	2.48656	2.14909	2.01342	2.47823	5.70853	4.09671	1.80844	3.01407	1.81696	2.96097
220580	2	58	0	0	24.2	109	72	1	5.02	5.8	0.73	1.84	3.63	8.73192	9.18708	4.02685	6.14182	4.52514	3.67688	3.73467	3.11111	6.18384	6.55556	1.94986	2.67409	3.22222	6.5592	2.4458	4.69799	1.73184	4.0201	1.72991	6.12472	3.00334	9.12316	3.84032	1.97269	0.85902	1.11223	1.01112	1.56803	1.41486	1.21457	4.37659	3.56779	1.27033	1.37475	1.57922	2.889
213993	1	42	1	1	23.3	116	76	0	4.46	5.1	1.91	1.25	2.98	9.31034	12.0275	6.94444	8.65052	2.75862	5.19031	2.08333	2.06897	3.10345	6.87285	1.72414	2.4055	2.41379	8.65052	3.11419	3.11419	2.06897	8.27586	1.71821	7.24138	3.43643	7.84103	2.73312	3.27078	1.55496	0.697051	1.60772	1.65953	1.1242	1.28617	4.18231	1.71858	1.01713	2.41158	1.02703	2.35925
211564	1	48	0	1	16.6	139	90	1	5.57	3.32	0.48	1.58	1.52	6.88124	9.40392	5.18135	9.62963	5.2963	4.51685	3.44572	2.25592	5.02773	5.35648	2.29545	2.10487	3.54898	8.41328	3.0718	6.85439	1.59436	4.14201	2.21893	5.71005	4.95562	9.32476	3.9759	3.81526	1.44578	1.88755	2.16867	2.12595	2.16693	1.92849	5.42387	5.32044	2.05479	2.89041	1.29607	2.90674
220095	2	62	0	0	24.1	129	78	0	5.34	3.81	0.73	1.4	2.08	10.2564	12.8205	13.1579	18.9189	5.12821	0	0	0	2.5641	0	0	0	0	2.5641	0	0	0	2.5641	0	0	0	10.7143	2.38095	5.95238	2.38095	1.19048	2.43902	2.38095	3.57143	3.57143	8.33333	3.57143	7.14286	4.7619	3.57143	3.57143
220605	1	54	1	1	25.4	141	89	1	4.75	5.28	2.42	1.33	2.85	5.53846	7.62155	2.28974	5.43383	2.28672	2.2797	2.72288	2.06231	4.38212	4.72855	2.10804	2.01754	1.53711	4.98688	1.88431	3.02234	2.01666	4	1.53576	3.95604	3.68098	8.28197	3.03963	2.26662	0.730208	1.15252	1.07568	1.22935	1.84332	1.53728	4.43844	2.70584	1.92382	1.58179	1.62162	3.46821
210197	2	66	0	0	25.3	171	99	1	5.44	5.51	1.08	2.06	2.96	5.3719	5.38302	1.85567	2.06612	0.829875	2.68595	1.64948	2.90456	3.71901	4.13223	0.621118	1.64948	1.4553	4.3299	1.4433	0.619835	1.4433	1.64948	1.03093	2.89256	1.65631	8.2079	5.43755	4.5132	2.35327	1.24681	3.46296	2.43764	4.51064	3.99887	7.70975	5.13039	3.14448	4.7619	2.07269	4.5132
212140	1	74	0	0	19.7	122	67	1	6.27	4.24	1.44	1.27	2.32	8.22148	9.07563	4.00168	6.35789	2.94861	2.18487	2.18579	2.35195	4.77787	6.75052	2.93747	2.01427	2.8943	5.87002	3.3948	3.23802	0.926706	3.32352	1.76768	3.75369	1.88679	11.1544	5.65302	1.95027	0.925024	1.07108	2.19298	2.0945	1.89689	3.01703	7.08008	4.23977	2.00195	2.19834	1.4742	3.26511
230988	1	31	1	1	26.5	113	72	0	4.5	3.96	2.38	0.88	2	2.42826	4.41501	3.11111	4.41501	1.98238	1.766	1.766	3.31126	2.86976	4.18502	1.54185	0.443459	1.98676	5.0885	1.10375	2.20751	0.440529	2.42291	0.441501	2.88248	1.54185	5.84239	1.7253	2.33898	0.880162	0.813284	1.05049	0.778869	0.980724	2.19743	4.37288	2.81356	1.25381	2.63959	0.98172	2.19966
214862	1	56	0	1	22.5	127	85	1	4.79	6.12	1.56	0.93	4.48	6.86199	8.46805	3.86698	5.8642	2.54042	3.15871	2.92984	1.69622	3.15871	3.45888	2.1555	2.46723	2.6174	5.91852	1.38568	3.70656	1.849	3.16847	0.923787	4.31101	3.31024	9.29919	3.64127	3.43434	1.21212	0.942126	1.48148	0.942126	1.74966	1.74966	4.95251	3.10601	1.21951	3.16712	1.4966	2.57453
220336	2	61	0	0	16.4	149	88	1	5.81	6.31	0.96	2.06	3.81	6.15921	6.44225	2.61932	5.94752	2.97723	3.13771	3.24826	1.97789	3.77468	4.98551	1.44928	2.26218	2.49131	5.67787	1.74115	4.30984	1.50987	3.25581	1.16077	3.07425	3.19211	17.4269	4.33962	3.07596	1.44336	0.974536	1.75879	1.7263	1.41199	1.2551	4.68259	3.24307	1.73174	2.29488	1.10271	2.07809
220445	2	61	0	0	22.4	121	77	0	4.42	4.65	1.06	1.07	3.1	10	12.5	5.55556	9.74155	4.36508	5.57769	4.55446	2.39044	4.15842	6.95825	1.58416	1.9802	5.15873	4.9505	2.39044	4.79042	1.59046	4.8	0.994036	6.94444	2.97619	9.86816	4.72189	4.34783	2.87655	1.39609	1.47764	1.03627	1.8785	2.7501	6.94334	4.39473	2.15569	4.75619	1.36273	3.8738
214241	1	72	1	1	21.3	130	84	0	4.77	5.02	0.71	1.82	2.88	9.01099	11.8002	5.45755	8.90599	3.79121	3.73832	4.29752	2.96378	5.58904	7.33844	2.19178	2.35746	3.67123	7.29967	3.23642	2.9654	2.64026	4.78548	2.57958	5.70488	3.62438	10.4581	4.877	4.28016	2.07164	1.37991	1.76953	1.68394	2.72256	1.98447	7.9516	5.15598	2.07343	3.93258	2.0417	3.5544
214736	1	46	1	1	22.7	114	76	1	4.84	4.71	2.08	0.98	2.78	4.22932	5.92662	2.35405	6.50943	3.39303	3.29257	2.16981	2.26415	3.66886	6.66041	1.87793	2.54237	3.01602	4.61828	2.54237	2.7307	1.12676	2.45052	1.31579	2.35849	3.38028	9.03475	5.01157	1.85185	1.15473	1.38568	1.46492	1.07775	2.00154	1.92753	4.64037	1.85902	1.69884	1.77332	0.935308	2.0914
214630	2	60	0	0	25.9	130	82	1	5.21	5.48	1.78	1.32	3.35	5.25114	6.4688	3.43249	7.30038	2.5974	2.90076	2.35741	2.43531	7.21336	9.18755	5.32725	4.10646	2.58555	5.69476	2.05167	2.51333	2.21713	4.19527	1.29179	3.94837	3.9725	16.5144	5.71429	6.69266	1.17111	0.845254	1.81818	2.859	5.38961	5.12987	7.70235	5.87467	4.63446	5.35598	2.42464	4.7588
220555	2	61	0	0	26	145	83	1	4.37	4.92	0.64	1.63	3	6.3662	7.94366	3.49887	5.58691	2.82326	3.38219	4.29136	2.65237	3.386	5.12099	1.69014	2.30986	3.82237	4.38449	2.41709	2.19718	1.3544	3.49296	1.74255	3.83747	2.07982	6.43854	3.32435	2.78401	1.30454	0.989654	1.53015	0.94382	2.46969	1.9802	4.4364	2.03436	1.03884	2.66245	0.99728	2.11616
213944	2	60	0	0	19.1	130	75	0	5.07	5.08	0.79	1.68	3.04	7.91871	9.54386	5.00705	7.83345	5.06685	5.75439	4.20757	2.31417	4.56781	6.31136	1.76056	2.24877	2.45442	5.82048	2.03081	3.51124	1.98582	3.37553	1.75809	4.21644	3.29593	7.65743	4.17505	3.22256	1.40845	1.91051	1.45802	1.45655	1.5083	1.91147	6.10187	3.18504	1.8668	3.125	1.9687	3.12343
215255	2	85	0	0	19.7	133	60	0	4.75	3.94	1.13	1.46	1.97	6.69474	7.28114	4.44162	7.63713	3.04697	2.827	2.06751	2.49577	3.78788	4.37895	2.10438	1.68563	1.64557	6.64703	1.81129	3.62716	1.26743	4.3515	1.89873	3.03926	2.61493	7.30994	3.37553	2.66147	0.939728	1.00519	1.32944	1.03728	1.55592	1.62022	4.75106	2.66927	1.04065	2.86179	1.50721	1.91995
212069	1	39	1	1	22.6	119	74	0	4.56	4.8	2.57	1.3	2.33	4.22625	4.94924	2.3855	2.83439	2.16354	1.84713	2.00701	1.65447	2.70013	2.72756	1.55506	2.57306	1.71211	3.84127	1.58831	2.58044	1.33801	3.24944	0.890585	2.45223	2.0648	7.58828	3.26332	2.17718	1.68729	1.27628	2.51313	2.17636	1.53673	0.974513	4.63626	2.90237	1.65913	2.63455	1.82302	1.39412
210419	2	65	0	0	18.3	127	82	1	4.72	4.62	0.98	1.24	2.93	5.60345	8.58369	3.87931	3.86266	2.5974	0.862069	1.71674	2.58621	3.00429	3.00429	1.28755	0.431034	1.71674	3.86266	3.01724	2.57511	0.431034	3.86266	1.72414	1.28755	0	5.39174	3.95623	4.80202	1.17944	0.757576	1.26263	2.27464	1.76768	1.51899	2.95359	2.35889	1.4346	2.3569	1.43702	1.77515
220798	2	80	0	0	22.7	139	77	0	6.11	3.41	0.89	0.94	2.07	12.7602	13.7884	7.52834	11.2319	6.66364	6.47645	6.93563	3.07832	6.83877	8.28054	3.66019	5.75442	4.97963	9.36228	3.2535	5.03858	2.76393	6.26703	2.08428	6.88406	4.56807	11.0078	4.73391	3.37357	1.88738	1.39233	1.94805	1.57748	2.56569	2.28748	7.43034	5.00155	1.89382	4.18345	2.64633	3.57587
214893	2	40	0	0	20	107	70	0	4.95	4.1	0.9	1.72	1.97	6.98795	8.31659	4.24071	6.24496	3.46774	3.05835	2.25715	1.93548	4.37575	3.77207	1.76849	3.09984	2.72983	5.09426	2.7722	3.26877	1.29923	3.79338	1.16653	4.86726	3.53556	8.94585	3.21317	2.50915	1.01907	1.04357	1.62007	1.25228	1.82529	2.16767	5.99633	3.59015	2.25603	2.90804	1.15455	2.11931
214017	1	55	1	1	22.8	135	92	1	5.27	4.64	1.16	1.29	2.82	6.70978	8.22862	3.64816	6.67746	3.20617	3.28334	3.08066	1.7423	4.93328	6.1439	1.73737	2.02265	2.26721	4.89086	2.30024	3.16816	1.82927	3.60908	1.37708	3.40495	2.66882	7.24524	2.78573	2.4244	0.989841	0.988554	1.71652	1.43117	1.95059	1.56087	5.5338	3.31593	1.90402	3.10543	1.5441	3.09896
221012	2	56	0	0	20.4	146	82	1	4.39	4.24	1.83	1.29	2.12	6.45284	7.66298	2.91076	6.10454	3.29502	2.1764	2.32736	1.25906	4.49353	5.5196	2.05479	2.32204	1.86454	5.66971	1.82648	4.8566	0.878198	2.7439	1.48741	3.73618	2.70682	7.79183	2.7566	2.43402	0.937592	0.674091	0.939243	0.909891	1.25952	1.46628	4.83063	3.58402	1.49824	2.37397	1.50265	2.53016
212601	1	38	0	0	27.8	155	102	1	4.35	4.47	2.36	1.01	2.39	7.84771	9.53488	3.95963	8.00311	3.64907	4.98442	4.59502	3.26087	3.40821	5.90062	1.62917	3.10078	2.94345	7.61461	2.02335	3.96887	1.9425	3.43214	1.7871	4.50311	4.03414	6.36421	5.15723	2.64484	2.64317	0.755668	1.69918	1.82735	1.06918	2.267	6.70886	4.42198	2.40506	3.34596	1.45662	3.15856
213567	2	74	0	0	19	164	78	1	5.17	4.72	0.7	1.24	3.16	8.55339	10.4298	5.28129	7.29047	2.92767	4.13318	3.73993	2.07135	4.47248	5.60962	2.11792	2.86369	3.33333	6.19266	2.69187	2.75545	1.66571	3.67394	1.14745	3.72706	3.72706	7.94297	4.31948	3.66898	1.42508	1.38436	1.83299	1.50713	2.07655	1.30399	4.41176	2.58091	1.67689	3.10584	1.67964	3.34831
210686	1	63	1	1	19.9	110	75	0	5.71	4.28	1.01	1.29	2.53	9.09091	10.3275	7.53769	10.0503	6.04534	2.53165	4.0201	1.76322	7.59494	10.3797	3.51759	2.53165	3.26633	8.06045	4.0201	6.54912	3.02267	4.78589	2.01005	8.12183	5.27638	8.23985	4.47876	2.472	1.38996	1.08025	1.04287	1.12012	1.89335	1.73745	6.22583	3.16847	1.04368	2.39567	1.42912	3.12862
214171	2	77	0	0	25.1	163	82	1	4.62	4.26	2.01	1.05	2.3	7.37665	10.3801	4.78983	8.43491	4.63641	2.43902	3.32031	2.19619	5.79075	4.86618	2.23953	2.18978	3.309	7.10117	2.62774	5.06823	1.76211	3.96282	1.31515	4.63641	3.55577	7.30275	3.3675	2.45781	0.695971	1.06188	2.27023	1.57394	1.68375	1.20879	4.81087	2.8687	1.54412	2.5	1.43911	2.13314
210147	1	68	0	0	18.2	112	70	0	5.51	5.91	1.88	1.38	3.68	7.61905	9.71429	3.2381	4.96183	1.9084	2.09524	2.29446	1.52381	3.42857	6.48855	3.2381	1.53257	2.47619	5.33333	1.90476	1.90476	1.52672	2.11132	2.09924	3.80952	1.14504	9.52536	3.18079	3.09245	0.877763	1.52449	1.16732	1.55844	2.52918	1.817	5.95509	3.21637	1.42764	2.01103	1.98439	2.6393
230155	2	65	0	0	19	136	74	0	4.49	4.91	0.98	2.06	2.4	6.16078	6.98723	2.5641	6.78733	3.83747	1.72802	2.25564	2.10526	4.06015	4.95495	2.18209	3.08735	2.55064	4.21053	2.40421	2.56604	1.58252	4.15094	1.43396	3.53916	2.40602	8.69048	3.67734	1.42349	0.711744	1.66468	1.07015	1.66271	1.78147	0.832342	4.8926	2.85714	2.2673	2.98686	2.40674	2.27273
221808	2	64	0	0	20	121	68	0	5.02	5.37	1.1	1.27	3.6	6.85077	8.02764	5.2211	6.3399	3.09168	4.30851	3.84	3.41515	4.72901	4.62274	2.23167	2.2848	2.44811	5.10367	3.29437	3.67412	1.22732	3.40426	2.29089	4.68584	3.56763	8.07386	3.33092	4.41389	1.62925	1.41304	2.06297	1.55515	2.31716	2.64493	8.14249	5.17116	2.25701	3.30548	1.78571	4.43153
220566	1	44	0	0	23.3	108	73	0	4.71	3.97	2.88	0.89	1.77	8.62913	7.90926	4.8496	4.48128	4.4226	3.99018	3.81304	2.20994	3.24556	4.90196	1.90184	2.26716	2.75566	7.34394	2.02578	2.76413	1.2931	3.12692	1.78023	5.58625	2.14592	13.5117	4.30809	4.95114	0.912052	1.75667	2.01823	1.49935	3.84115	1.82292	8.30065	5.55919	2.9316	4.69974	1.63934	3.12907
214224	2	57	0	0	22.8	151	88	1	7.68	6.24	5.64	0.86	3.74	7.59631	7.65472	4.57516	6.01751	4.20995	3.93443	4.36205	2.01415	4.83696	5.38336	1.89908	2.49593	2.77023	7.82184	2.65583	4.45895	1.41921	3.92371	1.08814	4.78781	2.22947	7.74818	3.91841	4	1.15436	1.01959	1.93237	1.01986	2.17275	1.87768	6.03448	2.93011	1.59115	3.06122	0.890929	2.55582
212561	1	56	1	1	23.7	129	73	0	4.84	6.85	1.57	1.36	4.78	9.33014	10.9785	5.2506	6.47482	2.38663	2.8777	2.15311	1.67866	5.2506	7.87589	4.07674	1.67464	2.86396	9.13462	4.80769	2.6253	2.40385	2.86396	0.483092	3.1401	2.38663	6.2694	2.29244	2.1118	1.42415	0.248139	1.49161	0.990712	1.05328	1.1772	6.01364	2.98137	1.36223	1.98265	0.990712	2.10918
211173	2	54	0	0	20.7	114	66	0	4.59	5.22	2.44	1.21	2.9	9.92366	11.0266	6.89655	12.7907	3.42205	4.56274	6.84411	4.58015	4.18251	4.94297	2.28137	1.90114	2.29008	6.89655	0.380228	4.56274	4.56274	2.68199	1.52672	5	1.90114	10.2564	4.84694	3.06122	0.255102	0.512821	1.79487	1.02041	2.04082	1.79028	3.31633	2.05656	2.05128	1.78571	0.769231	2.30179
214808	2	75	0	0	26.6	140	79	1	4.6	4.84	1.43	1.04	3.15	7.32946	7.84314	5.09091	6.10687	2.9476	3.09541	3.49218	2.29341	4.6461	5.18304	2.1045	1.96578	3.52599	6.38375	2.32474	3.27154	2.36794	3.85455	1.16195	4.00291	3.08083	7.36718	3.11615	2.92936	1.29748	1.79034	2.16777	1.86277	1.74446	1.62736	6.69031	3.78519	1.75024	2.95229	1.63779	2.93214
220817	1	61	0	0	19	107	62	0	5.42	4.65	0.96	1.25	2.96	5.6962	5.06329	1.26582	6.96203	2.53165	3.18471	1.26582	2.53165	1.89873	1.26582	1.91083	1.89873	0.632911	4.43038	1.89873	2.54777	2.53165	3.18471	0	2.53165	1.89873	6.13363	2.63447	1.42544	1.64114	1.31723	1.20482	0.547046	0.984683	1.31291	4.27163	1.20746	0.875274	1.96937	1.427	2.08105
211818	1	53	0	1	20.7	142	92	1	5.5	4.61	1.23	1.55	2.5	9.34898	11.5909	5.28517	8.96997	4.71125	3.11195	2.85063	3.68121	6.1649	6.69694	2.80091	2.45747	3.1746	7.1888	1.81474	2.6186	1.48402	4.74203	1.44158	5.66755	3.10488	6.97125	2.63572	1.57356	0.866824	1.21999	1.49312	1.21903	1.10063	1.6129	3.75197	2.25118	1.41844	1.93218	1.1853	1.9337
212893	1	43	1	1	23.7	126	79	0	5.81	5.07	1.37	1.45	3	8.90411	11.6438	5.47945	6.87285	3.42466	2.73973	2.4055	5.13699	5.47945	6.84932	6.84932	2.73973	4.79452	9.58904	3.09278	5.88235	2.06186	7.53425	3.09278	6.84932	4.12371	9.3732	2.93272	3.73778	1.66475	0.979263	1.0907	1.49254	1.72216	1.09007	4.07812	2.01265	0.804136	2.19273	1.43596	1.6092
220317	2	63	0	0	18.7	150	82	1	4.67	4.32	0.3	1.91	2.27	12.5856	11.8803	9.16096	10.9294	6.78112	6.95279	5.82691	4.13081	4.8927	6.33562	3.16239	3.25064	2.65184	7.61334	3.4188	4.62329	2.66323	4.02742	1.71674	4.811	3.93499	11.7255	6.5956	5.14706	1.93076	1.46569	1.53333	2.73333	2.3984	2.33178	7.14286	3.94385	1.86916	3.00401	2.82638	2.67559
220600	1	51	0	0	30.7	142	92	1	5.74	6.16	1.51	1.45	4.02	6.17716	7.56694	3.9627	5.25701	3.15789	2.44755	2.45614	1.51869	4.65658	4.65658	2.44755	2.7972	2.32829	5.94406	1.40187	3.85965	1.16959	3.74707	1.75439	4.2204	2.22222	7.63819	3.61083	1.61453	1.00301	1.70854	2.00602	1.40562	1.90763	1.40421	5.32663	3.52467	1.51668	2.31156	1.31446	2.32089
221227	2	73		0	21.1	142	85	1	4.38	4.81	1.44	1.56	2.6	8.1862	9.65406	5.32258	8.68167	2.25806	6.77966	3.94208	2.48996	3.69478	7.14859	1.20482	1.92771	1.68404	3.13253	1.44346	2.65915	2.99111	3.05466	1.28411	3.53982	2.4077	9.33333	2.66022	2.96252	1.21359	1.51149	1.45278	1.698	2.29607	1.87538	5.41692	2.54545	1.33414	2.48334	1.76185	2.42866
213972	1	56	0	1	24.7	141	89	1	4.21	4.62	2.26	1.34	2.25	6.0241	8.7963	3.8961	6.2963	2.68767	3.51201	2.68022	3.87812	3.78229	4.34381	1.01664	1.67286	2.21607	4.42804	2.03704	2.595	2.14153	4.16281	2.49538	5.36044	2.49769	9.07865	4.89448	3.55216	1.97842	1.62089	1.44014	1.3465	2.4237	1.97487	4.78771	3.91363	1.84685	2.74404	1.89189	2.83656
211439	1	70	1	1	23.7	122	77	0	4.72	4.23	0.91	1.2	2.62	7.54154	8.71969	4.35525	7.07286	2.78015	2.72689	2.17484	2.08599	3.9949	4.37925	1.82979	1.74246	3.10374	7.22482	2.80971	2.0985	1.36461	3.67051	2.64055	4.55319	2.16929	8.42156	2.88739	2.4602	1.63619	0.818094	1.68431	1.39557	2.45546	2.11946	6.31934	3.09029	1.88588	2.51086	1.40368	2.98939
214750	1	55	1	1	23.4	99	65	0	4.99	3.96	1.24	1.18	2.22	7.61636	7.47532	5.22599	8.29817	3.12057	3.93812	4.35393	3.80818	7.03235	6.33803	0.983146	3.65682	4.36006	7.02247	3.23488	4.97866	1.69014	4.64135	1.82841	4.5007	4.92264	8.8403	5.03324	3.9886	1.7094	0.569801	1.71265	1.61905	0.854701	1.80608	5.44413	3.13987	1.04862	2.47619	0.956938	2.00573
212113	1	31	1	1	27	113	64	0	4.79	3.74	1.16	1.22	1.99	9.52381	14.5763	3.04054	2.72109	1.69492	3.04054	1.68919	2.0339	6.10169	8.44595	1.35593	1.35135	5.06757	9.86395	2.36486	3.05085	3.37838	6.80272	1.01351	4.72973	1.68919	11.8803	4.44965	3.18501	1.21837	2.00935	1.45063	2.11168	2.61805	2.2493	7.30337	4.64571	1.21552	3.97568	1.83443	3.27256
213261	2	47	0	0	24.7	112	68	0	4.84	5.18	1.44	1.19	3.34	7.24234	9.52381	4.46927	9.21788	4.18994	5.30726	4.46927	2.51397	3.06407	6.12813	1.94986	3.89972	3.89972	5.29248	3.65169	5.07042	3.64146	5.30726	5.60224	5.58659	3.63128	9.94406	3.97269	4.16408	1.92547	1.61491	3.79589	3.04348	2.66915	1.67598	4.66418	2.73632	1.24766	2.11311	1.36986	3.10945
211515	2	77	0	0	25.8	167	82	1	4.78	4.42	0.9	1.48	2.53	8.4688	11.0529	5.27282	8.60666	4.7544	4.45609	4.51562	2.57421	4.4741	5.23697	1.8315	2.25367	2.85191	5.84075	2.30729	3.14878	1.94788	3.70079	1.46943	4.38781	3.27225	16.7496	6.30601	4.74295	1.42762	1.26162	1.39767	2.05775	2.28932	2.05775	6.3249	3.47014	1.56771	3.4242	2.56154	3.79494
220777	2	59	0	0	25.2	120	74	0	4.81	5.25	0.72	1.58	3.34	8.35369	8.01956	4.21362	5.81907	2.93686	2.63543	2.98434	3.57143	4.74328	6.53659	2.34834	2.89074	3.41463	5.76172	3.17228	2.1537	1.91083	2.88368	1.56632	3.36914	2.00293	8.09137	3.04902	3.4749	1.54619	1.07983	1.38996	1.11926	2.00463	1.93199	5.72312	3.09957	1.55039	2.63056	1.51339	2.36159
220596	2	63	0	0	27.6	158	72	1	3.93	4.79	1.18	1.81	2.44	6.53299	5.55556	4.41272	7.92208	3.6941	5.30744	4.36198	2.14147	3.75405	2.84605	2.00517	2.00517	2.84421	4.98705	1.48771	3.25733	1.55945	4.60441	1.81113	4.01295	3.81877	8.9183	3.45026	3.04248	1.31956	1.14877	2.47269	1.89329	2.35227	2.35362	6.09896	3.17186	1.38809	2.7618	1.27241	2.93948
214053	1	56	1	1	23	128	90	1	4.7	5	2.57	1.15	2.68	7.56467	8.82496	4.06265	7.14985	2.59042	2.53782	3.50536	2.5403	4.3309	4.62062	2.39726	2.23953	2.48417	4.82456	2.39258	1.85547	0.976086	2.69212	0.878049	3.2667	2.67901	7.22662	3.03894	1.74326	0.729233	0.886918	1.20444	0.918012	1.36248	1.07697	3.94151	2.44833	1.05096	2.03239	1.53257	1.81355
214013	2	49	0	0	30.2	120	82	0	6.16	5.53	2.46	1.12	3.29	7.26891	10.2564	4.54737	7.21215	3.62716	3.1171	2.65263	2.2756	4.28571	4.84007	1.97479	1.77066	2.85594	4.9958	2.35097	2.44313	1.43581	3.88186	1.38889	4.12632	2.27177	9.11493	3.34651	3.17376	1.60823	1.29117	1.18859	1.26582	1.89773	1.44966	5.02912	2.69913	1.38004	2.43386	1.06638	2.22576
210113	1	68	0	0	21.8	120	72	0	4.97	3.93	1.73	1.23	1.91	4.0619	6.18956	2.13592	3.85356	1.35397	1.74419	1.73077	1.93424	4.0619	3.46154	1.91939	1.15163	1.53551	5.37428	0.961538	1.91939	0.770713	3.08285	2.30326	2.4952	2.11132	13.2534	6.74012	3.04997	2.23373	1.00389	1.62127	0.940947	2.00972	1.71855	6.70771	3.63283	2.07455	3.20596	1.91124	2.36476
214999	2	77	0	0	18.8	151	74	1	5.25	3.86	0.95	1.52	1.91	5.72701	7.40388	3.40764	5.23627	2.55102	3.31316	2.41653	2.01085	3.2381	5.08744	1.20865	2.32262	1.97201	4.67112	1.49301	2.03822	1.46777	2.83079	1.71647	3.15588	2.51192	8.89548	2.85996	2.19428	1.40533	1.20749	1.89842	1.16021	2.2688	1.30703	5.09901	2.27836	1.18812	2.09928	1.1677	2.39684
212401	1	47	1	1	26.8	128	91	1	4.6	3.79	1.02	1.48	1.85	4.81444	5.47739	2.8672	4.37406	2.0603	3.71673	2.55896	1.70683	4.51354	4.40882	1.30391	1.35406	2.65664	4.17085	1.95489	1.60966	1.46317	2.82116	0.45158	2.51004	2.87009	9.5765	3.08571	2.55044	1.98095	0.837776	1.02857	0.87619	1.1796	1.67491	4.97132	2.78945	1.2605	2.63258	1.68647	1.94656
215007	1	72	1	0	17.9	129	67	0	5.83	4.19	0.84	1.42	2.39	6.95909	8.13659	4.72773	6.30288	4.1543	3.34179	4.35518	3.688	4.38264	4.00675	2.15372	2.91385	2.02276	5.01898	2.10881	2.92002	1.39476	3.21489	0.676533	3.4134	2.28041	6.32325	2.20348	2.90998	0.870038	1.57566	1.68387	1.77063	2.20049	2.47283	5.99618	3.59869	1.60851	3.05177	1.34063	2.99483
222301	1	54	1	1	19.4	130	79	0	5.32	5.58	1.34	2.25	2.72	6.77745	7.51953	4.30669	6.78851	3.52826	2.64274	2.67449	2.84128	3.97394	5.34028	1.56148	2.14914	2.82743	4.90897	1.85306	1.95312	1.63506	3.10052	1.40248	3.19739	2.60841	10.1243	3.70789	4.34095	1.37791	0.971751	2.12429	1.76271	2.25683	1.71674	5.63731	3.27124	1.65646	3.06122	1.38699	2.06162
230015	2	70	0	0	19.2	117	62	0	4.49	5.14	1.31	1.16	3.38	11.4754	12.2266	7.07876	9.54274	5.818	6.57371	5.42289	4.33483	5.41212	6.40516	2.83159	3.62283	4.31334	8.33333	2.73496	4.23729	1.79372	4.23096	2.68657	5.47264	3.92644	12.4368	6.41026	3.46438	1.47688	2.21359	2.64386	2.91262	3.61025	2.607	7.86604	5.06823	1.48322	3.23713	1.91706	3.47792
222392	1	55	0	1	25.1	144	88	1	6.95	5.27	3.46	1.11	2.59	8.60377	9.2145	6.13636	7.86389	4.81608	5.70673	4.64677	3.29047	5.17372	5.9156	2.0362	2.90237	3.47039	6.87571	2.53212	4.61073	1.78436	6.16024	3.70091	5.78231	5.16981	6.69711	3.40529	2.09918	1.46163	1.45764	1.94706	1.18469	2.21615	1.88335	6.86604	3.72065	1.91839	3.78279	1.74472	3.07833
221408	1	51	1	1	24.3	135	92	1	4.54	4.39	1.09	1.3	2.59	5.87977	6.617	2.6362	4.69917	2.80702	3.06883	2.54163	2.19491	3.64515	3.90351	1.05263	2.01401	1.83968	3.50263	2.62697	1.66886	0.877963	2.37154	1.35905	3.95257	2.27671	5.04253	2.82503	2.00425	0.880121	0.85003	1.30659	0.879587	1.63885	1.00182	5.26476	2.89105	1.67683	2.55786	1.12908	1.91898
221354	1	64	1	0	18.1	100	54	0	4.51	4.06	1.33	1.1	2.36	5.9322	6.21469	4.24929	9.34844	3.9548	4.78873	5.07042	3.66197	3.67232	5.64972	3.38028	2.8169	1.12676	6.76056	0.84507	1.69014	0.284091	2.25989	1.12676	5.08475	2.53521	5.09434	2.59312	1.79415	0.660377	1.08337	1.36664	1.27119	1.22411	1.79076	4.39093	2.82885	1.27179	2.25989	0.896226	2.02448
212495	1	55	1	1	27.1	117	82	0	11.21	5.15	5.87	0.64	3.02	2.90958	4.87478	2.91611	4.66786	1.75123	2.24417	2.11046	2.20225	3.94089	3.98746	1.38765	1.87919	2.01432	3.67548	1.52125	2.55835	0.899281	3.00853	1.34348	2.51121	1.83774	6.21096	3.05344	2.95036	0.901838	1.21486	1.45732	0.903405	0.936524	1.14583	5.12374	2.71304	1.15183	2.74974	1.15587	1.777
221089	1	80	1	0	15.8	127	63	1	5.86	3.42	0.55	1.53	1.64	6.5046	9.59264	4.34496	7.40251	3.88158	4.2961	3.23006	3.81328	4.26509	5.31845	2.75772	2.43742	2.49836	6.38158	2.16963	3.15997	2.18833	3.75247	1.18812	3.95778	3.09414	9.46903	4.46113	4.38441	1.23566	1.45695	1.2362	1.63355	3.48478	1.72414	7.47788	4.0744	2.48557	2.79503	2.05082	3.53513
213746	1	56	1	1	19.4	140	84	1	5.76	4.92	0.93	2.11	2.39	6.69844	7.8274	4.08266	5.15853	3.02191	2.68844	3.04709	2.71698	3.36092	4.71769	2.10843	2.05978	3.61718	5.87497	2.43596	2.41935	1.70897	2.96333	1.28141	3.44135	2.76312	8.48182	3.44705	2.63064	1.10281	1.56472	1.56584	1.52807	2.55864	1.84856	4.96606	3.31787	1.67857	3.35475	1.29125	2.8877
220036	1	64	1	0	19.6	112	66	0	4.36	3.12	0.85	1.17	1.56	8.98618	9.1954	7.33945	5.97701	4.5977	4.40835	4.60829	2.98851	4.82759	5.50459	1.83908	2.29358	1.83486	8.50575	1.14943	3.89908	3.67816	3.21101	1.83908	6.23557	5.51724	10.8	5.46515	4.27035	1.71885	1.99509	2.18126	2.30344	2.33344	2.39558	5.53676	3.35385	1.59754	2.67117	1.62927	2.8633
220738	2	60	0	0	27.6	148	81	1	5.7	5.41	1.25	1.26	3.58	8.65475	9.03104	5.37229	7.80809	3.11027	3.20452	3.29877	2.6465	5.45626	4.80226	2.63653	2.35849	3.29257	6.49106	1.97554	4.34783	1.69811	3.88258	1.69651	5.85458	2.26202	10.4478	4.86799	3.30579	1.98347	1.48883	1.81369	1.89613	2.47321	2.47729	7.0598	3.95713	1.40845	3.47107	0.834028	1.91507
214512	2	54	0	0	21.4	127	71	0	4.47	6.31	1.61	1.41	4.17	8.83978	9.21942	4.87053	9.16359	3.58025	4.62392	3.99508	3.20394	5.64764	4.41718	1.4742	2.7027	2.82382	4.85258	2.33559	4.05904	2.28395	4.80296	1.66359	6.67904	4.17947	9.00436	4.51128	2.41393	1.2253	0.791139	1.54394	1.46477	1.85844	2.21694	6.90202	4.4374	2.42063	3.17334	1.71042	2.45739
212756	2	54	0	0	26.2	120	71	0	4.82	4.74	2.44	0.92	2.71	7.45098	10.1961	1.97628	7.05882	3.14961	2.3622	2.75591	1.18577	5.09804	5.09804	3.92157	3.52941	1.97628	3.55731	2.75591	2.7451	0.393701	2.3622	1.9685	1.9685	0.396825	11.693	3.15412	3.37644	1.93548	2.86944	4.01146	3.15412	3.50752	4.29799	7.37822	4.65283	2.7937	6.02583	4.38533	5.80645
210262	1	61	1	0	23.5	138	76	0	5.57	5.6	2.44	1.39	3.1	5.08021	8.31099	3.21716	5.08021	2.95699	2.6738	2.13904	2.15054	3.22581	3.74332	1.60858	1.60428	1.07239	1.34048	1.87166	2.40642	0.534759	1.06952	0.804289	6.75676	4.27807	9.09091	3.66081	3.21736	1.90797	0.822123	1.49421	1.27055	1.87056	1.79439	6.57698	3.36952	1.19805	2.54206	1.38629	2.09581
221875	2	74	0	0	20.1	162	70	1	5.45	3.99	1.48	1.2	2.12	6.31485	6.70027	3.71361	6.33551	3.44316	3.74109	3.26894	2.58314	5.07117	5.44701	1.98519	3.13981	2.78354	4.97483	1.95498	2.28554	1.69492	3.41957	1.5165	4.15554	2.43323	6.48398	3.09794	3.19784	1.65544	1.38568	1.48219	1.25168	1.80769	1.96154	5.59954	3.48162	1.60232	2.46771	0.949428	2.3966
213357	1	50	1	1	28.1	130	87	0	4.6	4.66	1.54	1.2	2.76	6.1086	7.68362	3.85925	7.26447	3.0543	3.05776	2.60771	1.5891	3.72881	4.63801	2.93785	2.0339	2.0316	4.41176	1.9209	2.37826	2.04082	3.40136	1.5855	4.19026	2.3702	6.84292	3.57143	2.5641	0.77821	1.63297	2.1756	1.554	2.32919	3.57143	5.77223	2.88612	2.10117	3.33851	2.26386	4.04355
221740	1	75	0	0	23.1	153	102	1	5.54	5.1	2.27	0.9	3.17	5.41416	6.57407	3.70714	5.3654	2.59981	1.61887	2.22428	1.8622	3.51201	4.99307	1.38696	2.31374	2.82277	5.04163	2.63767	1.76089	0.927644	3.6676	0.880445	4.07596	3.28552	6.95981	3.05321	2.35192	1.07652	0.813953	1.42442	1.48084	1.56794	1.80128	5.78102	3.79673	1.66229	2.5656	1.52269	1.86752
221883	1	62	1	1	17	115	69	0	5.16	3.98	0.77	1.77	1.86	14.6209	13.3574	10.1449	7.09091	5.96745	6.31769	4.5208	4.18944	3.79061	7.22022	3.97112	4.35572	2.54083	5.95668	2.89331	1.81488	1.80505	4.33213	2.16607	5.06329	3.61011	7.46384	3.50877	3.01858	0.979886	0.928314	1.39175	1.13373	1.8299	1.59753	5.55269	3.66546	1.08499	3.11856	1.13813	2.40372
241546	2	55	0	0	20.1	115	68	0	4.96	4.35	1.47	1.43	2.25	4.91803	5.39906	2.10773	6.79157	2.34192	3.28639	2.11268	2.11268	3.30189	4.95283	2.34742	2.34742	3.74707	4.94118	1.63934	1.41176	0.705882	1.87354	0.704225	4.22535	3.0445	7.48997	3.79295	3.48214	1.29349	0.624443	1.11757	1.24833	1.20536	1.42857	5.13852	2.55034	1.24833	2.722	1.25561	2.45536
221646	1	55	1	1	19.5	132	86	0	4.98	4.27	1.74	1.15	2.33	12.3053	16.7315	7.8064	8.42434	4.45661	4.92958	4.60578	3.125	7.24864	6.54206	1.87647	2.9595	3.57698	5.29595	3.58255	3.98126	2.03443	5.39062	1.64062	6.07477	3.3437	14.073	6.36364	3.20728	1.62835	2.01053	2.73381	3.40364	2.39578	1.86603	5.47288	2.83381	1.77628	2.93551	2.12355	2.11335
213739	1	74	1	0	17.8	203	101	1	4.61	3.39	1.18	1.03	1.82	8.12698	10.6099	4.84385	8.4345	3.06318	3.51213	2.99173	2.73363	5.20305	6.92063	1.90476	2.47934	2.47776	5.79249	2.47305	3.24015	1.27796	3.93651	1.72304	4.84076	2.48092	11.5533	7.42879	6.02317	1.11667	1.65448	1.46548	0.924143	1.61787	1.7321	4.55598	3.13467	1.43411	2.23938	1.47573	2.39105
221515	2	61	0	0	22.9	121	75	0	5.11	4.74	2.15	1.11	2.65	7.02875	8.86581	4.99401	8.79297	2.48099	3.71703	3.72745	3.0036	4.4	6.54691	1.71725	2.0343	3.03636	5.9129	1.83853	1.96157	1.44	4.27658	1.56125	3.36404	3.07754	7.75946	4.1949	3.93675	1.03226	1.25928	1.80762	1.38799	2.6129	1.4189	5.73558	3.43709	1.84645	2.88306	1.56148	2.26391
210453	1	67	1	1	20.7	111	70	1	8.55	4.5	1.55	1.33	2.47	14.0389	15.368	10.4803	12.743	6.92641	8.91304	9.34783	4.56522	7.3913	6.69546	4.34783	5.18359	6.91145	11.0151	4.75162	6.92641	3.8961	6.50759	3.68764	8.44156	3.91304	12.257	5.82278	5.86745	1.64557	1.73069	2.11595	3.2081	3.79747	4.94088	9.28359	5.15203	3.4643	4.94505	2.28911	4.77398
214407	1	73	1	0	21.3	140	78	1	5.45	3.88	1.03	0.95	2.46	8.18554	10.7167	4.17237	8.27633	3.92292	2.94118	3.48361	2.39562	3.88548	4.49591	1.97548	2.65849	2.45232	7.36698	2.31608	2.73973	1.71233	4.79452	1.77353	4.64481	3.41297	10.2102	4.61354	2.5195	1.13977	1.55969	2.09832	0.898204	2.63789	1.43971	5.12357	2.53012	1.44665	2.5195	0.78172	2.16737
210250	1	67	1	0	21.8	142	74	1	6.06	5.89	0.91	2.23	3.25	3.88979	4.21394	1.77706	4.04531	1.94175	1.61551	2.42718	0.645161	2.58065	2.26537	2.42718	2.09677	2.43902	4.83871	1.6129	0.806452	1.13269	2.58065	1.45396	3.08442	1.77419	6.56231	3.57572	2.46542	1.08271	0.842359	1.50512	1.6837	1.44318	1.44318	5.02861	3.67802	2.14113	2.40964	1.14908	2.41109
230151	2	64	0	0	29.8	142	84	1	6.07	5	2.04	1.09	2.98	9.56175	10.4724	6.10731	8.57143	3.70159	4.15718	3.59179	2.97313	5.74843	7.23235	1.87927	3.47578	4.04098	7.63098	2.67959	4.66705	1.89003	3.76712	1.99886	4.72665	3.36566	7.7368	3.03688	1.73661	0.578035	1.94805	1.15523	1.15607	0.938628	1.44404	2.89226	2.38612	1.01156	1.44823	1.51734	1.22744
215382	2	77	0	0	21.2	150	80	1	3.87	3.77	0.83	1.22	2.17	6.76819	7.63035	3.90658	6.49958	2.41833	3.48936	2.58146	2.24862	4.40305	5.03171	1.43824	1.90275	2.58256	4.32203	1.52156	2.51064	0.808855	2.03735	0.762389	3.00593	2.45867	6.29442	2.29807	2.57017	1.45319	1.1502	1.4885	1.72297	1.58784	1.45418	4.94412	2.91822	1.89831	2.63603	1.49711	2.09814
220822	1	79	0	0	25.2	164	93	1	5.63	5.62	1.17	1.44	3.65	7.50174	9.66841	4.37216	8.16112	2.80308	3.28442	3.03453	2.23698	4.4724	6.52477	1.67598	2.47992	2.62146	5.06108	2.65456	3.46882	1.54386	4.1389	1.57233	4.26275	2.94324	9.8373	4.15311	2.30173	1.07608	1.02474	1.70255	1.47759	1.65041	1.32533	5.06774	3.10933	1.97945	2.02906	1.30851	2.28242
212557	1	77	0	0	24.5	121	75	1	5.22	7.47	2.22	1	5.46	7.73894	10.468	4.87106	6.84097	2.72695	3.39407	2.50447	2.32475	4.78914	5.02495	2.14209	2.42511	2.96006	5.81727	3.53319	2.9664	2.21984	4.51451	1.93064	4.63029	2.96429	10.9642	3.80155	2.03029	1.60979	1.35266	1.35353	1.58116	1.06246	1.89955	6.61931	3.13916	2.13661	2.74725	1.45773	3.2999
221804	1	50	0	1	23.7	140	86	1	5.28	4.9	2.98	1.14	2.41	3.97059	5.64516	2.42647	5.75221	2.13549	1.91317	2.20264	1.83688	3.01915	3.44828	2.05279	1.31965	0.953778	3.82072	2.7146	4.19735	1.02866	2.34604	0.661765	3.52682	2.28109	6.18557	2.60922	1.88221	1.88221	0.668287	1.88221	1.33657	2.06186	0.970874	6.6504	3.10786	1.88794	2.30863	0.734844	2.25198
221010	2	72	0	0	22.7	128	75	0	4.63	5.5	1.29	1.39	3.52	7.3472	9.03184	3.94265	7.05921	4.23453	1.98181	2.92588	1.9187	5.76798	6.94354	2.04545	3.01948	2.43348	6.42648	3.57143	3.18803	1.23778	4.1422	1.55794	4.74642	2.59656	9.1126	5.01313	2.93346	1.45411	0.786463	2.14695	0.64393	1.50215	2.40763	5.40153	2.94118	1.21864	2.96084	1.64014	2.75317
214786	1	54	1	0	18.6	115	78	0	4.24	3	1.09	1.24	1.26	6.85279	9.89848	3.58974	8.67347	2.03046	3.5533	1.79028	2.29008	8.12183	7.37913	1.01781	2.03046	2.03046	7.61421	1.78571	7.14286	1.52672	2.55102	3.04569	5.10204	3.5533	11.1328	3.54331	3.51562	1.76125	1.5625	2.14844	1.75781	1.17188	1.95695	6.69291	2.94695	1.96078	3.33988	1.37795	3.14342
220227	1	69	0	0	22.3	123	77	1	4.27	4.45	1.32	1.45	2.4	13.3738	15.5055	10.8477	12.3523	8.14204	6.95839	6.54272	6.15605	8.89921	9.45078	4.46269	4.18156	6.02496	9.81792	2.35378	4.61869	1.86447	3.54077	2.54207	5.92223	3.50626	12.2491	4.38237	3.46065	1.8742	1.89452	1.48642	1.30736	2.78915	1.81865	7.21808	3.4199	1.98198	3.46331	1.80227	4.75334
220224	2	67	0	0	23.3	136	84	0	5	4.89	1.79	1.14	2.94	10.9638	13.3299	6.34921	9.22131	6.2468	4.81311	4.13265	4.69867	5.09424	5.55556	1.94175	2.55232	4.9949	7.17557	3.52221	4.29009	2.76639	4.29009	2.24604	5.26585	4.44558	9.04505	4.5667	4.71223	1.726	1.94454	1.8732	1.76259	2.33645	2.0511	7.72842	4.02028	1.80963	3.10918	1.63103	2.34911
250641	2	42	0	0	21.8	118	69	0	5.97	4.19	0.68	1.55	2.33	4.44444	4.43213	1.39276	6.94444	1.39276	2.22222	0.552486	1.38889	4.41989	4.97238	1.10803	1.9337	1.65746	2.77778	1.9337	3.3241	1.11111	5.24862	0.277008	2.22222	2.21607	7.91644	4.87671	5.87589	1.42466	0.878156	0.822368	0.932018	1.69956	1.53425	5.70175	3.57733	1.64564	3.78289	1.59253	2.19539
214764	1	55	1	0	23.7	121	75	0	4.82	4.81	1.38	1.26	2.92	8.26991	9.02637	4.5895	5.38618	2.69857	4.11585	1.88583	2.90076	3.14561	3.75063	1.32248	1.98676	3.46232	5.28455	1.37125	2.59939	1.37265	2.84408	2.19276	3.70747	3.19797	10.929	3.46336	2.91015	1.34594	0.982175	1.6	1.30862	1.85252	1.78312	5.73202	3.21051	1.31339	2.70468	0.882678	2.22547
222566	2	59	0	0	22.5	130	71	0	4.56	5.67	2.47	1.24	3.31	5.55556	5.52381	2.66667	4.78927	1.14504	2.89017	3.25048	1.33588	2.86807	4.57143	1.14504	1.33333	3.81679	4	1.33843	2.29446	0.382409	2.30769	1.34357	3.24427	2.28571	8.77863	4.27061	2.74609	1.14165	0.886824	1.47804	1.51963	2.5771	1.89954	6.27384	3.63176	2.83898	3.42785	1.5678	2.41117
221375	1	54	1	1	29.8	127	84	1	4.88	5	1.62	1.11	3.15	6.76118	8.74317	3.50109	7.96074	3.51648	3.83352	4.14395	2.18579	4.91266	6.86275	1.74292	2.07197	3.59869	4.91803	1.41921	2.18579	3.49345	3.71179	1.31868	4.39078	2.94438	8.32168	3.41702	3.63128	1.88679	1.88285	1.95258	1.46546	2.16179	2.16329	6.37255	3.71148	1.89474	2.86513	1.33333	2.80112
222463	1	54	0	0	21.9	169	108	1	5.17	4.67	2.1	0.92	2.8	6.04396	7.11679	4.97238	8.62385	4.60405	3.13076	2.0073	1.82815	5.67766	6.56934	1.64234	2.01465	1.82482	6.56934	3.83212	3.83912	1.8315	5.68807	2.0073	6.95971	3.10219	9.00763	3.0581	2.1374	1.52672	0.914634	1.37195	1.52672	3.35366	1.67683	5.8104	2.30061	1.37615	1.83486	1.84615	2.13415
220208	2	66	0	0	23.7	134	74	0	5.05	3.96	0.75	1.21	2.41	9.35961	8.68707	5.33597	6.43564	3.06627	3.4585	4.24901	3.45508	4.44225	8.45624	2.85152	2.55906	2.3622	6.61402	3.74016	3.65252	1.18812	4.63054	2.35988	3.2641	2.4777	7.67196	6.05263	3.81579	1.31406	1.83968	1.83968	1.84211	3.15375	2.5	8.85073	5.16556	2.51656	4.36508	2.6455	4.36508
221000	1	55	1	1	24.3	128	76	0	4.91	4.16	1.67	0.91	2.49	5.0543	7.64411	3.89447	5.93894	2.17847	2.34016	2.88824	2.30126	3.55649	4.29883	2.04849	2.29837	2.6767	6.76975	1.92549	2.17847	1.17253	3.61496	1.5107	5.25431	2.801	7.78807	3.41238	2.05143	1.18772	1.29945	1.44467	2.05262	1.70471	1.4455	4.25963	2.95652	1.44718	2.8679	1.69047	2.14555
222193	1	55	1	0	17.9	111	68	0	4.31	3.24	0.5	1.28	1.73	6.06592	7.72472	2.67323	4.62995	2.21597	2.17544	1.97044	2.8471	4.1067	4.84041	2.03437	1.8252	1.7193	3.75044	1.92644	1.75747	1.30374	2.8481	1.0881	3.33216	2.60014	9.06892	4.56411	2.22599	0.942484	0.989382	1.30309	0.723938	1.30372	1.57195	5.06667	2.49576	1.37981	1.99319	0.729395	1.81686
240452	1	67	1	0	17.5	120	77	0	5.15	3.1	0.53	1.62	1.24	5.22193	3.65535	2.08877	5.2356	0.78534	1.84211	2.36842	1.05263	3.98936	3.39426	1.04987	1.05263	2.34987	4.96084	1.56658	0.78329	0.78329	3.41207	0.787402	2.34987	1.04987	12.7019	3.69557	3.73763	1.3573	1.60936	1.60995	0.732869	1.50018	2.19619	4.90842	3.08144	1.57509	2.34175	1.13678	2.46052
213420	1	42	1	0	20.4	101	66	0	4.39	4.52	1.29	1.09	2.84	12.9808	9.61538	4.83092	11.1111	4.32692	3.39806	5.76923	2.88462	3.84615	6.25	0.480769	0.961538	0.961538	4.80769	3.36538	1.44231	0	3.84615	3.36538	7.21154	2.41546	7.81483	3.32837	3.27706	1.33929	1.19403	2.13824	1.2916	2.82738	1.4881	6.41153	4.62687	2.38332	3.52532	1.59204	2.13505
220374	2	66	0	0	25.5	128	70	0	4.86	4.37	1.44	1.01	2.71	6.95953	9.95074	6.76543	7.55843	3.55556	3.3514	4.59713	2.67062	4.2836	4.08666	1.23457	3.00789	3.25444	5.46529	2.0207	4.10282	2.33135	3.75309	1.08803	4.7384	3.01086	13.81	7.36096	3.60065	2.61296	1.63488	0.54615	1.41535	3.10627	1.41535	6.88525	3.66521	2.07991	3.22052	1.43646	3.49918
213794	2	51	0	0	23.6	123	78	0	5.15	5.14	0.91	1.43	3.3	5.41176	6.7451	4.40598	6.60897	2.99448	2.90881	1.96386	2.5177	4.78807	5.40752	1.73228	2.82797	2.59027	5.65149	2.43902	2.67296	1.33964	2.98742	1.17925	3.37785	2.5177	8.35106	5.20446	4.46334	1.38078	1.5401	2.49734	2.01592	2.70701	2.12314	7.24175	4.3177	2.66525	4.21109	1.86866	3.46667
220643	1	55	1	1	23	132	85	0	5.54	4.13	1.11	1.64	1.99	10.3178	12.3656	7.10784	12.3408	4.94855	5.53379	5.84192	3.48723	7.04156	5.5773	1.80752	2.78865	4.16667	7.92952	3.87065	5.3379	3.96864	5.87659	1.70982	7.34214	4.64548	11.1504	3.60078	3.36727	1.25441	1.41232	2.27006	1.6047	2.50489	1.8011	6.29426	3.06002	1.33386	3.68917	1.26482	3.10779
220266	2	63	0	0	20.9	121	69	0	4.87	9.5	2.43	1.58	6.82	6.39088	7.45358	4.55029	7.73936	4.33972	2.5266	3.71649	2.75862	5.46274	3.90231	1.51515	1.80467	1.66887	4.85282	1.50953	2.92475	2.13163	3.56858	1.59278	4.24516	3.4748	9.09886	4.57859	3.29446	1.74876	1.86643	0.904317	0.990965	1.8648	2.21768	6.95703	3.45636	2.10773	3.33139	2.11516	3.12774
220793	1	55	1	0	20.7	121	74	0	4.91	4.72	0.71	1.54	2.86	6.05809	7.39817	2.66223	6.31754	2.75	3.15615	2.98507	2.40265	4.56432	3.9768	2.15232	2.74314	1.74129	7.4565	2.4855	3.15353	1.42617	4.5719	1.74274	3.56551	3.3195	8.80542	4.72973	3.19803	1.53657	1.72202	2.27273	1.35052	1.78023	2.82555	7.02836	4.36923	1.96923	2.39411	2.29814	3.1346
214157	2	76	0	0	20	134	67	0	8.7	5.45	0.89	1.59	3.46	7.01031	6.87285	3.31034	6.08155	3.09066	3.50998	1.93103	1.93103	3.84351	4.0522	1.57859	2.67306	2.13058	4.86968	2.26182	1.58076	1.99862	3.10131	1.16919	2.82175	2.19931	9.24888	3.63331	3.19149	1.34379	0.893855	1.11857	1.00559	1.06264	0.781686	3.88295	2.07051	1.40135	1.17845	1.07345	2.01568
215049	2	73	0	1	22.8	130	68	0	4.92	3.41	0.66	1.63	1.48	4.79015	7.66773	3.53049	7.90676	4.07883	2.60274	3.15212	2.42896	4.83577	5.6062	3.28617	3.15645	3.51277	6.16438	3.01232	4.43327	1.64911	3.47349	1.9222	3.42153	2.56645	6.46825	3.72572	1.86286	0.674871	1.34974	1.7077	1.50555	1.7023	1.8254	5.80979	3.18218	1.59109	2.70056	2.03349	3.93169
220861	1	55	1	0	25.3	135	83	1	4.67	4.45	3.1	1.23	1.81	10.9589	15.5952	6.74224	9.28571	6.20155	4.64286	4.94636	2.38237	7.44048	8.14023	2.67221	1.78042	2.43902	7.13436	2.85714	4.92874	2.8043	4.83005	2.26056	5.18784	4.10226	10.9541	3.74284	3.2102	1.67254	1.23077	2.11268	1.71504	2.37571	2.06957	5.96553	3.30396	1.54525	3.08506	1.99115	3.7037
210294	2	66	0	0	24	119	71	0	5	4.24	1.12	1.6	2.13	11.284	11.7647	5.09804	7.00389	6.97674	4.26357	9.68992	4.6875	13.5659	7.75194	3.87597	5.83658	2.33463	12.0155	3.87597	11.6732	3.51562	6.58915	3.11284	6.20155	6.58915	8.87909	3.63409	2.133	0.940439	0.877193	1.75659	1.44563	2.44667	1.25313	6.5872	3.77596	1.57134	2.57376	1.50659	2.25705
212589	2	44	0	0	25.5	126	89	0	4.81	3.32	1.11	1.2	1.62	9.20188	9.79381	4.74401	8.21982	3.15294	5.03766	3.57143	3.38028	4.69043	5.29522	2.29401	2.20347	2.9522	8.52858	2.80899	3.7594	1.88235	3.28176	1.35895	3.61502	2.90943	13.006	3.71846	3.51342	1.39442	1.62467	2.15446	1.55732	2.78146	2.25689	5.77689	2.82674	1.92755	3.08867	1.13523	2.22517
214873	1	56	1	1	20.1	107	64	0	5.17	3.67	0.81	1.3	2	6.29371	8.00534	3.30993	5.00835	2.94314	3.55228	2.44066	2.17101	3.86409	4.62716	2.33567	2.50752	2.2644	5.50183	2.33333	3.31436	1.40374	3.60481	1.83517	3.70494	2.43252	6.52549	3.02806	2.23807	1.18139	1.42611	1.87008	1.35202	2.16216	0.983526	6.90846	4.76661	2.10448	3.92496	1.4881	2.69402
221195	1	80	1	0	21.7	154	79	1	4.43	3.26	0.51	1.25	1.78	8.58186	9.67153	4.93001	8.58186	4.7503	4.13877	4.80828	3.71046	6.68693	6.01824	4.61725	3.64963	4.18689	7.27714	2.79465	3.10219	2.93758	4.50396	1.64534	4.37956	2.92326	8.21044	4.93631	2.54777	1.35189	1.55008	1.63282	1.67131	2.42641	1.90855	4.74293	4.03677	2.31815	2.99282	1.1245	3.35196
220999	1	80	0	0	21.8	173	79	1	3.84	4.27	0.87	1.34	2.53	8.00781	8.49609	5.09055	5.2374	4.00978	3.90244	3.32193	3.32356	5.17578	5.90532	2.14739	3.02882	3.80674	6.1065	2.53535	3.81791	1.22369	4.40313	1.319	3.27308	3.32031	8.56777	2.8115	3.83632	1.21328	1.47059	1.72414	0.958466	1.27714	1.02236	5.18234	2.36876	1.47815	2.25515	1.41935	2.05128
222367	2	79	0	0	24	189	93	1	4.32	4.91	1.08	1.2	3.22	13.0818	15.3798	5.7898	10.775	4.65995	3.83166	4.82456	4.02769	7.97739	9.83709	3.33333	2.9653	3.83407	6.70846	3.51317	5.7898	3.79267	4.90875	2.89126	6.34821	5.27307	8.0639	3.21848	2.04856	1.40152	1.32626	2.53788	1.81956	2.34671	2.23739	5.35104	3.074	1.94064	2.12604	1.33894	2.9311
212538	1	41	0	0	19.6	115	79	0	5.3	4.85	1.21	1.34	2.96	9.63173	11.3314	5.66572	9.34844	1.98864	3.39943	5.09915	2.84091	4.5584	7.93201	2.849	4.8433	4.53258	8.49858	7.08215	2.26629	0.566572	4.53258	0.854701	5.94901	3.39943	6.3172	4.29915	3.94796	1.29812	1.03047	1.61507	1.88341	1.74497	1.5688	5.72707	2.72931	1.25673	3.17673	1.48115	3.1362
220862	2	53	0	0	20.6	132	94	1	4.86	4.17	1.19	1.77	1.86	5.36957	6.82797	3.52277	6.50514	2.52912	3.18831	1.89432	1.92691	4.80769	4.66578	1.95818	2.32172	2.51906	5.99735	2.41722	2.29541	1.60053	3.74544	1.32714	3.45056	2.71793	5.66439	3.01958	2.43211	1.01511	1.13128	1.15566	1.03774	1.6034	1.13261	5.18343	2.43672	0.996205	2.03166	1.14068	1.94037
212825	2	84	0	0	17.3	177	92	1	4.64	4.83	0.87	1.51	2.92	6.5468	8.11808	2.6827	7.30129	3.00509	2.07756	2.58303	2.03421	2.76243	4.70263	1.70586	2.213	1.06089	5.67605	2.1659	2.07852	1.39276	3.38119	1.85014	2.35131	3.3241	7.17378	4.39221	3.12403	1.88621	1.35928	1.82211	1.7316	2.00679	2.28748	6.33147	3.41085	1.43213	2.88551	1.466	2.81996
220880	2	78	0	0	25.9	156	81	1	4.86	5.41	1.09	1.76	3.15	6.51254	7.81759	3.81854	5.54649	3.07894	2.87113	3.5586	2.39266	4.27546	5.01956	1.72638	2.11657	2.21932	5.40365	2.15054	2.87394	0.880626	3.10153	1.40431	2.67449	2.48042	8.68465	3.7831	2.19224	1.81053	1.60067	2.39899	2.0185	1.89155	2.02105	6.77895	3.20405	2.15827	3.63329	1.7395	3.88842
220966	1	55	1	0	20.7	136	81	0	4.36	4.22	1.13	1.16	2.55	6.23967	9.12846	4.05965	6.92946	3.39545	2.52693	2.68817	3.39685	7.05102	6.35838	1.82195	1.6109	1.52893	5.73906	2.02396	1.98676	2.57048	3.45114	0.74565	2.81457	2.43902	9.69337	5.49233	4.39506	1.28649	1.23457	1.58181	2.17499	1.67818	2.46914	7.69613	4.8587	2.62766	3.66882	2.4888	5.20317
222339	2	69	0	0	24.8	144	85	1	9.95	4.58	1.16	1.38	2.67	3.08285	4.5323	2.41313	2.90135	1.74081	1.54589	2.7027	0.867052	2.89296	3.46487	1.34745	1.92678	1.92678	4.33526	1.0628	1.35135	1.55189	2.51451	1.06486	1.25725	2.41779	11.2043	3.77472	3.83004	1.97723	1.79641	2.93238	2.39378	1.07655	1.3756	7.66926	5.40541	1.02286	2.94826	1.86747	1.91962
214828	2	55	0	0	17.9	124	70	0	5.3	4.9	1.23	1.82	2.52	5.04604	6.85083	2.77572	6.19698	2.2912	2.6997	3.80074	2.59163	4.05157	3.13191	1.55039	1.5118	2.69075	4.78821	1.87984	2.92052	1.48038	3.1793	1.47929	3.50554	2.54895	8.99969	3.22682	2.25776	0.939555	1.00251	1.47197	1.22104	1.1577	1.78627	5.84354	2.41986	1.31951	2.25635	1.04298	2.7307
212814	2	46	0	0	27.2	112	69	0	5.07	3.89	0.67	1.27	2.32	7.22284	7.67077	4.65247	6.22197	2.63749	3.80952	3.25294	2.57992	4.53274	4.75392	1.84564	3.02182	2.62717	5.26316	1.39978	2.41437	1.73864	3.87423	3.07778	4.03135	3.07606	8.14088	4.03458	2.53602	1.09573	1.32641	1.49856	0.92219	1.84438	1.38488	5.61668	4.23188	2.61021	3.06005	2.14742	3.75289
220945	1	49	1	1	23.5	128	85	1	4.9	5.02	1.77	1.58	2.64	4.14286	6.86695	3.80747	7.29092	2.50896	3.22119	2.8551	2.22701	4.35403	4.34783	2.63721	2.28735	2.42511	4.70421	1.85582	2.57327	2.14746	3.07582	1.07143	2.50358	2.067	6.44231	2.11946	1.53846	0.577478	1.7341	1.53846	0.962464	1.44231	0.962464	4.54545	1.15718	1.15718	0.772201	1.44928	1.74419
220397	2	65	0	0	17.6	120	68	0	5.39	3.67	0.97	1.29	1.94	12.2028	13.0381	6.32832	9.13642	4.5768	5.52764	5.99251	4.56535	5.31915	7.92759	2.81955	4.125	5.05934	6.2461	3.57143	3	1.63419	3.6829	0.562149	5.32248	3.74532	9.0954	5.32282	5.87074	1.87192	1.72499	2.96004	3.59961	3.25283	1.82446	7.1076	3.70553	1.83259	4.30693	1.4918	3.11111
212551	2	78	0	0	26.6	148	85	1	7.02	4.47	1.36	1.59	2.26	12.9332	14.4448	8.55365	14.5251	6.7555	7.42804	5.86047	4.77964	8.00371	12.171	3.59133	4.57779	5.96969	8.79802	4.48916	4.5977	2.63566	6.39752	2.85448	8.81167	5.83127	9.0875	10.823	6.26407	2.17554	1.01351	2.59009	2.3622	2.36309	1.84072	6.18401	2.96881	2.07156	2.33434	1.28253	2.93233
220653	1	70	1	0	22.9	153	75	1	5.7	4.5	3.11	1.08	2.01	4.26853	4.34951	2.29483	4.36477	1.83307	1.55763	1.71473	1.83022	3.33851	3.49515	1.24368	1.28205	1.94099	2.8749	1.31988	1.71473	0.819352	2.33281	0.545596	2.33554	1.55824	7.91654	2.69773	1.86945	1.19412	1.01103	1.38037	1.3468	1.74472	0.858106	3.29028	2.36923	1.13951	2.11786	0.926212	1.6595
220396	1	69	1	0	24.6	121	68	1	5.37	4.56	1.52	1.14	2.73	6.66667	7.89206	3.31126	5.30883	1.58487	2.59939	2.65036	2.49873	3.91858	3.46056	1.93188	1.12532	1.83113	3.10275	1.83113	1.32585	2.04082	2.39796	0.255363	4.22822	3.51145	6.15508	3.28	2.16173	0.72	1.44231	1.76141	2.08333	2.08	2	7.0626	3.5313	1.28514	2.16	1.69628	2.64423
214113	1	54	1	1	22.4	137	82	0	4.04	5.21	1.49	1.76	2.77	8.84004	10.482	4.88952	8.68545	3.98687	4.5007	3.69504	3.04735	4.58802	6.26461	3.23488	3.37395	4.86209	6.22368	3.416	3.32553	2.39324	4.83114	1.78069	5.57638	4.11792	8.70211	3.94659	3.11296	2.01721	1.5412	2.10682	1.68939	2.04505	2.07592	6.40453	3.77976	2.37954	3.8313	1.58115	2.58544
221899	1	54	1	1	22.9	147	91	1	3.92	4.46	1.48	1.2	2.59	12.4944	14.2536	6.68172	12.139	6.09206	7.84491	7.34234	7.25225	5.75022	5.98022	2.79279	2.48307	2.74034	6.87023	2.11141	3.42342	2.38954	4.65011	1.49051	4.72973	3.32584	6.83523	3.13454	3.21686	0.804438	1.3596	2.19383	1.52608	2.05327	2.19262	6.84855	3.78619	2.22717	3.77883	1.1217	2.31327
230150	2	62	0	0	22.2	124	83	0	4.77	5.02	1.22	1.24	3.23	5.31178	6.13469	4.02033	5.72484	3.19297	3.32564	3.09755	2.08141	5.02536	4.14555	1.79889	1.75115	2.58183	4.79484	2.0766	3.60277	1.57335	3.37807	1.52284	3.78928	2.63158	7.72059	3.42298	2.457	1.40759	1.95719	2.01711	2.02082	2.08206	2.01835	5.02759	3.24954	2.38824	2.94118	1.60099	3.06185
221507	2	45	0	0	24.8	112	67	0	4.03	3.49	0.94	0.95	2.11	4.26609	7.16353	2.68116	5	3.1182	2.90065	2.97965	1.66788	3.25851	3.33092	1.22921	2.09689	0.726216	3.99709	1.44613	2.54545	1.38182	2.61248	1.45138	3.26323	2.09689	7.52257	2.75689	1.95391	1.70512	1.002	1.70341	1.40281	1.8027	1.25313	5.51378	4.53172	2.36062	3.42224	0.907258	2.51004
220920	1	76	0	0	21.6	165	75	1	5.69	4.08	1.59	1.19	2.17	5.15243	5.10292	3.09544	4.9335	2.36865	3.09411	1.9751	1.76572	3.25901	3.47192	1.84629	1.80103	1.97171	4.15774	1.6302	2.71084	1.76648	3.22165	1.07481	3.17869	2.19638	8.5773	2.66393	2.67352	1.64018	1.1807	1.7912	1.07472	1.43516	0.921659	6.57084	2.31244	1.849	1.89938	1.70103	4.05544
220645	1	55	0	1	25.2	182	120	1	4.42	2.62	0.69	1.07	1.24	5.69702	8.02762	3.5248	5.61555	3.32901	1.81425	3.20624	2.37581	3.15199	4.74547	2.32859	2.11298	2.84851	7.09036	1.63793	2.98314	1.25378	3.58841	1.07805	3.41253	2.25303	7.5507	3.63806	2.4649	1.27527	0.96393	1.74509	1.02644	2.05479	1.3379	5.80343	3.74883	1.59275	2.80987	1.60126	2.43522
221007	1	54	1	1	27.4	130	90	1	5.94	5.13	1.58	1.36	3.05	5.48473	6.81683	2.56029	5.10992	2.97265	3.21333	2.55648	2.11688	3.0934	4.09253	1.6924	2.40499	1.92764	4.69539	1.68989	1.75543	1.16348	2.49703	1.48588	3.32739	2.8809	10.8039	4.37248	3.49305	1.1896	1.37237	1.77558	1.42674	2.26691	1.88265	5.83379	3.68267	1.99817	3.09808	1.63934	2.79001
214086	2	62		0	22	120	75	0	4.15	4.54	1.52	1.41	2.44	8.69081	8.70536	4.53527	7.9169	3.52941	3.23841	3.74093	3.51562	6.01336	6.51811	3.12674	3.51366	3.79041	8.087	2.56125	1.9564	1.1217	3.57143	1.89944	5.13966	3.51366	8.65785	3.96077	2.83233	1.39623	0.981873	1.32026	1.09228	1.46837	1.69747	4.95461	2.83983	1.0578	1.85115	1.44267	2.11241
250372	1	63	1	0	20.6	114	65	0	5.17	3.95	0.68	1.54	2.1	6.66667	9.33333	2.24215	4.44444	3.55556	2.69058	1.34529	1.78571	4.44444	6.22222	1.34529	3.11111	3.11111	5.33333	4.44444	0.444444	1.77778	3.125	0.444444	3.11111	2.22222	9.39476	5.22994	3.51351	1.53568	1.08206	1.62162	1.2624	2.70514	1.17223	5.97285	3.52304	0.902527	3.69369	1.44928	2.61497
220732	2	55	0	0	21.6	105	66	0	4.97	4.23	1.07	1.27	2.47	7.39348	9.98117	4.78288	6.84244	3.02267	3.20755	2.82486	1.38365	4.5768	7.83208	2.38394	3.18949	2.93934	5.63204	2.25705	3.20151	1.06851	3.33753	1.37758	4.7081	3.38346	7.58621	4.24063	3.01831	1.7734	2.36337	1.72499	2.76134	2.16749	2.95421	6.18506	5.04202	1.48368	4.20584	1.93644	4.04938
221490	1	68	1	1	19.3	207	105	1	4.91	3.85	0.73	1.64	1.88	5.48272	7.096	3.53293	5.33893	4.37388	2.51196	4.8243	3.99761	3.5119	5.71429	2.32697	2.80262	2.79762	4.88968	2.44776	2.56716	1.4997	3.4689	1.25824	3.46476	2.3242	9.71844	4.48573	2.39711	1.67648	1.76471	1.44928	1.85773	1.71946	1.2664	7.22399	3.72051	1.04451	2.1749	1.23231	3.22581
221498	1	55	1	0	18.8	126	74	0	4.56	3.49	0.76	1.29	1.85	14.2539	15.5387	9.71913	13.736	7.39421	5.9375	6.95807	4.68959	7.66488	10.3648	4.18708	4.28954	6.54206	10.8986	3.34076	4.29146	2.55148	5.84039	2.13904	5.76923	3.4713	8.98338	4.94733	3.79949	1.30823	1.08522	1.40261	1.30698	2.10392	2.0727	6.656	3.52677	2.24719	4.29075	2.32034	3.00896
213196	1	46	0	0	17.7	106	72	0	4.92	5.07	1.92	1.41	2.79	13.5659	12.5	6.20155	11.3281	5.46875	4.29688	7.36434	4.65116	6.20155	9.68992	2.32558	4.26357	4.26357	5.85938	3.87597	9.33852	4.26357	3.10078	1.9685	6.97674	5.03876	5.88585	3.32937	3.75671	0.776119	1.13163	1.30952	1.54762	1.72619	1.60523	6.61896	3.63311	1.96195	2.55648	1.43198	2.56105
221073	2	80	0	0	18.3	169	91	1	4.41	5.99	1.73	1.95	3.25	12.1368	13.6752	8.46682	10.6346	5.44725	4.28082	5.53969	4.85992	6.66287	7.0615	3.93387	3.64465	4.95726	7.63968	3.53478	4.28082	3.08748	5.54603	3.14106	6.95553	5.64424	10.8451	9.00835	6.67392	2.46555	2.06746	2.28509	2.39391	4.23913	3.37323	6.41166	4.92521	2.87273	4.33042	2.19861	3.20466
222385	1	72	0	1	20.7	110	67	0	4.63	3.85	0.58	1.58	2.01	5.36415	7.33945	3.76203	6.24727	2.62697	1.96507	1.6221	1.66084	4.32126	4.363	1.30776	1.43916	1.87446	5.15059	2.52833	2.79476	1.00701	3.31733	0.786026	2.79965	2.09607	7.36515	2.796	1.58785	0.828729	0.655625	1.38074	0.93232	1.76105	1.17322	6.01868	2.55878	1.42065	1.69374	0.762301	2.83835
221217	1	51	0	0	23	120	84	0	4.92	4.09	1.42	1.41	2.03	7.10581	7.52075	5.04683	7.9646	3.16883	4.71747	3.01455	2.23725	5.0233	7.46114	2.59067	2.80228	3.00363	5.50363	2.48447	2.59605	0.937989	4.00208	1.14345	3.17048	2.59875	7.37248	3.29906	3.93499	1.11301	1.75364	1.1154	2.05567	1.83839	1.88195	6.87876	3.60206	2.4055	2.9601	2.16169	3.17733
221187	2	70	0	0	17.9	125	69	0	4.85	4.88	1.32	1.6	2.68	6.46736	7.79063	5.00305	6.10128	2.87286	2.86935	4.20475	2.80488	3.47561	4.5565	1.52068	1.09422	2.31425	4.70373	2.92505	2.49392	1.34887	3.23171	2.2561	4.7532	2.80317	7.50499	3.63419	2.19473	1.67464	1.07613	1.19808	1.0757	2.71132	1.7152	4.72189	2.5641	1.68404	2.67572	1.20773	1.92
221121	1	55	1	1	22.1	126	90	1	4.21	3.49	1.09	1.35	1.64	6.34262	8.76777	4.75907	7.4184	4.73934	4.8607	4.16171	3.44009	5.80913	6.26478	1.89125	3.72561	3.73223	6.39053	2.42317	5.68047	3.33532	3.62018	1.48104	5.38462	4.08768	7.52871	3.90824	3.40281	1.6129	1.74098	2.54994	1.78571	3.05732	1.86995	7.6661	3.36743	1.66311	3.06775	1.32592	2.43174
251272	2	55	0	0	18.2	106	71	0	4.61	4.48	0.64	1.18	3.01	10.0775	10.3359	4.66321	8.31169	3.8961	5.20833	1.29199	2.33766	4.67532	4.13437	1.55844	2.06718	1.55039	5.44041	2.84238	3.61757	1.81347	2.58398	1.82292	1.03359	1.80879	8.42441	4.05098	4.44646	2.58386	4.25918	4.63005	4.99093	3.57952	3.13352	6.18463	3.40599	1.54265	3.71714	2.41128	3.44984
213465	1	52	1	0	21	120	72	0	4.62	3.83	1.14	1.23	2.08	11.0926	13.9922	6.17009	10.7838	4.62911	3.39077	3.44828	2.67261	8.48115	7.92244	3.43871	2.88408	4.82797	9.55025	4.04656	3.95543	2.83491	5.22803	2.72222	7.32519	4.1134	8.34697	3.9689	2.60905	1.75367	1.01916	1.30506	1.71429	2.61331	1.95838	7.16626	3.47791	1.84351	3.64306	1.35357	3.23241
210158	1	70	1	1	23.1	121	73	0	5.2	4.54	0.92	1.83	2.29	5.69307	6.41975	2.98507	6.71642	3.97022	2.48139	2.73632	0.744417	2.71605	5.44554	1.7284	0.990099	1.73267	6.17284	0.987654	1.48148	1.99005	4.9505	0.740741	3.23383	1.7284	8.30174	2.72212	3.22092	1.20983	1.0586	1.66856	1.39834	1.02041	1.5885	7.38077	3.90744	1.40205	3.63086	1.59393	2.34671
230655	1	56	0	0	24.7	125	68	0	5.53	5.04	1.25	1.56	2.91	4.60829	6.2212	2.53456	3.68664	2.5463	0.230947	1.15473	1.84332	3.69515	4.83871	1.84758	0.691244	0.230947	5.54273	2.07373	2.54042	1.15473	2.30415	1.15207	2.7972	1.38249	5.03115	2.2488	1.43678	0.811843	1.05263	1.05213	0.718391	1.24164	1.33779	4.1587	2.63284	1.34164	1.2894	1.38889	1.91479
220811	1	75	1	1	23.6	164	95	1	4.7	3.86	1.04	1.36	2.03	4.54235	5.69771	2.46744	5.42955	1.98426	2.53338	2.53425	1.95406	3.62269	3.99454	1.63878	1.33242	1.67464	4.44141	1.97885	2.70641	1.13091	2.25564	1.23414	2.60185	2.22374	7.31842	2.97275	2.50965	0.936639	0.742983	1.68137	1.45965	2.31214	2.00991	4.0144	2.90296	1.71555	2.64755	1.38619	1.85339
220640	1	76	0	0	18.1	152	85	1	5.88	3.81	1.06	1.36	1.97	8.82213	10.2051	5.34862	6.1752	3.9656	4.00955	4.20048	3.44498	3.91782	6.01432	2.1957	2.23916	3.09967	6.76835	2.3855	2.91726	1.91296	3.87745	1.57518	5.01193	4.05728	8.02611	3.57006	2.22393	0.881902	1.45761	1.45817	1.9954	2.76074	2.07135	5.91625	2.96154	1.03846	3.57555	1.0027	3.07338
221318	1	43	1	1	26.7	112	71	1	4.3	4.38	1.6	1.1	2.55	5.72955	5.56501	3.35766	5.74209	2.53597	1.72498	1.97176	1.99659	4.37212	4.10393	1.19105	2.45444	3.10755	5.48943	1.86984	2.89538	1.12414	3.82274	1.84735	4.32985	3.08552	9.54158	3.97727	3.30373	1.42045	0.799006	2.11293	1.42096	1.84561	1.4936	5.65163	3.93869	1.51732	1.92205	1.85913	3.06432
220382	2	65	0	0	20.3	119	71	1	4.85	3.05	0.69	1.55	1.19	9.43783	11.3208	6.14686	8.80296	5.06173	3.74948	3.74486	3.37727	5.05341	5.49405	2.5894	2.21675	3.36479	6.32184	2.63374	3.08135	1.94054	3.61991	1.89067	5.46201	4.32099	7.30028	2.70147	2.10623	1.37426	1.0994	1.73913	1.5103	1.73913	1.05263	5.60147	2.48276	1.05408	2.52062	1.06236	2.61348
220473	1	62	1	0	21.6	115	77	0	5.16	5.27	2.29	1.03	3.2	6.44599	7.51748	3.52113	7.73286	1.22164	3.4965	2.96684	0.522648	4.03509	5.06993	1.21951	1.92982	1.91972	4.87805	1.04895	3.13589	2.26481	4.54545	0.877193	3.14136	2.78746	11.8716	3.93701	3.44828	1.33172	2.3622	1.02906	1.81818	2.84504	1.75651	6.29921	2.24651	1.87765	2.90733	1.33576	2.84848
220815	2	50	0	0	21.2	114	69	0	4.5	3.56	0.92	1.19	1.95	4.34638	5.80046	2.35724	4.78723	1.727	2.88557	1.99269	1.3289	3.61406	4.80291	1.09308	1.723	2.28628	4.24122	2.15374	2.5539	1.23169	2.52408	0.962496	2.49667	1.99269	6.80983	2.65462	2.62564	1.77916	1.18544	1.69635	1.49802	1.74993	1.18611	4.96172	1.98076	1.38732	2.0639	0.966458	1.95412
214836	1	49	1	0	23.5	98	64	0	3.85	5.14	3.08	0.92	2.82	8.20766	10.5224	4.77019	5.85753	2.28515	3.07922	2.67724	2.18146	6.13709	4.9456	1.9802	2.44928	2.1024	5.51298	1.55748	2.45475	1.29064	3.99207	1.41229	4.2627	2.96809	7.671	3.69284	2.17692	0.966017	0.741763	1.58812	1.58675	1.82853	1.72592	4.36893	2.06168	0.951722	1.81661	1.21612	1.83582
221682	1	72	0	1	18.7	110	60	0	4.83	2.92	0.96	0.9	1.58	7.16049	9.65517	5.64636	6.58742	4.3048	3.50791	3.16989	1.97239	4.78068	6.20996	2.71739	2.76543	3.00493	6.76543	1.97531	2.81621	2.02369	3.80059	1.63772	4.24482	3.35471	10.6008	4.31183	3.10345	1.54959	1.69082	1.79002	2.17316	2.13425	2.51637	6.68977	2.94219	1.45078	3.28379	1.63138	2.97784
213650	2	47	0	0	22	100	64	0	4.92	4.47	0.92	1.47	2.58	5.68182	8.30189	6.79245	7.22433	3.80228	3.42205	3.01887	3.39623	3.39623	4.15094	1.50943	1.50943	2.64151	5.68182	1.50943	1.89394	1.51515	6.06061	1.88679	5.36398	1.50943	12.8655	4.97367	4.61449	1.80969	1.51869	1.11111	1.9883	1.63456	1.9287	5.04103	1.98598	1.86807	2.5716	1.40269	2.69006
221315	2	40	0	0	21.9	98	61	0	4.03	3.65	0.96	1.07	2.14	8.85998	10.4283	5.91164	8.27114	4.04984	4.15891	4.46927	2.91925	3.91061	6.51365	1.6739	2.66749	3.78412	7.7688	2.91202	2.17391	1.92786	4.47483	1.48883	5.84941	3.66005	8.51852	3.74307	4.57064	1.25	1.43121	1.84672	2.07756	3.41959	2.21607	5.75673	3.24074	1.48561	2.68519	1.99721	2.55576
212410	2	60	0	0	25.6	134	78	0	4.64	2.81	0.56	1.2	1.36	3.76214	4.91953	2.70928	4.87062	2.49544	2.24515	2.28172	1.36778	4.15277	4.18182	2.21615	2.52203	2.91439	3.61153	2.09472	2.52203	1.0648	2.98963	1.48936	3.25327	3.125	7.25082	2.70624	2.44541	0.785855	0.720052	1.53139	1.18188	1.6583	1.76933	4.814	2.69441	1.57999	2.3846	1.03365	1.81778
213963	1	49	1	1	26.4	150	101	1	4.83	4.29	4.82	0.84	2.28	7.32568	10.5914	5.93972	8.82613	4.5053	4.16298	4.0672	3.01686	4.14097	5.28634	1.4978	1.67548	2.64317	6.62544	2.47132	3.44219	2.03901	3.72011	1.32509	4.15194	3.26567	6.59407	2.84332	2.9661	1.26888	1.69287	2.35792	1.69389	1.75121	1.38973	5.22162	2.84676	1.21212	2.11993	1.40244	2.85541
214298	1	54	1	1	20.3	140	76	1	5.55	4.47	1.04	1.17	2.83	9.52381	10.0736	7.15096	8.73511	5.56502	4.93197	3.51474	3.34278	5.14415	6.21469	3.90051	3.96376	3.3371	9.10633	2.88136	5.03964	1.59363	5.17045	1.58371	5.61224	3.28054	9.86359	3.87841	2.41217	1.2572	0.942902	1.88383	1.2572	2.04082	2.1466	5.88854	3.09711	1.62901	2.67717	1.47679	2.89017
212888	1	54	0	0	24.2	145	80	1	5.25	4.65	1.36	1.2	2.83	9.93976	9.18675	4.85584	7.15373	4.7041	3.177	2.71903	3.31825	4.22323	6.03318	1.80723	1.96078	2.86145	4.23601	4.68278	4.07855	1.66163	4.40729	1.05422	3.92749	1.80995	7.59358	3.63636	1.82013	0.855615	0.106952	1.60428	0.428725	0.642398	1.39037	3.64416	1.50054	1.39785	1.49893	1.82208	2.03644
210516	1	71	0	0	20.4	126	72	0	4.57	4.57	1.07	1.68	2.4	2.36025	3.22181	1.99501	3.87016	1.36476	1.62297	1.48699	1.11663	2.60223	3.72671	1.98758	2.25	1.36476	3.60248	0.372671	2.11443	0.869565	1.61893	1.99253	1.73482	0.996264	5.43676	2.67634	2.83704	0.658193	0.953462	1.45289	0.908471	2.79165	1.29281	8.53769	3.79632	2.08901	3.42792	2.13831	3.06748
240013	2	46	0	0	21.9	116	70	0	5.02	3.61	1.08	1.47	1.65	15.9851	17.8439	10.8614	14.6067	10.1124	9.77444	10.7807	7.43494	5.94796	8.55019	3.71747	7.43494	7.80669	13.0112	4.83271	7.80669	4.10448	10.4478	7.43494	11.1524	11.6105	9.76721	5.9596	4.65116	0.607287	1.67089	2.53165	2.02634	3.1329	1.76857	10.3134	3.33839	2.02532	5.16717	2.33147	4.0568
215204	2	60	0	0	19	149	78	1	4.47	4.26	1.21	1.36	2.35	5.16161	6.83354	3.19095	5.40473	2.43169	2.78545	2.46231	2.03466	3.78636	3.75846	1.72802	1.9062	2.23114	4.28357	1.65248	2.73594	2.03569	2.76174	1.15288	4.86459	2.96185	11.3866	3.75204	3.91517	1.01109	1.24021	1.69547	1.37031	1.92245	2.18526	5.82461	3.40537	1.34075	3.49559	1.67433	2.61523
212175	1	50	1	0	19.9	99	67	0	4.37	6.76	0.92	1.49	4.85	10.5263	11.196	5.4382	10.1351	3.79061	4.05405	4.14228	2.52025	6.96316	6.55296	2.74157	3.27648	3.2316	7.8132	2.60909	2.5248	1.53499	5.67568	2.46969	6.25563	3.50404	9.18114	3.36521	3.11836	1.70032	1.31066	1.94759	1.69972	2.58407	2.16082	7.15302	3.4103	2.24519	3.06159	2.2492	3.45565
213054	1	57	1	1	23.8	112	72	0	4.78	3.83	0.81	1.23	2.23	8.212	8.02326	5.36756	8.18713	5.25088	4.03509	4.77299	2.44898	4.9505	6.51542	2.50875	2.96857	2.67597	6.56595	2.03607	3.37602	1.51958	3.66705	1.52047	3.85965	2.3865	8.36576	2.91687	3.39971	1.01991	0.970874	2.28822	1.84825	1.26275	1.74842	5.9082	2.92826	1.90523	2.68293	1.3739	2.72639
214045	1	53	0	1	27.6	145	84	1	12.32	4.98	1.86	1.47	2.66	7.70501	9.64187	4.59579	5.61983	2.54848	2.20022	3.0854	2.15232	5.10989	6.663	2.52747	2.25523	3.36088	6.98954	3.19032	2.25771	0.826902	3.47107	1.10132	5.23705	3.25248	7.12101	3.70532	2.1777	1.69935	1.22058	1.57	0.828609	2.09059	2.22222	6.51794	3.59334	1.48407	2.72288	1.00789	2.70742
215109	1	41	1	0	20.8	109	71	0	4.43	4.57	1.28	1.11	2.88	15.0589	15.3511	10.2407	13.8475	6.50655	6.84394	6.68706	3.98424	4.79721	6.71024	2.44435	3.27511	3.61813	7.80296	4.05405	5.19651	2.18341	4.63084	1.61643	5.41721	3.44527	8.58453	6.92584	5.13575	1.69935	1.9281	3.5983	2.746	4.70588	4.40888	8.58172	4.39344	2.32863	4.15848	2.50247	4.10509
215175	1	45	1	0	23.8	110	67	0	4.23	3.19	0.55	1.16	1.78	8.01205	7.78046	4.97573	7.45003	3.32527	4.42961	3.1947	3.26679	4.70163	5.90006	2.2343	2.53317	2.83133	4.5208	2.83474	3.621	2.35935	4.41889	2.17129	3.67913	2.77778	6.96903	3.9757	3.3683	0.552486	0.829187	1.3289	0.773481	1.87742	2.76091	5.09695	2.66667	1.49917	2.49446	1.44444	2.5
230419	2	44	0	0	24.1	116	70	0	6	4.09	1.38	1.33	2.13	3.79747	5.7971	2.35935	5.46448	0.361664	1.44665	0.904159	1.08499	2.70758	5.05415	0.904159	1.44928	1.99275	3.2491	0.907441	3.25497	0.364299	1.62749	0.180832	1.98915	0.904159	7.46269	0.990099	3.46535	0.495049	0	0.495049	1.48515	1.48515	0.495049	3.48259	3.9604	0.990099	2.98507	2.48756	3
230066	2	69	0	0	28.4	126	82	0	5.75	6.25	1.11	1.64	4.11	9.92685	12.0366	6.6107	7.94025	4.68832	4.74194	5.46834	3.61257	5.54103	5.87161	2.04082	2.61097	3.2924	5.82245	3.07853	3.9749	2.17619	5.34451	3.13725	7.86311	6.87582	11.8672	4.3775	5.3041	1.60113	1.03481	2.47525	1.69452	2.21072	2.19081	7.63233	5.02952	2.40964	3.77537	2.2765	4.55511
251600	2	42	0	0	23.4	114	79	0	4.37	3.76	0.51	1.7	1.83	3.21782	4.6683	2.457	7.63547	2.70936	3.4398	4.1769	1.47783	3.20988	4.914	1.9656	0.982801	4.18719	5.40541	2.2113	3.94089	1.23153	4.44444	2.2113	4.20792	1.9656	7.58564	4.36378	3.30208	0.814664	0.855746	1.75725	1.18126	1.71079	1.38493	4.61036	2.97716	0.979992	1.99918	1.67621	2.20318
220836	1	54	1	1	25.1	155	97	1	4.53	4.45	1.42	1.22	2.58	7.41102	9.00682	4.63867	8.70416	3.91965	3.99805	2.24609	2.73038	5.06329	7.73723	2.24172	3.35603	3.55058	7.24708	3.35603	4.34995	1.71485	3.95701	2.0945	2.82651	2.96982	11.3458	5.20231	3.90891	1.32563	1.08622	1.93548	2.24413	2.51103	1.73175	5.82822	3.30494	1.1236	3.81601	1.43443	3.00034
211856	2	54	0	0	23	123	83	0	5.12	4.29	2.45	1.25	1.93	5.4851	6.94136	3.34288	4.64229	2.45145	2.45145	2.60152	1.87123	3.41989	4.05063	1.77609	1.64922	2.82181	4.78757	2.24897	2.00191	1.24243	2.7972	1.65237	3.26673	1.9962	7.18661	3.26264	2.28758	0.939542	1.10204	1.59574	1.47119	0.93801	1.83673	4.33361	2.25317	1.06296	1.87832	1.27362	2.57669
220746	2	55	0	0	22.7	130	82	1	5.23	4.93	2.54	1.17	2.61	5.58723	6.22501	3.95415	5.65068	2.98165	1.71527	2.51572	1.89003	4.39247	5.41928	1.14155	1.93953	1.76941	5.48885	1.82962	2.23368	2.0595	2.96973	1.71429	3.77143	2.91762	6.21712	1.86335	1.341	0.909091	0.95648	1.81992	1.33907	1.81644	1.38756	5.7978	2.69101	1.15607	2.68972	1.20135	2.01246
222349	1	34	1	0	24.7	111	78	0	4.12	5.15	1.38	1.15	3.37	6.19469	7.12166	5.6213	8.90208	2.67062	2.07715	4.43787	1.77515	3.8806	4.14201	2.65487	1.47493	4.12979	7.07965	2.94985	1.77515	0.884956	4.74777	2.35988	4.73373	2.38095	4.97608	2.29446	2.58373	1.33843	1.05163	1.5311	1.05163	1.33843	1.05364	4.0153	3.75723	0.956023	2.20096	0.959693	2.87081
213967	2	50	0	0	26.9	123	75	0	4.7	4.47	2.82	1.03	2.16	11.828	14.9706	7.94897	12.818	6.29302	4.3222	6.18253	3.83858	8.90411	8.6999	3.82728	5.09804	6.26223	9.19765	4.10959	3.32681	2.56158	4.80864	2.64447	6.99507	3.53288	7.95587	2.66512	3.65641	1.50987	1.21739	1.33256	1.45012	1.15942	1.68116	5.11331	4.47414	1.97674	2.43902	1.16822	3.36818
214291	2	57	0	0	19.8	116	76	0	5.3	5.3	1.74	1.23	3.28	7.50529	6.4346	5.19068	8.5443	4.75687	4.33404	3.27696	2.00634	4.11827	4.95258	3.59029	1.37421	3.57895	5.05796	2.21286	3.58272	2.12766	3.59408	1.79514	2.64831	1.36986	8.94016	2.80778	2.58807	1.07759	1.65111	0.935925	1.22039	2.36729	1.43781	4.69314	3.52772	1.15025	1.65706	1.38182	1.58273
214008	1	54	1	1	21.3	119	66	0	4.87	3.34	0.78	1.25	1.74	12.0746	13.3772	6.62983	10.2747	5.47264	5.76923	5.45154	3.84615	5.61056	6.35268	3.13187	3.67728	3.72807	7.89474	3.34981	5.0494	2.09829	5.27763	2.09482	5.27473	3.9011	8.92139	4.73588	2.66132	1.74736	1.34791	1.20175	0.984324	2.32981	1.82282	6.17014	3.18448	1.79421	3.8672	1.43224	3.32724
220841	2	59	0	0	23.6	162	98	1	5.11	3.34	1.4	1.06	1.64	9.81829	11.9766	8.09384	12.7934	5.43958	5.15675	5.07331	3.44219	7.38353	8.43091	2.57762	2.48683	4.38853	6.70964	4.21299	3.47059	2.61765	5.00147	2.46624	7.62911	5.5474	7.59058	4.09944	3.64501	1.29424	2.8262	5.41755	4.96435	5.91029	2.90467	7.74518	4.00956	2.62739	3.7037	2.20627	3.99788
221091	1	45	1	1	18.6	115	80	0	3.54	4.38	1.32	1.75	2.03	6.65468	8.26347	4.08654	7.91367	4.09885	4.73905	4.31914	3.6036	3.06306	5.26631	1.25824	1.91962	2.63315	4.97304	2.45362	2.10843	1.97842	1.74804	1.7407	4.31655	2.88115	7.877	4.5321	2.78012	0.92437	0.838926	1.84719	1.59463	2.8943	1.63522	5.84279	3.08017	1.47121	3.24074	1.98229	2.57384
220327	2	63	0	0	18.4	111	67	0	5.17	5.27	0.61	1.65	3.34	7.73263	9.97375	6.16798	7.01058	4.33071	2.62467	3.67454	2.88336	4.19397	4.84928	0.918635	1.05125	2.87958	4.19397	1.17955	2.37154	0.527705	2.2339	1.04849	2.75591	2.09424	7.27352	3.39426	4.79512	1.69935	1.39434	1.26417	2.00348	2.34987	2.74151	7.98081	3.79581	1.87773	3.44227	1.57137	3.05144
220361	2	67	0	1	23.3	121	71	0	5.16	3.44	0.83	1.32	1.74	11.7647	11.824	3.29087	6.8929	3.97246	4.5045	4.39852	3.87679	5.89798	6.58524	2.27754	1.95975	3.23436	7.52916	3.65273	5.15683	2.28602	5.68846	2.97398	5.31632	3.66437	10.7997	5.52901	4.84973	2.05058	1.43639	2.04918	2.11604	1.91257	2.81014	10.3567	4.45511	3.36307	4.10959	4.07177	5.96299
250194	1	68	1	0	25.5	119	78	0	5.77	4.09	0.9	1.51	2.17	3.57143	9.13706	3.57143	6.59898	1.53061	2.53807	1.53061	3.04569	4.06091	8.67347	0.510204	2.03046	1.53061	6.09137	4.59184	4.14508	1.52284	4.08163	2.53807	6.63265	2.55102	7.03364	2.82443	2.66768	0.685976	0.687023	1.37195	1.21951	2.43717	1.9084	4.13793	2.82875	0.686499	1.30168	0.766284	2.21374
212085	1	54	1	1	18.1	109	70	0	5.83	4.72	0.95	1.84	2.45	8.85279	9.94036	5.11628	10.3425	4.71291	4.96005	4.41714	3.01724	6.46337	7.18305	2.41642	3.04838	2.75199	7.31304	2.88175	3.72093	2.32404	5.24394	1.99137	8.0597	5.72848	7.63934	3.59712	2.98067	0.687173	1.04746	1.44168	2.25859	0.817528	0.91623	3.125	2.55822	1.71165	1.93189	0.98912	1.9685
210042	2	71	0	0	22.9	132	90	1	4.7	4.51	1.52	1.61	2.21	6.3786	8.41889	5.13347	7.20165	4.94845	3.50515	1.84805	1.23457	4.10678	5.13347	1.64271	2.05339	1.64609	5.99174	2.46407	3.09917	2.26337	5.34979	1.64948	3.49794	4.3299	7.96515	5.09159	3.97639	1.64494	1.24224	1.21156	1.39621	1.27211	1.86393	5.00311	2.48679	1.33623	2.32847	1.7134	1.61441
214299	1	72	0	0	22.7	121	65	1	4.66	3.28	0.79	1.1	1.82	4.74286	6.6819	3.7228	5.61605	2.00114	2.68418	3.08571	2.34286	3.78224	5.42857	1.54198	1.54374	2.74129	5.02857	1.65904	2.4055	2.00343	2.86205	1.66189	4.00916	2.62857	9.1159	3.24201	2.28415	1.32481	0.731596	1.41682	1.23231	1.46052	1.14312	3.93953	2.5641	1.28264	3.38363	0.692201	1.73833
220767	2	81	0	0	21.3	136	83	0	5.17	4.33	1.85	1.1	2.39	6.41509	8.00604	3.85779	6.72714	2.57186	2.56798	3.63912	2.19365	4.44947	4.52489	1.96375	2.04082	2.41327	5.13208	1.43613	2.64951	1.28593	2.34493	0.679758	3.17221	2.79245	8.2435	3.71537	2.58838	0.503778	0.378072	1.70132	0.567108	1.8262	1.07188	3.9823	2.91508	1.77327	2.65152	1.14431	2.78657
220281	2	67	0	0	22.4	139	84	1	4.62	4.58	1.67	1.05	2.77	4.27655	4.90754	2.50537	4.28266	1.92582	1.57143	1.63818	3.21429	3.0605	4.49358	1.49466	1.71184	2.70463	4.63293	2.849	1.99857	1.14778	2.63909	1.49679	2.92023	1.99147	6.14555	2.85407	4.09483	2.09903	0.538213	1.23989	2.20667	1.72321	1.56082	6.04099	2.54743	1.24324	2.48783	0.923913	2.42981
212449	2	74	0	0	24.7	127	67	0	5.8	6.6	1.72	1.99	3.83	7.42597	10.0775	4.1021	8.04388	4.11711	3.82688	4.37956	3.10786	6.14474	5.95455	2.50227	2.31924	3.22874	6.33546	2.90777	2.82332	2.10046	4.15146	1.55251	3.27571	1.95543	9.26829	3.05981	2.57123	0.904348	1.84092	2.29326	1.63365	2.22377	1.52884	5.27787	2.96167	1.39714	2.93296	1.36842	2.68667
212180	1	54	0	0	23.2	142	90	1	4.39	4.77	1.72	1.17	2.82	7.13108	9.33113	4.51533	6.25518	2.23788	3.38563	4.05294	3.30852	5.03093	6.0231	1.98102	2.35052	2.60116	6.11318	2.84889	3.35682	1.44928	4.38742	1.77833	5.04132	3.87789	7.00475	3.03605	3.07448	0.791139	1.26422	2.02532	1.42315	2.02532	2.05761	6.31546	2.95051	1.8101	2.82629	1.36856	3.80952
221903	1	72	0	1	23.9	109	70	0	5.68	4.61	0.68	1.86	2.44	6.48649	10.8108	3.78378	7.65027	4.32432	2.18579	4.32432	2.16216	4.86486	8.10811	3.24324	1.63043	4.32432	5.94595	1.62162	3.80435	1.62162	5.94595	2.16216	3.78378	2.71739	9.52381	4.98849	4.37788	0.537634	1.61538	1.68971	1.68841	3.68381	2.68817	5.99539	4.83871	1.53492	4.6851	1.69622	3.23326
221019	2	77	0	0	19.7	131	71	1	4.66	3.81	0.66	1.44	2.07	3.68838	5.89249	2.3826	5.31768	2.27743	2.24836	1.86143	1.93504	4.47967	3.68838	1.72176	1.7568	1.75559	4.26997	1.51934	1.55494	1.48429	3.10559	0.861772	2.796	1.51515	7.43802	2.33087	2.22159	1.19284	1.27768	1.16477	1.25	1.27914	1.36286	3.49829	2.33485	1.42653	1.67995	1.3996	2.05304
230051	2	61	0	0	26.3	104	74	0	4.43	4.96	1.37	1.17	3.17	5.38922	7.07899	3.77711	5.84051	3.06427	3.24506	3.48054	2.20149	4.13716	4.99255	1.97909	2.05147	2.27188	5.59076	2.05071	2.3221	1.0479	3.54875	0.969064	3.54213	2.64728	7.32336	3.18439	2.46533	1.3347	1.12936	1.491	1.74448	2.00205	1.70015	4.22463	3.24575	1.39175	2.21193	2.22913	2.26105
250393	2	61	0	0	20.9	138	64	0	5.35	4.86	1.53	1.3	2.86	4.77707	4.77707	2.86624	4.51613	1.5873	3.50318	1.91083	1.91693	2.22222	3.1746	1.59744	1.91083	2.2293	3.82166	1.90476	2.53968	1.5873	2.53968	1.26984	3.19489	1.90476	9.65365	4.4919	3.97351	1.25276	1.40015	2.06186	1.54412	4.33824	2.64901	8.91016	5.37951	3.46608	3.97644	0.811209	2.6003
213020	2	60	0	0	17.7	130	79	0	4.9	2.44	1.08	0.88	1.07	6.11089	7.16599	4.37956	6.98619	3.57143	2.9483	3.27273	1.74089	4.36717	6.03728	2.79013	2.10016	2.34818	5.90137	2.6252	2.68075	1.50468	5.06894	2.10271	3.81648	2.50809	9.71342	3.52622	3.16838	0.783369	1.20373	2.01807	1.77657	2.07769	1.83846	4.9864	2.5974	0.815464	2.68639	1.18541	2.26792
212838	2	73	0	0	20	130	70	0	5.33	4.86	1.26	0.88	3.41	9.44444	8.33333	5.61798	11.236	3.9548	2.77778	1.68539	1.66667	5	4.44444	1.66667	1.66667	2.22222	3.33333	0.555556	3.33333	1.66667	3.33333	3.33333	1.66667	4.44444	7.58483	2.78884	3.19361	1.40281	0.398406	0.998004	0.398406	1.59363	0.398406	4.4	1.40281	1.59681	1.99203	0.609756	0.398406
214468	2	58		0	26.4	138	95	1	5.09	4.51	1.45	1.39	2.46	16.454	18.2369	10.5582	13.7954	7.68194	8.33333	7.00337	7.86819	9.61022	10.8652	5.77181	6.7922	7.98658	11.9463	5.38358	7.1957	2.95699	6.9407	3.56662	8.60794	7.26295	10.6931	5.04451	3.81188	1.7284	1.33531	2.17284	2.27273	4.04539	3.01235	6.77882	3.31355	2.42935	3.66518	2.34297	3.85948
220302	2	68	0	0	25.3	167	101	1	4.64	5.98	1.64	1.35	3.88	8.01158	9.74903	5.51257	7.25338	5.345	2.42248	3.29138	3.68217	5.80833	5.22244	1.15942	1.83752	2.90135	4.75267	2.50965	3.7001	2.62391	4.45736	1.73913	3.77541	3.68217	7.86517	3.29825	2.18156	0.491573	1.12281	1.3324	1.26493	1.40252	1.3324	4.86944	3.65425	1.2685	2.46305	1.47783	2.88732
212858	2	61	0	0	21.4	128	83	0	5.25	5.85	1.06	2.04	3.33	7.89242	10.3479	5.35398	9.54064	3.80699	3.26279	5.07278	3.30688	4.48746	4.97359	3.12638	2.68486	2.68368	5.24229	1.93833	3.52734	2.4304	3.70534	1.40783	4.53944	2.24769	7.06482	3.09091	2.03636	1.70723	1.45402	1.6035	2.03414	2.07047	1.74545	6.4257	3.35399	1.60408	3.39045	1.57164	3.13411
210849	2	62	0	0	21	126	78	0	6.16	4.24	1.38	1.11	2.5	5.29412	4.67836	0.584795	6.47059	1.75439	4.67836	2.33918	2.92398	4.67836	1.16959	1.16959	0.588235	0.588235	1.77515	0.584795	2.33918	0	1.16959	0.591716	1.75439	0.584795	5.60472	2.05279	2.34604	0.882353	0.879765	0.58651	2.6393	2.05279	3.23529	3.22581	1.47493	0	1.75953	0.884956	1.76471
214437	2	53	0	0	16	103	68	0	4.97	4.44	0.56	1.86	2.33	4.2377	4.52115	2.88227	4.09357	1.80752	1.94742	2.04978	2.14216	2.8169	3.40136	2.04678	2.6764	1.99029	5.02194	2.47693	2.19834	1.80224	2.28933	1.21595	2.78184	1.89873	6.15385	2.32479	2.94017	1.19781	0.513171	0.991114	0.68306	1.53741	1.29781	4.01786	2.23291	0.755494	1.54215	0.552296	1.40459
221739	2	41	0	0	19.8	106	61	0	4.37	3.57	2.79	0.79	1.51	4.40552	5.19068	2.86472	5.62334	1.75439	1.96599	1.90577	1.11347	3.71156	3.75264	1.37785	1.75066	2.75424	4.02116	1.48462	2.23048	1.27932	2.54642	1.43541	2.86169	1.95871	7.9475	2.8436	2.47723	1.53117	1.12933	1.86608	1.42025	1.74927	1.01967	4.88073	3.43944	0.987564	2.33918	0.919118	2.77778
214492	1	47	1	1	26.2	127	80	1	4.99	3.94	1.96	1	2.05	9.77804	12.5	6.79904	9.6813	5.35499	4.8048	5.28529	3.78833	6.65867	7.96884	3.59928	3.65707	4.13917	7.68307	4.61908	4.01679	2.46839	4.4964	2.15957	4.76765	3.00481	7.5223	2.36251	2.12848	1.08317	1.19969	1.27808	1.12142	1.43078	1.7795	5.31008	3.41482	1.24175	2.32648	1.0929	2.37077
250531	1	45	1	1	21.4	115	74	0	4.77	3.66	0.79	1.53	1.77	6.19946	7.83784	3.76344	6.45161	2.41287	4.82574	4.31267	4.03226	5.10753	6.70241	0.804289	4.03226	5.63003	8.31099	3.21716	4.28954	2.68097	4.04313	2.15633	6.50406	2.68817	6.00842	3.36391	2.90631	0.994264	0.994644	1.18683	0.726855	1.87309	1.53022	6.13262	3.56185	2.06738	2.79159	1.22935	2.79479
222389	1	78	0	0	20.7	182	86	1	4.56	5.81	1.22	1.4	3.86	5.1317	6.54545	4.01094	5.46946	3.14494	3.77788	3.09231	2.2293	3.26827	3.31517	1.54335	1.54405	1.90476	5.00683	1.95277	2.63756	0.455996	2.32346	1.09389	3.83212	2.86104	7.83634	4.28177	4.42447	2.21147	1.69199	2.28295	2.31354	2.93508	2.34969	6.61357	3.85283	2.15203	3.25598	1.839	3.43273
240015	1	51	1	0	21.1	122	74	0	4.5	4.74	1.68	1.18	2.8	9.76744	10.2804	2.32558	4.6729	2.7907	3.75587	2.32558	2.32558	3.25581	1.39535	1.39535	5.5814	1.86047	4.65116	2.32558	3.28639	1.40187	3.72093	0.938967	3.25581	3.25581	4.84914	4.85437	3.07112	1.93653	1.18343	0.916442	1.2952	2.15517	1.29102	9.05172	5.99676	2.58621	4.62366	1.8319	2.91734
213046	1	56	1	1	20.9	115	77	0	4.82	4.11	1.9	1.21	2.04	8.98161	11.5032	5.94059	10.1132	5.9448	5.28541	5.36723	3.81625	5.36344	7.62174	2.68172	3.59661	4.79887	8.25688	2.04513	3.32861	3.26473	5.78279	2.9724	6.28531	3.17348	8.38794	5.90551	5.30452	2.29358	1.5082	2.29659	2.16393	1.96721	2.29358	6.96452	3.48684	1.37705	3.02433	0.990099	2.49508
214110	1	56	1	0	24.8	121	81	0	4.46	4.72	1.45	0.89	3.17	6.66485	8.03498	3.12243	5.49753	2.65245	2.35423	1.64114	2.4297	3.82932	3.6845	1.4196	2.02131	2.5662	5.26891	2.40634	2.8196	1.17937	2.79989	1.3377	3.55385	2.87042	7.30185	2.95473	2.06242	0.841477	0.895522	0.81367	0.814111	1.13883	0.786761	3.70169	2.37057	0.926936	1.52713	1.09379	1.52381
214759	2	60	0	0	15.6	167	95	1	4.94	4.87	1.11	1.77	2.6	4.40957	6.4275	2.62172	5.5681	2.17391	2.32384	1.49925	1.65041	2.91045	3.13667	1.56951	1.86567	1.64302	4.705	2.01794	2.77569	1.42643	3.21856	0.750751	2.55064	1.9432	8.48363	3.06871	1.86791	1.06596	1.53333	1.33333	1.80361	2.67023	1.66667	4.35365	2.54351	1.33779	2.06943	1.2786	2.73881
[truncated: 70 more rows]
[truncated: 338 more columns]
